# Supplementary material for: When African and European Lineages Meet: The Genetic Landscape of Honey Bees in Argentina
Source: Ecol Evol. 2025 Sep 28;15(10):e72233. doi: 10.1002/ece3.72233 (PMC12476924; doi:10.1002/ece3.72233)
Supplement: Supplementary file 1 — Data S1: ece372233‐sup‐0001‐Supinfo01.xlsx. [file ECE3-15-e72233-s001.xlsx]

## Sheet: data_fullset_converted2
ID,Country,Region (Mostly provinces),Location,Collection date,Latitude,Longitude,Sil_cluster11,Group1.15_42040,Group1.21_221986,Group1.3_280311,Group11.1_295965,Group11.18_3995053,Group12.17_1506781,Group1.3_482843,Group1.9_96754,Group11.1_597531,Group11.18_4162838,Group12.17_1546369,Group13.10_35514,Group1.22_11789,Group11.18_3685034,Group11.18_4692165,Group12.17_190424,Group1.14_238766,Group1.1…
SAMP1,Kenya,Makuchi,n/a,18_07_2017,0.152561111,34.85568889,1,0,0,1,0,0,0,0,0,0,1,2,0,0,0,0,0,0,0,0,0,0,0,0,0,2,0,0,0,1,0,0,0,0,1,0,0,0,0,0,0,0,0,0,0,0,0,0,1,1,0,0,0,0,0,0,0,0,0,0,0,0,0,0,0,0,0,0,0,1,0,2,0,0,0,0,0,1,0,0,0,0,2,0,0,1,0,0,1,0,0,0,0,0,0,0,0,0,0,0,0,0,0,0,0,0,2,0,2,0,2,1,1,0,0,0,0,1,2,1,1,0,2,1,1,0,2,1,1,1,1,1,2,0,1,1,2,2,2,1,1,1,0,1,1,1,2,2,2,1,0,0,2,1,2,1,1,1,2,2,2,0,2,2,0,2,1,2,2,2,…
SAMP103,Madagascar,Ambalandrotsa,n/a,18_07_2017,-20.80454167,47.15658056,1,0,0,0,0,0,0,0,0,0,1,2,1,0,0,0,0,0,0,0,0,0,0,2,0,2,0,0,0,0,0,0,2,0,1,0,0,0,0,0,0,0,0,0,0,0,0,0,1,1,0,0,0,0,0,0,2,0,0,1,0,0,0,0,0,0,0,0,0,0,0,1,0,0,0,0,0,0,0,0,0,0,0,0,0,0,0,0,0,0,0,0,1,0,0,0,0,1,0,0,0,0,0,0,2,0,0,0,2,0,1,0,1,0,1,0,1,1,2,1,2,0,2,2,1,2,2,2,1,1,2,2,2,0,0,1,1,1,0,1,0,1,0,2,2,2,2,1,1,0,2,0,1,1,2,1,1,2,2,2,2,0,1,…
SAMP11,Kenya,Isiekuti,n/a,18_07_2017,8.159863889,34.15983333,1,0,0,1,0,0,0,0,0,0,1,2,1,0,0,0,2,0,0,0,0,0,1,1,0,2,0,0,0,0,0,1,1,1,1,0,0,0,0,0,0,0,0,0,0,0,0,0,1,0,0,0,0,0,0,0,0,0,0,1,0,0,0,1,0,0,1,0,0,0,0,1,0,0,0,0,0,1,0,0,0,0,1,0,0,0,0,0,1,0,0,0,1,0,0,0,0,1,0,0,2,0,0,1,1,0,1,0,2,0,2,0,0,0,1,0,0,1,1,1,1,0,2,1,2,2,2,2,1,1,0,1,2,0,0,1,0,2,1,2,2,1,1,1,2,2,0,1,2,0,1,1,2,2,2,1,1,1,2,2,2,1,2,2,2,2,2,2,2,…
SAMP12,Kenya,Isiekuti,n/a,18_07_2017,8.159863889,34.15983333,1,0,0,1,0,0,0,0,0,0,0,2,2,0,0,0,0,0,0,0,0,0,2,0,0,2,0,0,0,0,0,0,1,0,2,0,0,0,0,0,1,0,0,0,0,0,0,0,1,1,0,0,0,0,0,0,0,0,0,0,0,0,0,0,0,1,0,0,0,0,0,0,0,0,0,0,0,0,0,0,0,0,1,0,0,0,0,0,1,0,0,1,0,0,0,0,0,1,0,1,0,0,0,0,1,0,2,0,2,0,0,1,1,0,2,0,0,0,2,2,0,0,2,2,1,2,1,2,0,1,1,1,2,0,1,0,1,1,0,2,2,0,0,2,2,2,1,2,2,0,0,1,2,2,2,0,2,0,2,2,2,1,2,1,2,2,2,2,2,…
SAMP13,Kenya,Furaha,n/a,18_07_2017,0.294719444,34.51528056,1,0,0,1,0,0,0,0,0,0,0,0,1,0,0,0,0,0,0,0,0,0,0,1,0,1,0,0,0,0,0,1,1,0,1,0,0,0,0,0,0,0,0,0,0,0,0,0,0,0,0,0,0,0,0,0,0,0,0,0,0,0,0,1,0,0,0,0,0,2,1,1,0,0,0,0,0,0,0,0,0,0,0,0,0,0,0,0,1,0,0,1,0,0,0,0,0,1,0,0,0,0,0,0,1,0,2,0,1,0,1,1,1,0,0,0,0,0,2,2,1,0,2,1,1,1,1,2,1,1,0,0,2,0,2,1,2,2,1,2,2,1,0,0,0,2,0,2,1,0,1,1,1,2,2,1,1,0,2,2,2,0,1,2,2,2,2,2,2,2,…
SAMP14,Kenya,Furacha,n/a,18_07_2017,0.294719444,34.51528056,1,0,0,0,0,0,0,0,0,0,0,0,1,0,0,0,1,0,0,0,0,0,1,1,0,2,0,0,0,0,0,1,0,0,0,0,0,0,0,0,0,0,0,0,0,0,0,0,2,1,0,0,0,0,0,0,0,0,0,0,0,0,0,2,0,1,0,0,0,1,1,0,1,0,0,0,0,1,0,0,0,0,2,0,0,0,0,0,2,0,0,0,0,0,0,0,0,0,0,0,0,0,0,0,1,0,0,0,2,0,0,0,2,0,0,1,0,0,2,0,1,0,2,1,1,0,2,2,2,1,1,0,2,0,1,2,2,0,2,2,1,0,1,1,1,2,0,1,2,0,1,0,0,2,2,0,1,0,2,2,2,0,1,2,2,2,1,2,2,2…
SAMP15,Kenya,Kiborokok,n/a,18_07_2017,0.257744444,34.75110556,1,0,0,1,0,0,0,0,0,0,0,1,1,0,0,0,2,0,0,0,0,0,0,1,0,1,0,0,0,0,0,0,0,0,0,0,0,0,0,0,0,0,0,0,0,0,0,0,1,2,0,0,0,0,0,0,0,0,0,1,0,0,0,1,0,1,0,0,0,0,0,2,0,0,0,0,0,2,0,0,0,0,2,0,0,0,0,0,1,0,0,1,0,0,0,0,0,2,0,0,0,0,0,0,1,0,2,0,2,0,1,0,1,0,0,0,0,1,2,2,2,0,2,2,2,1,0,1,1,1,1,1,2,0,2,0,0,2,2,1,2,0,0,1,0,1,2,0,2,0,2,0,2,1,2,0,2,1,1,2,2,1,2,1,2,2,2,2,2…
SAMP16,Kenya,Kiborokok,n/a,18_07_2017,0.257744444,34.75110556,1,0,0,1,0,0,1,0,0,0,0,2,0,0,0,0,2,0,0,0,1,0,0,2,0,1,0,0,0,0,0,1,0,0,0,0,0,0,0,0,0,0,0,0,0,0,0,0,1,2,0,0,0,0,0,0,0,0,0,1,0,0,0,0,0,1,0,0,0,0,0,1,1,0,0,0,0,0,0,0,0,0,2,0,0,0,0,0,1,0,0,1,0,0,0,0,0,1,0,0,0,0,0,0,0,0,2,0,1,0,1,0,2,0,0,0,0,1,2,0,2,0,2,1,1,1,2,2,0,0,1,2,2,0,1,0,0,2,1,1,2,1,0,1,1,2,1,1,2,0,1,0,1,0,2,0,1,2,2,2,2,0,2,1,2,2,2,2,2…
SAMP17,Kenya,Shirobani,n/a,18_07_2017,0.261938889,34.92786389,1,0,0,0,0,0,0,0,0,0,0,2,0,0,0,0,0,0,0,0,0,0,1,1,0,0,0,0,0,0,0,0,1,0,0,0,0,0,0,0,1,0,0,0,0,0,0,0,2,0,0,0,0,0,0,0,0,0,0,1,0,0,0,0,0,1,0,0,0,1,0,2,0,0,0,0,0,1,0,0,0,0,2,0,0,0,0,0,2,0,0,0,1,0,0,0,0,2,0,1,0,0,0,0,1,0,1,0,2,0,2,0,2,0,0,0,0,1,2,1,2,0,2,1,1,2,2,1,1,0,2,2,2,0,2,0,2,2,0,2,2,0,1,1,1,2,1,2,2,1,2,1,1,1,2,0,2,2,2,2,2,0,2,2,2,2,2,2,2…
SAMP179,Zambia,Luapula,Mansa,10_8_2017,-10.79064722,28.89252778,1,0,0,0,0,0,0,0,0,0,0,2,1,0,0,0,0,0,0,0,0,0,1,1,0,0,0,0,0,0,1,0,1,0,1,0,0,0,0,0,0,0,0,0,0,0,0,0,1,1,0,0,0,0,0,0,2,0,0,0,0,0,0,0,0,0,0,0,0,1,0,2,0,0,0,0,0,0,0,0,0,0,1,0,0,0,0,0,1,0,0,0,0,0,0,0,0,1,0,1,0,0,0,0,1,0,0,0,2,1,1,0,1,0,0,2,0,0,2,2,2,1,1,2,1,0,1,2,0,0,0,2,2,0,1,1,0,1,2,1,1,0,0,2,1,2,1,2,2,0,0,0,0,1,2,0,1,1,2,2,2,1,2,0,2,2,1,2…
SAMP18,Kenya,Shirobani,n/a,18_07_2017,0.261938889,34.92786389,1,0,0,0,0,0,0,0,0,0,0,2,0,0,0,0,0,0,0,0,0,0,1,2,0,0,0,0,0,0,0,0,1,0,1,0,1,0,0,0,0,0,0,0,0,0,0,0,1,1,0,0,0,0,0,0,1,0,0,1,1,0,0,0,0,1,0,0,0,0,0,2,0,0,0,0,0,1,0,0,0,0,2,0,0,0,0,0,2,0,0,0,1,0,0,0,0,2,0,1,0,0,0,0,1,0,2,0,2,0,0,1,1,0,1,0,0,1,1,1,1,0,2,1,0,2,1,1,1,0,0,1,2,0,1,0,2,1,1,2,1,0,0,2,1,2,1,2,2,0,1,1,2,2,2,0,1,2,2,2,2,0,2,2,2,2,2,2,2…
SAMP180,Zambia,Luapula,Mansa,10_8_2017,-10.79064722,28.89252778,1,0,0,1,0,0,0,0,0,0,0,2,0,0,0,0,1,0,0,0,0,0,1,0,0,1,0,0,0,0,1,1,0,0,1,0,1,0,0,0,0,0,0,0,0,0,0,0,0,0,0,0,0,0,0,0,1,0,0,0,0,0,0,0,0,0,0,0,0,1,0,1,0,0,0,0,1,0,0,0,0,0,1,0,0,0,0,0,0,0,0,0,0,0,0,0,0,2,0,0,0,0,0,0,0,0,2,0,2,0,2,0,0,0,0,0,1,1,2,1,2,1,0,0,1,0,1,1,0,2,2,2,2,0,2,0,1,1,0,2,0,0,0,2,1,2,1,1,2,0,0,0,0,1,2,0,1,2,2,2,2,0,2,1,2,2,1,2…
SAMP181,Zambia,Luapula,Mansa,10_8_2017,-10.79064722,28.89252778,1,0,0,1,0,0,0,0,0,0,1,2,0,0,0,0,1,0,0,0,0,0,1,0,0,1,0,0,0,0,0,1,1,0,0,0,1,0,0,0,1,0,0,0,0,0,0,0,0,0,0,0,0,0,0,0,1,0,0,0,0,0,0,1,0,0,0,0,0,1,0,1,0,0,0,0,0,0,0,0,0,0,2,0,0,0,0,0,0,0,0,0,0,0,0,0,0,1,0,0,1,0,0,0,1,0,2,0,2,0,2,0,1,0,1,0,0,1,2,1,2,1,2,2,1,1,2,2,0,0,2,1,2,0,2,0,1,1,2,2,1,1,0,2,2,2,0,1,1,0,1,0,1,2,2,0,1,2,2,2,2,0,2,2,2,2,2,2…
SAMP182,Zambia,Luapula,Mansa,10_8_2017,-10.79064722,28.89252778,1,0,0,1,0,2,0,0,0,0,1,2,0,0,0,0,0,0,1,0,0,0,0,1,0,1,0,0,0,0,0,0,1,0,1,0,0,0,0,0,1,0,0,0,0,0,0,0,0,1,0,0,0,0,0,0,0,0,0,0,0,0,0,0,0,0,0,0,0,0,0,2,0,0,0,0,0,0,0,0,0,0,2,1,0,0,0,0,1,0,0,0,0,0,0,0,0,1,0,0,0,0,0,0,1,0,2,0,2,0,2,0,0,0,0,0,0,1,2,1,1,0,2,2,1,0,1,2,0,1,2,2,2,0,2,0,1,2,0,2,1,1,0,1,1,2,1,2,2,0,2,0,2,1,1,1,1,1,2,2,2,0,2,1,2,2,2,2…
SAMP183,Zambia,Northern province,Kasama,11_8_2017,-9.802516667,31.19151667,1,0,0,0,0,0,0,0,0,0,0,2,1,0,0,0,0,0,0,0,0,0,0,2,0,1,0,0,0,0,0,0,1,0,1,0,0,0,0,0,0,0,0,0,0,0,0,0,2,1,0,0,0,0,0,0,0,0,0,1,0,0,0,1,0,0,0,0,0,1,0,1,0,0,0,0,0,0,0,0,0,0,2,0,0,1,0,0,1,0,0,0,0,0,0,0,0,2,0,0,1,1,0,0,1,0,0,0,1,0,1,0,2,0,0,0,0,1,2,0,2,1,2,1,0,1,2,2,0,1,2,2,2,0,1,2,1,0,1,2,2,0,0,2,1,2,2,2,2,0,2,0,2,2,2,0,1,1,2,2,2,0,…
SAMP184,Zambia,Northern province,Kasama,11_8_2017,-9.802516667,31.19151667,1,0,0,0,0,0,0,0,0,0,0,2,0,0,0,0,0,0,1,0,0,0,0,1,0,1,0,0,0,0,0,0,0,0,1,0,0,0,0,0,0,0,0,0,0,0,0,0,0,1,0,0,0,0,0,0,1,0,0,0,0,0,0,2,0,0,0,0,0,1,0,1,0,0,0,0,1,0,0,0,0,0,2,0,0,0,0,0,1,0,0,0,0,0,0,0,0,2,0,0,2,0,0,0,0,0,2,0,2,0,0,1,1,0,0,0,0,1,2,0,2,0,2,2,0,1,1,2,0,0,1,1,2,0,2,2,2,1,2,1,2,0,0,2,2,2,2,2,0,0,2,0,2,2,2,0,1,0,2,2,2,0,…
SAMP185,Zambia,Northern province,Kasama,11_8_2017,-9.802516667,31.19151667,1,0,0,0,0,0,0,0,0,0,0,2,1,0,0,0,1,0,0,0,0,0,1,0,0,1,0,0,0,0,0,0,0,0,0,0,0,0,0,0,0,0,0,0,0,0,0,0,1,2,0,0,0,0,0,0,1,0,0,0,0,0,0,1,0,0,0,0,0,0,1,1,0,0,1,0,0,1,0,0,0,0,1,0,0,0,0,0,1,0,1,0,0,0,0,0,0,2,0,0,0,0,0,0,1,0,2,0,2,0,0,0,1,0,0,0,0,0,2,1,2,0,2,2,0,2,2,2,0,1,2,1,2,0,2,0,2,1,2,2,2,0,0,2,2,2,2,1,2,0,0,0,1,2,2,0,1,1,2,2,2,0,…
SAMP186,Zambia,Northern province,Kasama,11_8_2017,-9.802516667,31.19151667,1,0,0,0,0,0,0,0,0,0,0,0,0,0,0,0,0,0,0,0,0,0,1,0,0,0,0,0,0,0,0,0,0,2,0,0,1,0,0,0,0,0,0,0,0,0,0,0,0,2,0,0,0,0,0,1,0,0,0,0,0,0,0,0,0,0,0,0,0,0,0,1,0,0,0,0,0,0,0,0,0,0,2,0,0,1,0,0,1,0,0,0,0,0,0,0,0,1,0,0,0,0,0,0,1,0,0,0,1,0,1,0,0,1,0,1,0,1,2,0,2,1,2,2,2,1,2,2,0,1,1,0,2,0,1,1,1,2,2,1,2,0,0,2,1,2,1,2,2,0,1,0,2,1,2,0,1,0,2,2,2,0,…
SAMP19,Kenya,Akaranga,n/a,18_07_2017,0.289622222,34.49492222,1,0,0,0,0,0,0,0,0,0,1,2,0,0,0,0,0,0,0,0,0,0,0,1,0,1,0,0,0,0,0,0,0,0,1,0,1,0,0,0,0,0,0,0,0,0,0,0,1,2,0,0,0,0,0,0,0,0,0,0,0,0,0,2,0,0,0,0,0,0,0,1,0,0,0,0,0,0,0,0,0,0,0,0,0,0,0,0,2,0,0,1,0,0,0,0,0,2,0,1,0,0,0,0,1,0,2,0,0,0,2,1,2,0,0,0,0,0,2,2,1,1,2,2,1,2,2,2,1,1,0,2,2,0,1,0,0,2,2,2,2,0,0,1,0,2,0,2,1,0,0,0,1,1,1,1,2,0,2,2,2,2,1,1,2,2,2,2,2,…
SAMP193,Zambia,Muchinga,Mpika,11_8_2017,-9.4566,31.15054722,1,0,0,1,0,0,0,0,0,0,2,2,1,0,0,0,0,0,0,0,0,0,2,0,0,1,0,0,0,0,0,0,1,0,0,0,0,0,0,0,0,0,0,0,0,0,0,0,0,1,0,0,0,0,0,0,1,0,0,0,0,0,0,2,0,0,0,0,0,1,0,1,0,0,0,0,2,2,0,0,0,0,0,0,0,0,0,0,1,0,0,0,0,0,0,0,0,2,0,0,0,0,0,0,2,0,1,0,2,0,1,0,1,0,1,0,0,1,2,1,1,0,2,2,1,1,2,2,1,1,2,2,2,0,1,2,1,2,1,2,1,1,0,2,0,2,1,1,1,0,2,1,2,2,2,0,1,1,2,2,2,0,2,1,2,2,2,2,2,2…
SAMP194,Zambia,Muchinga,Mpika,11_8_2017,-9.4566,31.15054722,1,0,0,1,0,0,0,0,0,0,1,2,0,0,0,0,0,0,0,0,1,0,2,0,0,1,0,0,0,0,0,0,2,0,1,0,0,0,0,0,0,0,0,0,0,0,0,0,0,1,0,0,0,0,0,0,1,0,0,1,0,0,0,2,0,0,0,0,0,2,0,1,0,0,0,0,2,0,0,0,0,0,1,0,0,0,0,0,2,0,0,1,0,0,0,0,0,0,0,0,0,0,0,0,0,0,2,0,2,0,2,0,0,0,0,0,1,0,2,0,1,0,2,1,1,1,2,1,0,0,1,1,2,0,2,0,1,2,2,2,2,0,0,2,1,2,1,1,1,0,1,0,2,2,2,0,1,1,2,2,2,1,2,0,2,2,2,2,2,2…
SAMP195,Zambia,Muchinga,Mpika,12_8_2017,-9.4566,31.15054722,1,0,0,0,0,0,1,0,0,0,0,2,0,0,0,0,0,0,0,0,0,0,0,0,0,2,0,0,0,0,0,1,0,0,0,0,0,0,0,0,0,0,0,0,0,0,0,0,0,2,0,0,0,0,0,0,1,0,0,0,0,0,0,0,0,0,0,0,0,1,0,0,0,0,0,0,0,1,0,0,0,0,0,0,0,1,0,0,2,0,0,0,0,0,0,0,0,1,0,1,0,0,0,0,1,0,1,0,2,0,2,0,2,0,1,0,0,1,2,1,1,0,1,2,1,2,2,1,0,1,1,1,2,0,2,1,1,1,1,2,2,0,0,1,1,2,1,2,2,0,0,0,2,2,2,0,1,1,2,2,2,0,2,1,2,2,2,2,2,2…
SAMP196,Zambia,Muchinga,Mpika,12_8_2017,-9.4566,31.15054722,1,0,0,2,0,0,1,0,0,0,1,0,0,0,0,0,1,0,0,0,0,0,1,0,0,2,0,0,0,0,1,0,2,1,0,0,2,0,0,0,0,0,0,0,0,0,0,0,1,1,0,0,0,0,0,0,1,0,0,0,0,0,0,2,0,0,0,0,0,1,0,1,0,0,0,0,0,1,0,0,0,0,0,0,0,1,0,0,1,0,0,0,0,0,0,0,0,2,0,0,0,0,0,0,1,0,1,0,2,0,2,0,2,0,1,0,0,0,1,0,1,0,2,2,1,0,1,2,0,1,2,2,2,0,2,0,1,0,0,2,2,1,1,2,0,2,1,2,1,0,1,0,2,2,2,0,1,2,2,2,2,0,2,2,2,2,2,2,2,2…
SAMP2,Kenya,Makuchi,n/a,18_07_2017,0.152561111,34.85568889,1,0,0,2,0,0,0,0,0,0,0,2,0,0,0,0,0,0,0,0,0,0,0,1,0,1,0,0,0,0,1,0,1,0,0,0,0,0,0,0,0,0,0,0,0,0,0,0,1,0,0,0,0,0,0,0,1,0,0,0,0,0,0,0,0,0,0,0,0,2,0,1,0,0,0,0,0,0,0,0,0,0,2,0,0,0,0,0,1,0,0,0,1,0,0,0,0,0,0,1,1,0,1,0,0,0,1,0,1,0,2,1,0,0,0,0,0,1,2,2,2,0,2,1,0,1,0,1,0,1,2,1,2,0,2,1,1,2,2,1,0,1,1,1,2,1,1,1,2,1,0,0,1,1,2,0,1,1,2,2,2,0,1,2,2,2,2,2,2,2,…
SAMP20,Kenya,Akaranga,n/a,18_07_2017,0.289622222,34.49492222,1,0,0,1,0,0,0,0,0,0,0,2,0,0,0,0,0,0,0,0,0,0,0,1,0,0,0,0,0,0,0,0,1,0,0,0,1,0,0,0,0,0,0,0,0,0,0,0,0,0,0,0,0,0,0,0,0,0,0,0,0,0,0,0,0,1,0,0,0,1,0,1,0,0,0,0,0,1,0,0,0,0,1,0,0,0,0,0,1,0,0,0,1,0,0,0,0,1,0,1,0,0,0,0,1,0,2,0,1,0,2,2,0,0,0,1,0,1,2,2,1,1,2,2,1,0,2,1,0,1,1,2,2,0,1,1,2,2,2,2,2,1,1,2,1,2,1,2,2,0,1,0,0,2,2,1,2,0,2,2,2,2,2,1,2,2,2,2,2,…
SAMP203,Zambia,Eastern Province,Nyimba,12_8_2017,-12.45709167,29.71609722,1,0,0,0,0,0,0,0,0,0,0,1,0,0,0,0,2,0,0,0,0,0,2,0,0,0,0,0,0,0,0,0,0,0,0,0,0,0,0,0,0,0,0,0,0,0,0,0,1,1,0,0,0,0,0,0,0,0,0,1,0,0,0,0,0,0,0,0,0,1,0,2,0,0,0,0,1,0,0,0,0,0,1,0,0,0,0,0,0,0,0,0,0,0,0,0,0,2,0,0,1,0,0,0,0,0,1,0,0,0,1,1,0,0,0,0,1,1,2,0,2,1,2,1,0,1,2,1,1,0,1,1,2,0,0,0,2,2,1,1,1,0,0,1,2,2,1,2,2,0,1,1,0,1,2,1,1,2,2,2,2,0,2…
SAMP204,Zambia,Eastern Province,Nyimba,12_8_2017,-12.45709167,29.71609722,1,0,0,0,0,0,0,0,0,0,0,0,0,0,0,0,1,0,1,0,0,0,1,0,0,0,0,0,0,0,0,0,0,0,0,0,0,0,0,0,0,0,0,0,0,0,0,0,0,1,0,0,0,0,0,0,0,0,0,1,0,0,0,0,0,0,0,0,0,2,0,1,0,0,0,0,0,0,0,0,0,0,1,0,0,0,0,0,1,0,0,0,0,0,0,0,0,2,0,0,0,0,0,0,2,0,0,0,2,0,0,0,0,0,0,1,1,2,2,1,2,2,2,2,2,1,2,2,0,0,1,1,2,0,1,0,2,2,1,2,2,0,1,2,0,2,1,2,2,0,2,0,1,1,2,1,1,2,2,2,2,0,2…
SAMP205,Zambia,Eastern Province,Nyimba,14_08_2017,-12.45709167,29.71609722,1,0,0,0,0,0,1,0,0,0,0,2,0,0,0,0,1,0,0,0,0,0,2,1,0,1,0,0,0,0,0,0,0,0,0,0,1,0,0,0,0,0,0,0,0,0,0,0,1,2,0,0,0,0,0,0,0,0,0,0,0,0,0,1,0,0,0,0,0,1,0,1,1,0,0,0,1,0,0,0,0,0,1,0,0,0,0,0,1,0,0,0,0,0,0,1,0,2,0,0,0,0,0,0,0,0,1,0,2,0,0,0,2,0,1,0,1,1,2,1,2,1,2,2,0,0,2,2,0,1,2,1,2,0,2,1,1,1,1,1,2,0,0,1,2,2,1,1,2,0,2,1,0,2,2,0,1,2,2,2,2,0,…
SAMP206,Zambia,Eastern Province,Nyimba,14_08_2017,-12.45709167,29.71609722,1,0,0,0,0,0,0,0,0,0,0,0,0,0,0,0,1,0,1,0,0,0,2,0,0,1,0,0,0,0,0,1,0,0,0,0,0,0,0,0,0,0,0,0,0,0,0,0,0,0,0,0,0,0,0,0,0,0,0,0,0,0,0,1,0,0,0,0,0,0,0,1,0,0,1,0,0,1,0,0,0,0,1,0,0,0,0,0,0,0,0,0,0,0,0,0,0,2,0,0,0,0,0,0,0,0,0,0,1,0,0,0,1,0,0,0,1,1,2,1,2,1,2,2,1,0,2,1,1,1,1,1,2,0,1,0,0,1,0,1,2,0,0,1,1,1,2,0,2,0,2,1,1,0,2,0,1,1,2,2,2,0,…
SAMP21,Kenya,Akaranga,n/a,18_07_2017,0.289622222,34.49492222,1,0,0,0,0,0,0,0,0,0,0,2,1,0,0,0,0,0,0,0,0,0,0,0,0,2,0,0,0,0,0,1,1,0,1,0,0,0,0,0,0,0,0,0,0,0,0,0,0,1,1,0,0,0,0,0,0,0,0,0,0,0,0,0,0,0,0,0,0,1,0,1,0,0,0,0,0,0,0,0,0,0,2,0,0,1,0,0,1,0,0,1,0,0,0,0,0,2,0,1,1,0,0,0,2,0,2,0,1,0,1,0,1,0,0,0,0,1,2,0,2,0,2,1,1,1,1,2,0,0,2,1,2,0,1,1,1,2,2,2,1,0,1,2,1,2,1,1,1,0,1,0,1,1,1,0,1,2,2,2,2,0,2,2,2,2,2,2,2,…
SAMP213,Zambia,Lusaka,Chiawa,15_08_2017,-14.23764167,28.96893889,1,0,0,0,0,0,1,0,0,0,0,2,0,0,0,0,1,0,0,0,0,0,1,0,0,0,0,0,0,0,0,0,0,0,1,0,0,0,0,0,0,0,0,0,0,0,0,0,0,1,0,0,0,0,0,0,1,0,0,0,0,0,0,2,0,0,0,0,0,0,1,2,0,0,0,0,0,1,0,0,0,0,1,0,0,0,0,0,2,0,0,0,0,0,0,0,0,2,0,0,0,0,0,0,2,0,1,0,1,0,1,1,1,0,0,0,0,1,1,1,1,0,2,2,1,1,2,2,2,1,2,1,2,0,2,0,1,2,2,2,1,1,0,1,1,2,1,1,2,0,2,0,1,2,2,0,1,0,2,2,2,0,2,0,2,2,1,…
SAMP214,Zambia,Lusaka,Chiawa,15_08_2017,-14.23764167,28.96893889,1,0,0,0,0,0,0,0,0,0,0,2,0,0,0,0,0,0,0,0,0,0,1,0,0,1,0,0,0,0,0,0,0,1,0,0,0,0,0,0,0,0,0,0,0,0,0,0,1,1,0,0,0,1,0,0,1,0,0,0,0,0,0,0,0,0,0,0,0,0,0,2,0,0,1,0,1,0,0,0,0,0,1,0,0,1,0,0,1,0,0,1,0,0,0,0,0,1,0,1,0,0,0,0,2,0,2,0,2,0,0,1,1,0,1,0,0,0,2,2,2,0,1,2,1,1,2,2,1,1,2,1,2,0,2,1,0,2,2,2,1,1,0,1,2,2,1,1,2,0,0,0,2,1,2,0,1,1,2,2,2,0,2,1,2,2,2,…
SAMP215,Zambia,Lusaka,Chiawa,15_08_2017,-14.23764167,28.96893889,1,0,1,0,0,0,0,0,0,0,0,2,0,0,0,0,1,0,0,0,0,0,1,0,0,2,0,0,0,0,0,1,0,0,1,0,0,0,0,0,0,0,0,0,0,0,0,0,1,1,0,0,0,0,0,0,1,0,0,0,0,0,0,1,0,0,0,0,0,1,0,0,0,0,0,0,1,0,0,0,0,0,1,0,0,0,0,0,1,0,0,0,0,0,0,0,0,1,0,0,0,0,0,0,0,0,2,0,2,0,2,1,2,0,0,0,0,2,2,1,1,1,2,1,2,2,2,1,0,2,2,1,2,0,2,1,1,2,1,2,2,0,0,0,2,2,2,2,2,0,1,0,1,1,2,0,1,1,2,2,2,1,1,1,2,2,2,…
SAMP216,Zambia,Lusaka,Chiawa,15_08_2017,-14.23764167,28.96893889,1,0,0,0,0,0,0,0,0,0,0,2,0,0,0,0,1,0,0,0,0,0,1,0,0,1,0,0,0,0,0,1,0,0,1,0,0,0,0,0,0,0,0,0,0,0,0,0,1,0,0,0,0,0,0,0,1,0,0,0,0,0,0,1,0,0,0,0,0,1,0,1,0,0,0,0,1,1,0,0,0,0,1,0,0,0,0,0,0,0,0,0,0,0,0,0,0,1,0,0,0,0,0,0,0,0,2,0,2,0,2,0,2,0,0,0,0,2,1,1,2,1,2,2,2,2,1,1,0,1,1,2,2,0,2,1,1,2,1,2,2,0,0,1,2,2,2,2,2,0,2,0,1,1,2,0,1,1,2,2,2,1,2,1,1,2,2,…
SAMP22,Kenya,Akaranga,n/a,18_07_2017,0.289622222,34.49492222,1,0,0,0,0,0,0,0,0,0,0,2,1,0,0,0,1,0,0,0,0,0,0,0,0,0,0,0,0,0,0,1,0,0,1,0,1,0,0,0,0,0,0,0,0,0,0,0,0,0,1,0,0,0,0,0,0,0,0,1,0,0,0,1,0,1,0,0,0,1,0,1,0,0,0,0,0,1,0,0,0,0,2,0,0,0,0,0,1,0,1,1,0,1,0,0,0,2,0,1,1,0,0,0,1,0,2,0,2,0,1,1,0,0,0,0,0,1,2,1,2,0,2,0,0,2,1,2,1,0,2,2,2,0,1,1,1,1,1,2,2,0,1,1,1,2,2,2,1,0,0,0,0,0,1,0,2,2,2,2,2,0,1,1,2,2,2,2,1,…
SAMP223,Zambia,Western Province,Kaoma,20_08_2017,-14.62968333,28.29656389,1,0,0,0,0,0,0,0,0,0,0,2,1,0,0,0,1,0,1,0,0,0,0,1,0,0,0,0,0,1,0,0,1,0,1,0,0,0,0,0,0,0,0,0,0,0,0,0,0,0,0,0,0,0,0,0,0,0,0,0,0,0,0,0,0,0,0,0,0,1,0,0,0,0,0,0,0,0,0,0,0,0,1,0,0,0,0,0,1,0,0,0,0,0,0,0,0,2,0,0,0,0,0,0,1,0,0,1,1,0,0,0,1,0,0,0,0,0,2,0,2,0,2,2,1,0,1,2,1,1,1,1,2,1,2,1,1,2,0,1,1,0,1,1,2,1,1,2,2,0,2,0,0,1,2,1,1,2,2,2,2,0,2…
SAMP224,Zambia,Western Province,Kaoma,20_08_2017,-14.62968333,28.29656389,1,0,0,0,0,0,0,0,0,0,0,0,0,0,0,0,0,0,0,0,0,0,0,0,0,0,0,0,0,0,0,0,0,0,0,0,0,0,0,0,0,0,0,0,0,0,0,0,0,0,0,0,0,0,0,0,0,0,0,0,0,0,0,0,0,0,0,0,0,0,0,0,0,0,0,0,0,0,0,0,0,0,0,0,0,0,0,0,0,0,0,0,0,0,0,0,0,0,0,0,0,0,0,0,0,0,0,0,0,0,0,0,0,0,0,0,0,1,1,1,1,1,1,1,1,1,1,1,1,1,1,1,1,1,1,1,1,1,1,1,1,1,1,1,1,1,1,1,1,1,1,1,1,1,1,1,1,2,2,2,2,2,2…
SAMP225,Zambia,Western Province,Kaoma,20_08_2017,-14.62968333,28.29656389,1,0,0,0,0,0,0,0,0,0,1,0,0,0,0,0,1,0,0,0,0,0,0,0,0,0,0,0,0,0,0,0,1,0,1,0,0,0,0,0,0,0,0,0,0,0,0,0,1,0,0,0,0,0,0,0,1,0,0,0,0,0,0,1,0,0,0,0,0,1,0,2,0,0,0,0,1,0,0,0,0,0,1,0,0,0,0,0,2,0,0,0,0,0,0,0,0,2,0,0,0,0,0,0,0,0,1,0,2,0,1,1,2,0,0,0,0,1,2,1,1,0,2,2,2,0,1,1,1,1,2,2,2,0,2,0,1,1,1,1,1,1,1,2,1,2,0,2,2,0,2,0,1,2,1,2,1,1,2,2,2,1,2…
SAMP226,Zambia,Western Province,Kaoma,20_08_2017,-14.62968333,28.29656389,1,0,0,0,0,0,0,0,0,0,0,2,1,0,0,0,0,0,1,0,0,0,0,1,0,1,0,0,0,1,0,0,1,0,2,0,0,0,0,0,0,0,0,0,0,0,0,0,0,0,0,0,0,0,0,0,0,0,0,0,0,0,0,0,0,0,0,0,0,0,0,0,0,0,0,0,0,0,0,0,0,0,2,0,0,0,0,0,1,0,0,0,0,0,0,0,0,2,0,0,0,0,0,0,1,0,0,1,2,0,0,0,1,0,0,0,0,0,2,1,2,0,2,1,0,0,1,2,1,0,1,1,2,0,2,0,1,2,2,1,2,1,0,1,2,1,1,2,2,0,2,0,1,1,2,1,1,2,2,2,2,0,2…
SAMP227,Zambia,Kaoma,n/a,20_08_2017,-13.10651944,25.41478889,1,0,0,0,0,0,0,0,1,0,1,1,0,0,0,0,0,0,0,0,0,0,0,0,0,1,0,0,0,0,0,0,0,0,0,0,0,0,0,0,0,0,0,0,0,0,0,0,0,0,0,0,0,0,0,0,1,0,0,0,0,0,0,1,0,0,0,0,0,1,0,1,1,0,0,0,0,1,0,0,0,0,1,0,0,0,0,0,1,0,0,0,0,0,0,0,0,1,0,0,0,0,0,0,0,0,2,0,1,0,0,1,0,0,0,0,0,2,2,0,2,0,1,2,2,1,1,2,2,0,2,2,2,1,2,1,1,1,2,1,2,0,1,1,1,1,0,2,0,0,1,0,1,1,2,1,2,1,2,2,2,2,2,2,2,2,0,2,2,…
SAMP228,Zambia,Kaoma ,n/a,20_08_2017,-14.62968333,28.29656389,1,0,0,1,0,0,0,0,0,0,0,0,0,0,0,0,0,0,0,0,0,0,0,0,0,1,0,0,0,0,0,0,0,0,1,0,0,0,0,0,0,0,0,0,0,0,0,0,0,0,0,0,0,0,0,0,0,0,0,0,0,0,0,0,0,0,0,0,0,1,0,1,0,0,0,0,0,0,0,0,0,0,1,0,0,0,0,0,0,0,0,0,0,0,0,0,0,1,0,0,0,0,0,0,0,0,0,0,0,0,0,0,0,0,0,0,0,2,1,0,1,1,2,1,0,1,2,1,1,1,1,1,1,0,1,1,1,2,1,2,2,1,2,1,1,2,1,1,1,1,1,0,1,1,1,1,2,2,2,2,2,1,2,2,2,2,1,2,2…
SAMP229,Zambia,Kaoma ,n/a,20_08_2017,-14.62968333,28.29656389,1,0,0,1,0,0,0,0,0,0,0,0,0,0,0,0,1,0,0,0,0,0,0,0,0,0,0,0,0,0,0,0,0,0,1,0,0,0,0,0,0,0,0,0,0,0,0,0,0,0,0,0,0,0,0,0,0,0,0,0,0,0,0,0,0,0,0,0,0,1,0,0,0,0,0,0,0,0,0,0,0,0,0,0,0,0,0,0,0,0,0,0,0,0,0,0,0,1,0,0,0,0,0,0,0,0,0,0,0,0,2,0,0,0,0,0,0,2,1,1,1,1,1,2,1,1,2,1,1,2,2,1,1,0,1,1,1,1,1,2,2,0,1,1,1,2,1,1,2,1,1,0,1,1,1,1,2,2,2,2,2,2,2,2,2,2,2,2,2…
SAMP23,Kenya,Kalende,n/a,18_07_2017,0.267322222,34.46234444,1,0,1,0,0,0,0,0,0,0,0,2,1,0,0,0,0,0,0,0,0,0,0,2,0,1,0,0,0,0,0,1,0,0,0,0,1,0,0,0,0,0,0,0,0,0,0,0,0,1,0,0,0,0,0,0,0,0,0,1,0,0,0,1,0,0,0,0,0,0,0,1,1,0,0,0,0,0,0,0,0,0,2,0,0,0,0,0,1,0,0,0,0,0,0,0,0,0,0,1,0,0,0,0,1,0,2,0,2,0,2,0,1,0,0,0,0,0,2,1,1,0,2,1,1,0,1,2,1,2,1,1,2,0,0,1,2,2,2,2,1,0,0,2,2,1,1,0,2,0,2,1,2,0,2,1,1,1,2,2,2,0,1,2,2,2,2,2,2,2…
SAMP230,Zambia,Kaoma,n/a,20_08_2017,-13.10651944,25.41478889,1,0,0,2,0,0,0,0,1,0,0,2,0,0,0,0,2,0,0,0,0,0,1,0,0,1,0,0,0,0,0,0,1,0,1,0,1,0,0,0,0,0,0,0,0,0,0,0,0,0,0,0,0,0,0,0,0,0,0,0,0,0,0,0,0,0,0,0,0,0,0,2,0,0,0,0,0,0,0,0,0,1,2,0,0,0,0,0,1,0,0,0,0,0,0,0,0,2,0,0,0,0,0,0,1,0,1,0,0,0,2,0,2,0,0,1,0,2,2,0,2,1,2,1,2,0,1,2,1,2,1,1,2,1,2,1,0,2,2,1,1,0,0,2,2,2,1,2,1,0,2,0,0,2,2,0,2,2,2,2,2,1,2,2,2,2,1,2,2,…
SAMP231,Zambia,Kaoma,n/a,20_08_2017,-13.10651944,25.41478889,1,0,0,0,0,0,0,0,1,0,0,1,0,0,0,1,1,0,0,0,0,0,0,1,0,1,0,0,0,0,0,0,0,0,1,0,0,0,0,0,0,0,0,0,0,0,0,0,1,0,0,0,0,0,0,0,0,0,0,0,0,0,0,1,0,0,0,0,0,1,0,2,0,0,0,0,0,0,0,0,0,0,2,0,0,0,0,0,2,0,1,0,0,0,0,0,0,1,0,0,0,0,0,0,0,0,0,0,2,0,1,0,1,0,1,0,0,1,2,1,2,0,2,1,1,1,2,2,1,1,2,2,2,1,1,0,0,1,1,1,1,0,1,1,1,1,0,2,1,0,2,2,1,1,2,0,2,2,2,2,2,0,2,2,2,2,1,2,2,…
SAMP233,Zambia,Shangombo†,Sioma,22_08_2017,-13.107325,25.41435278,1,0,0,0,0,0,0,0,0,0,0,2,0,0,0,0,1,0,0,0,0,0,1,1,0,1,0,0,0,0,0,2,0,0,1,0,0,0,0,0,0,0,0,0,0,0,0,0,0,2,0,0,0,0,0,0,0,0,0,0,0,0,0,0,0,0,0,0,0,0,0,0,0,0,0,0,1,0,0,0,0,0,2,0,0,0,0,0,1,0,0,0,0,1,0,0,0,1,0,1,0,0,1,0,2,0,2,0,1,0,1,0,1,0,0,0,0,0,2,0,2,0,2,2,1,0,2,1,1,1,1,1,2,0,1,2,1,1,2,2,1,0,2,0,0,1,2,2,2,0,2,1,1,1,2,0,2,2,2,2,2,0,1,2,1,2,1…
SAMP237,Zambia,Sioma,n/a,22_08_2017,-13.107325,25.41435278,1,0,0,1,0,0,1,0,0,0,0,2,0,0,0,0,1,0,0,0,0,0,1,0,0,2,0,0,0,0,0,0,2,0,0,0,1,0,0,0,0,0,0,0,0,0,0,0,0,1,0,0,0,0,0,0,0,0,0,0,0,0,0,0,0,0,0,0,0,1,0,1,0,0,0,0,0,1,0,0,0,0,2,0,0,0,0,0,1,0,1,1,0,0,0,0,0,0,0,1,0,0,0,0,1,0,0,1,2,0,1,0,0,0,0,0,0,0,2,1,2,0,2,1,0,1,1,2,1,1,1,1,2,0,1,0,1,1,1,2,2,0,0,2,0,2,1,2,2,0,0,0,1,1,2,1,2,0,2,2,2,0,1,1,2,2,2,2,2,2,…
SAMP239,Zambia,Sioma,n/a,22_08_2017,-15.39536111,23.50040556,1,0,0,0,0,0,0,0,0,0,0,2,0,0,0,0,1,0,0,0,0,0,1,0,0,1,0,0,0,1,0,1,1,0,0,0,0,0,0,0,0,0,0,0,0,0,0,0,0,1,0,0,0,0,0,0,0,0,0,0,0,0,0,1,0,0,0,0,0,0,0,2,0,0,0,0,1,0,0,0,0,0,1,0,0,0,0,0,1,0,0,0,0,0,0,0,0,1,0,0,0,0,1,0,1,0,1,0,1,0,2,0,2,0,0,0,0,1,2,2,2,1,2,2,0,1,2,2,0,0,0,2,2,0,2,0,0,2,0,2,2,1,0,1,2,2,1,2,2,0,1,2,1,2,2,2,2,2,2,2,2,0,1,1,2,2,2,2,2,…
SAMP24,Kenya,Kalende,n/a,18_07_2017,0.267322222,34.46234444,1,0,0,0,0,0,0,0,0,0,0,2,0,0,0,0,1,0,0,0,0,0,1,2,0,0,0,0,0,0,0,1,0,0,0,0,0,0,0,0,0,0,0,0,0,0,0,0,0,1,0,0,0,0,0,0,1,0,0,2,0,0,0,1,0,0,0,0,0,1,0,1,0,0,0,0,0,0,0,0,0,0,2,0,0,0,0,0,2,0,0,1,0,0,0,0,0,1,0,1,0,0,0,0,2,0,0,0,2,0,2,0,2,0,1,0,1,0,2,1,2,1,2,1,2,0,2,1,1,0,1,2,2,0,1,1,2,1,1,2,1,0,0,2,1,2,1,1,2,0,2,1,1,1,2,0,2,1,2,2,2,0,1,1,2,2,2,2,2,2…
SAMP243,Zambia,Southern Province,Kalomo,25_08_2017,-16.52546389,24.286675,1,0,0,0,0,0,0,0,0,0,0,1,0,0,0,0,2,0,0,0,0,0,0,0,0,1,0,0,0,1,0,0,2,0,1,0,0,0,0,0,0,0,0,0,0,0,0,0,0,1,0,0,0,0,0,0,0,0,0,0,0,0,0,0,0,0,0,0,0,0,0,1,0,0,0,0,0,0,0,0,0,0,1,0,0,0,0,0,1,0,0,1,0,0,0,0,0,0,0,0,0,0,2,0,1,0,1,1,1,0,2,0,2,0,0,0,0,1,2,2,2,0,2,2,0,1,1,2,1,0,1,1,2,0,2,0,1,2,0,2,2,0,0,2,1,2,1,2,2,0,1,2,0,2,2,0,1,2,2,2,2,0,2…
SAMP244,Zambia,Southern Province,Kalomo,25_08_2017,-16.52546389,24.286675,1,0,0,0,0,1,0,0,0,0,0,2,0,0,0,0,1,0,0,0,0,0,1,0,0,1,0,0,0,1,0,0,1,0,1,0,0,0,0,0,0,0,0,0,0,0,0,0,0,1,0,0,0,0,0,0,0,0,0,0,0,0,0,0,0,0,0,0,0,0,0,2,0,0,0,0,1,0,0,0,0,0,2,0,0,0,0,0,0,0,0,0,0,0,0,0,0,1,0,0,0,0,2,0,1,0,2,1,2,0,2,0,2,0,0,0,0,2,2,2,2,1,2,2,1,2,1,2,1,1,1,1,2,0,2,0,1,1,0,2,2,1,0,1,1,1,1,2,2,0,1,2,1,2,2,2,1,2,2,2,2,0,1…
SAMP245,Zambia,Southern Province,Kalomo,25_08_2017,-16.52546389,24.286675,1,0,0,0,0,1,0,0,0,0,0,2,0,0,0,0,1,0,1,0,1,0,2,0,0,1,0,0,0,0,0,1,0,0,2,0,0,0,0,0,0,0,0,0,0,0,0,0,0,0,0,0,0,0,0,0,1,0,0,0,0,0,0,1,0,0,0,0,0,0,0,2,0,0,1,0,0,0,0,0,0,0,1,0,0,0,0,0,0,0,0,0,0,0,0,0,0,2,0,0,0,0,0,0,0,0,2,0,1,0,2,1,1,0,0,0,0,1,1,2,2,0,2,1,0,2,1,1,0,0,1,2,2,0,1,1,1,2,0,2,2,0,1,2,1,1,1,2,2,0,1,1,1,2,2,1,1,0,2,2,2,0,1…
SAMP247,Zambia,Southern Province,Kalomo,25_08_2017,-16.52546389,24.286675,1,0,0,0,0,1,0,0,0,0,0,2,0,0,0,0,2,0,0,0,0,0,0,0,0,1,0,0,0,0,0,1,1,0,2,0,0,0,0,0,0,0,0,0,0,0,0,0,0,0,0,0,0,0,0,0,0,0,0,0,0,0,0,0,0,0,0,0,0,0,0,2,0,0,0,0,1,0,0,0,0,0,1,0,0,0,0,0,0,0,0,0,0,0,0,0,0,0,0,0,0,0,0,0,2,0,1,0,2,0,2,0,2,0,0,0,0,1,2,2,2,1,2,2,0,1,2,2,0,0,0,2,2,0,2,0,0,1,0,2,2,1,0,1,2,1,1,2,2,0,1,2,1,1,2,2,1,1,2,2,2,0,1…
SAMP25,Kenya,Kalende,n/a,18_07_2017,0.267322222,34.46234444,1,0,0,0,0,0,1,0,0,0,1,2,0,0,0,0,0,0,0,0,0,0,0,2,0,2,0,0,0,0,1,0,0,0,1,0,0,0,0,0,0,0,0,0,0,0,0,0,0,1,0,0,0,0,0,0,2,0,0,0,0,0,0,0,0,1,0,0,0,0,0,1,0,0,0,0,0,1,0,0,0,0,1,0,0,0,0,0,2,0,0,0,0,0,0,0,1,2,0,1,1,0,0,0,2,0,1,0,2,0,1,0,1,0,0,0,0,1,2,2,2,0,2,1,1,0,2,2,1,1,2,0,2,0,1,0,1,2,1,2,2,0,0,2,2,2,2,2,1,0,1,0,1,1,1,1,2,2,2,2,2,1,1,2,2,2,2,2,2,2…
SAMP258,Zambia,North-Western Province,Mwinilunga,25_08_2017,-15.114175,26.72097778,1,0,0,0,0,0,1,0,0,0,0,2,0,0,0,0,1,0,0,0,0,0,0,0,0,2,0,0,0,0,0,1,1,0,0,0,0,0,0,0,0,0,0,0,0,0,0,0,0,1,0,0,0,0,0,0,1,0,0,0,0,0,0,0,0,0,0,0,0,0,0,2,0,0,1,0,1,0,0,0,0,0,1,0,0,0,0,0,1,0,0,1,0,0,0,0,0,1,0,1,1,0,0,0,1,0,2,1,2,0,0,0,2,0,0,0,0,1,0,0,1,1,1,2,1,0,2,2,1,1,2,2,2,0,1,1,2,1,2,2,2,1,0,2,0,2,1,2,2,0,1,0,1,1,2,1,2,1,…
SAMP26,Kenya,Kalende,n/a,18_07_2017,0.267322222,34.46234444,1,0,0,1,0,0,0,0,0,0,0,2,0,0,0,0,1,0,0,0,0,0,0,1,0,1,0,0,0,0,0,0,1,0,1,0,0,0,0,0,0,0,0,0,0,0,0,0,0,1,0,0,0,0,0,0,1,0,0,0,0,0,0,1,0,1,0,0,0,0,0,2,0,0,0,0,0,1,0,0,0,0,1,0,0,0,0,0,0,0,0,0,0,0,0,0,0,2,0,0,0,0,0,0,0,0,0,0,1,0,2,0,0,0,0,0,0,2,2,2,2,0,2,2,1,0,2,1,1,1,1,2,2,0,1,1,1,1,0,2,1,1,1,2,1,2,1,1,2,0,2,0,2,1,2,1,2,1,2,2,2,2,2,2,2,2,2,2,2,2…
SAMP27,Kenya,Mt. Wapa2,n/a,18_07_2017,3.547725,39.42778889,1,0,0,1,0,0,0,0,0,0,0,2,1,0,0,0,1,0,0,0,0,0,0,0,0,0,0,0,0,0,0,0,0,0,0,0,0,0,0,0,0,0,0,0,0,0,0,0,0,1,0,0,0,0,0,0,0,0,0,0,0,0,0,0,0,0,1,0,0,0,1,0,0,0,0,0,0,1,0,0,0,0,1,0,0,0,0,0,1,0,1,0,0,0,0,0,0,0,0,0,0,0,0,0,2,0,2,0,2,0,2,1,0,0,1,0,0,0,2,2,2,0,2,1,1,2,2,2,1,2,2,2,2,0,1,0,1,0,2,2,1,0,0,2,2,1,2,2,2,0,2,0,1,2,2,0,1,2,2,2,2,0,1,1,2,2,2,2,2,2,…
SAMP28,Kenya,Mt. Wapa 2,n/a,18_07_2017,3.547725,39.42778889,1,0,0,0,0,0,0,0,0,0,0,2,1,0,0,0,1,0,1,0,0,0,0,1,0,1,0,0,0,0,0,0,1,0,0,0,0,0,0,0,0,0,0,0,0,0,0,0,1,2,0,0,0,0,0,0,0,0,0,0,0,0,0,0,0,0,0,0,0,0,1,1,1,0,1,0,0,0,0,0,0,0,2,0,0,0,0,0,0,0,1,0,1,0,0,0,0,1,0,0,0,0,0,0,2,0,2,0,2,0,1,1,1,0,0,0,1,2,2,1,2,0,2,0,0,2,2,2,0,0,0,2,2,0,2,0,1,1,1,2,1,1,0,1,1,2,1,1,1,0,2,0,1,1,2,0,2,1,2,2,2,0,0,2,2,2,2,2,2,2…
SAMP29,Kenya,Chambakuoko,n/a,18_07_2017,3.525183333,39.45001667,1,0,0,0,0,0,0,0,0,0,0,2,0,0,0,0,1,0,0,0,0,0,1,0,0,2,0,0,0,0,0,0,0,0,0,0,1,0,0,0,0,0,0,0,0,0,0,0,0,2,0,0,0,0,0,0,1,0,0,0,0,0,0,1,0,0,0,0,0,1,0,1,0,0,0,0,0,0,0,0,0,0,1,0,0,0,0,0,0,0,0,0,0,0,0,0,0,1,0,0,0,0,0,0,0,0,2,1,1,0,0,0,0,0,0,0,0,1,2,1,2,1,2,1,0,1,2,0,0,0,1,1,2,0,0,1,2,1,1,2,2,0,1,2,2,2,2,2,2,0,1,1,2,1,2,1,1,1,2,2,2,0,2,1,1,2,2,2…
SAMP3,Kenya,Shirobani,n/a,18_07_2017,0.261938889,34.92786389,1,0,0,0,0,0,0,0,0,0,1,2,1,0,0,0,1,0,0,0,0,0,0,2,0,0,0,0,0,0,0,0,1,0,0,0,0,0,0,0,0,0,0,0,0,0,0,0,1,1,0,0,0,0,0,0,0,0,0,0,0,0,0,1,0,0,1,0,0,1,0,1,0,0,0,0,0,1,0,0,0,0,2,0,0,0,0,0,1,0,0,0,0,0,0,0,0,1,0,0,0,0,0,0,1,0,2,0,2,0,2,1,0,0,0,0,0,1,2,1,2,0,2,1,2,1,2,2,0,1,0,1,2,0,1,0,1,2,1,2,2,0,0,0,0,2,1,1,1,0,1,1,0,1,1,1,1,1,2,2,2,2,2,2,2,2,2,2,2,…
SAMP31,Kenya,Taita FTC,n/a,18_07_2017,3.260944444,38.20575833,1,0,0,1,0,0,0,0,0,0,0,2,1,0,0,0,1,0,0,0,0,0,1,2,0,1,0,0,0,0,0,1,1,0,1,0,0,0,0,0,0,0,0,0,0,0,0,0,1,2,0,0,0,0,0,0,0,0,0,0,0,0,0,2,0,0,0,0,0,2,0,1,0,0,0,0,0,0,0,0,0,0,1,0,0,0,0,0,1,0,1,0,0,0,0,0,0,1,0,1,1,0,0,0,2,0,2,0,2,0,2,0,1,0,1,0,0,1,2,0,2,1,2,1,1,1,2,1,0,0,1,2,2,0,2,0,0,1,1,1,2,0,1,1,1,2,2,0,2,0,0,0,2,2,1,1,1,1,2,2,2,0,1,1,2,2,2,2,2…
SAMP324,Italy,Sicily,Catania,18_05_2017,37.69236111,15.08519444,1,0,0,0,0,0,0,0,0,0,0,2,0,0,0,0,0,0,0,0,0,0,0,0,0,1,0,0,0,0,0,0,0,0,0,0,0,0,0,0,0,0,0,0,0,0,0,0,0,1,0,0,0,0,0,0,0,0,0,0,0,0,0,0,0,0,0,0,0,1,0,1,0,0,1,0,0,1,0,0,0,0,2,0,0,0,0,0,0,0,0,0,0,0,0,0,0,1,0,0,0,0,0,0,1,0,2,0,1,0,2,1,2,0,0,0,0,1,2,0,2,0,2,2,1,1,0,1,1,2,2,1,2,0,2,2,1,0,1,2,2,1,0,2,1,2,2,1,2,0,2,0,1,1,2,0,2,1,2,2,2,0,2,2,2,2,2,2…
SAMP33,Kenya,Chambuko,n/a,18_07_2017,3.234483333,39.56247778,1,0,0,0,0,0,0,0,0,0,1,2,0,0,0,0,0,0,0,0,0,0,0,0,0,1,0,0,0,2,0,1,1,0,1,0,2,0,0,0,0,0,0,0,0,0,0,0,0,2,0,0,0,0,0,0,0,0,0,1,0,0,0,2,0,0,0,0,0,0,0,1,0,0,0,0,0,0,0,0,0,0,1,0,0,0,0,0,1,0,0,1,0,0,0,0,0,2,0,0,0,0,1,1,1,0,1,0,1,0,1,0,0,0,0,0,0,1,2,1,2,0,2,2,0,2,2,1,0,2,1,0,2,0,1,2,1,1,1,2,2,0,0,1,2,2,1,1,2,0,2,1,1,1,1,0,1,2,2,2,2,0,2,2,1,2,2,2,2,…
SAMP330,Italy,Sicily,"Catania, Acireale",11_4_2018,37.59702778,15.17038889,1,0,0,0,0,0,0,0,0,0,0,2,1,0,0,0,1,0,0,0,0,0,0,0,0,2,0,0,0,0,0,1,1,0,0,0,0,0,0,0,0,0,0,0,0,0,0,0,0,0,0,0,0,0,0,0,0,0,0,0,0,0,0,1,0,0,0,0,0,0,1,1,0,0,0,0,0,1,0,0,0,0,2,0,0,2,0,0,1,0,0,0,1,0,0,0,0,2,0,0,0,0,0,1,1,0,2,0,2,1,0,0,0,0,0,0,0,0,1,1,2,0,2,0,2,1,2,2,0,1,1,1,2,0,1,2,1,1,2,2,2,1,0,1,1,2,0,2,1,0,2,1,2,1,2,0,2,0,2,2,2,0,…
SAMP331,Italy,Sicily,"Catania, Acireale",11_4_2018,37.59702778,15.17038889,1,0,0,0,0,0,0,0,0,0,0,1,0,0,0,0,0,0,0,0,0,0,0,0,0,0,0,0,0,0,0,0,0,0,1,0,0,0,0,0,0,0,0,0,0,0,0,0,0,0,0,0,0,0,0,0,1,0,0,0,0,0,0,1,0,0,0,0,0,0,0,1,1,0,1,0,1,1,0,0,0,0,1,0,0,0,0,0,0,0,0,0,0,0,0,0,0,1,0,0,0,0,0,0,2,0,2,0,2,1,1,1,2,0,0,0,0,1,2,1,2,0,1,2,1,2,2,2,0,1,2,1,2,0,2,1,1,0,1,2,2,1,0,0,0,2,2,2,2,0,2,1,2,1,2,0,2,1,2,2,2,0,…
SAMP332,Italy,Sicily,"Catania, Acireale",15_04_2018,37.61822222,15.13913889,1,0,0,1,0,0,1,0,0,0,0,2,0,0,0,0,0,0,0,0,0,0,0,0,0,1,0,0,0,0,0,1,1,0,1,0,0,0,0,0,0,0,0,0,0,0,0,0,0,1,0,0,0,0,0,0,1,0,0,0,0,0,0,1,0,0,0,0,0,0,0,2,0,0,1,0,0,1,0,0,0,0,2,0,0,0,0,0,1,0,0,0,0,0,0,0,0,2,0,0,0,0,0,0,1,0,1,0,1,1,2,0,0,0,0,0,0,2,2,1,1,0,1,1,2,1,2,1,1,0,2,1,2,0,1,0,1,2,2,2,2,1,0,0,0,2,1,2,2,0,1,1,1,1,1,0,2,2,2,2,2,0…
SAMP34,Kenya,Chambuko,n/a,18_07_2017,3.525183333,39.45001667,1,0,0,1,0,0,0,0,0,0,1,2,1,0,0,0,0,0,0,0,0,0,1,0,0,0,0,0,0,0,0,0,2,0,1,0,1,0,0,0,0,0,0,0,0,0,0,0,1,2,1,0,0,0,0,0,0,0,0,0,0,0,0,1,0,1,0,0,0,2,0,1,0,0,0,0,0,0,0,0,0,0,1,0,0,0,0,0,1,0,0,1,2,0,0,0,0,2,0,0,0,0,1,0,0,0,2,1,2,0,1,1,0,0,0,0,0,1,1,1,2,0,2,1,1,2,2,1,0,1,1,1,2,0,1,0,2,0,0,2,1,0,0,1,1,2,2,1,2,0,1,2,1,1,2,0,2,2,2,2,2,0,1,2,2,2,2,2,2,…
SAMP35,Kenya,Chambuko,n/a,18_07_2017,3.525183333,39.45001667,1,0,0,1,0,0,0,0,0,0,1,2,0,0,0,0,2,0,0,0,0,0,1,0,0,0,0,0,0,0,0,0,0,0,1,0,2,0,0,0,0,0,0,0,0,0,0,0,1,0,0,0,0,0,0,0,0,0,0,1,0,0,0,0,0,1,0,0,0,0,1,1,0,0,0,0,0,0,0,1,0,0,2,0,0,0,0,0,0,0,0,0,0,0,0,0,0,1,0,0,0,0,0,0,2,0,2,0,2,0,1,0,0,0,0,0,0,1,2,1,2,0,1,2,2,0,2,2,1,0,2,0,2,0,2,0,1,1,2,2,1,0,0,0,0,2,2,2,1,0,1,1,2,2,2,1,2,2,2,2,2,0,2,2,2,2,2,2,2,…
SAMP36,Kenya,Chambuko,n/a,18_07_2017,3.525183333,39.45001667,1,0,0,1,0,0,0,0,0,0,1,2,0,0,0,0,1,0,0,0,0,0,0,0,0,0,0,0,0,0,0,1,0,0,0,0,0,0,0,0,0,0,0,0,0,0,0,0,0,0,0,0,0,0,0,0,0,0,0,0,0,0,0,1,0,1,0,0,0,1,1,1,0,0,0,0,0,1,0,0,0,0,2,0,0,0,0,0,0,0,0,0,1,0,0,0,0,2,0,0,0,0,0,0,2,0,1,0,2,0,0,1,1,0,0,0,0,1,2,1,2,0,2,2,2,0,2,2,1,2,1,2,2,0,2,1,1,1,2,2,1,1,1,0,2,2,1,1,2,0,0,1,2,1,2,0,2,1,2,2,2,0,2,2,2,2,2,2,2,…
SAMP37,Kenya,Taita FTC,n/a,18_07_2017,3.260975,38.20577778,1,0,0,0,0,0,0,0,0,0,1,1,0,0,0,0,0,0,0,0,0,0,0,1,0,1,0,0,0,0,0,1,2,0,1,0,0,0,0,0,0,0,0,0,0,0,0,0,0,1,0,0,0,0,0,0,1,0,0,0,0,0,0,0,0,1,0,0,0,1,0,1,0,0,0,0,0,0,0,0,0,0,1,0,0,1,0,0,2,0,1,1,0,0,0,1,0,1,0,0,0,0,0,0,2,0,1,0,2,0,0,1,1,0,1,1,0,2,2,2,2,0,2,1,0,1,2,1,1,0,2,2,2,0,1,1,0,1,2,1,2,0,0,1,1,2,2,1,1,0,1,1,1,2,1,1,2,1,2,2,2,1,2,1,2,2,1,2,2,2,…
SAMP385,Italy,Sardegna,"Borore, Nuoro",18_04_2017,-39.77888889,8.791111111,1,0,0,0,0,0,0,0,0,0,1,2,0,0,0,0,1,0,0,0,0,0,1,0,0,0,0,0,0,0,0,1,2,0,1,0,0,0,0,0,0,0,0,0,0,0,0,0,0,2,0,0,0,0,0,0,2,0,0,1,0,0,0,0,0,0,0,0,0,0,0,1,0,0,0,0,1,1,0,0,0,0,2,0,0,0,0,0,1,0,0,0,0,0,0,0,0,2,0,1,0,0,0,0,1,0,2,0,2,1,2,0,1,0,1,0,0,1,2,0,2,0,2,1,0,1,2,2,0,1,2,1,2,0,2,0,2,2,2,2,2,1,0,1,1,2,2,1,2,0,1,1,2,2,2,0,2,2,2,2,2,1,…
SAMP388,Italy,Sardegna Sud,San Nicolo Gerrei,18_04_2017,-38.50722222,9.3125,1,0,0,0,0,0,0,0,0,0,0,2,0,0,0,0,1,0,0,0,1,0,2,0,0,1,0,0,0,0,0,1,2,0,1,0,0,0,0,0,0,0,0,1,0,0,0,0,1,1,0,0,0,0,0,0,0,0,0,0,0,0,0,1,0,0,0,0,0,0,0,0,0,0,0,0,1,0,0,0,0,0,2,0,0,0,0,0,0,0,0,0,0,0,0,0,0,1,0,0,0,0,0,0,1,0,1,0,2,1,1,0,0,0,0,1,0,2,2,1,2,2,2,2,1,0,2,2,1,2,0,1,2,0,0,1,1,1,1,2,2,1,0,1,2,2,1,1,2,0,2,1,0,2,2,1,2,2,2,2,2,0…
SAMP39,Kenya,Taita FTC,n/a,18_07_2017,3.260975,38.20577778,1,0,0,1,0,0,0,0,0,0,0,2,1,0,0,0,0,0,0,0,0,0,0,0,0,0,0,0,0,0,0,0,0,1,1,0,0,0,0,0,0,0,0,0,0,0,0,0,0,1,0,0,0,0,0,0,0,0,0,0,0,0,0,1,0,0,0,0,0,2,0,1,0,0,0,0,0,0,0,0,0,0,2,0,0,0,0,0,1,0,0,0,1,0,0,1,0,2,0,0,0,0,0,0,1,0,2,0,1,0,2,1,1,0,1,1,0,1,2,2,2,1,2,2,1,1,2,1,0,0,2,2,2,0,1,2,2,1,1,2,2,1,1,1,1,2,1,1,2,0,1,1,1,1,2,1,2,1,2,2,2,1,1,2,1,2,0,2,2,2,…
SAMP4,Kenya,Shirobani,n/a,18_07_2017,0.261938889,34.92786389,1,0,0,0,0,0,0,0,0,0,0,2,0,0,0,0,0,0,0,0,0,0,0,1,0,0,0,0,0,0,0,0,0,0,1,0,1,0,0,0,0,0,0,0,0,0,0,0,1,0,0,0,0,0,0,0,1,0,0,0,0,0,0,0,0,0,0,0,0,1,0,1,0,0,0,0,0,0,0,0,0,0,0,0,0,1,0,0,1,0,0,1,0,0,0,0,0,1,0,0,1,0,0,0,2,0,1,0,1,0,0,1,1,0,1,1,0,0,2,0,2,0,2,2,1,1,2,2,1,0,2,2,2,0,1,0,1,2,0,2,1,0,0,0,2,2,1,2,2,0,0,1,1,0,1,0,1,1,2,2,2,1,2,2,2,2,2,2,2,…
SAMP41,Kenya,Taita FTC,n/a,18_07_2017,3.260944444,38.20575833,1,0,0,1,0,0,1,0,0,0,0,2,0,0,0,0,2,0,0,0,0,0,0,2,0,1,0,0,0,0,0,0,0,1,1,0,0,0,0,0,0,0,0,0,0,0,0,0,2,1,0,0,0,0,0,0,2,0,0,0,0,0,0,1,0,1,0,0,0,2,0,1,0,0,0,0,0,1,0,1,0,0,2,0,0,0,0,0,1,0,0,0,1,0,0,0,0,2,0,0,0,0,0,0,2,0,2,0,2,0,1,1,2,0,0,0,0,0,2,2,1,0,2,1,1,1,2,2,1,1,2,1,2,0,1,0,0,1,1,2,1,0,0,1,1,1,1,2,2,0,2,1,0,1,1,0,1,1,2,2,2,0,2,2,2,2,1,2,2…
SAMP42,Kenya,Taita FTC,n/a,18_07_2017,3.260944444,38.20575833,1,0,0,0,0,0,1,0,0,0,1,2,0,0,0,0,1,0,0,0,0,0,0,1,0,1,0,0,0,0,0,0,1,0,1,0,0,0,0,0,0,0,0,0,0,0,0,0,0,2,0,0,0,0,0,0,0,0,0,0,0,0,0,1,0,1,0,0,0,0,0,2,0,0,2,0,0,1,0,1,0,0,2,0,0,0,0,0,1,0,0,0,0,0,0,0,0,1,0,1,0,0,0,0,2,0,0,0,2,0,1,0,2,0,0,0,0,1,2,1,2,1,2,1,0,1,2,1,2,1,2,2,2,1,2,1,1,2,2,0,2,0,0,1,0,1,1,2,1,1,2,1,1,0,2,0,2,1,2,2,2,0,2,2,2,2,1,2,2…
SAMP442,South Africa,Western Cape,Stellenbosch,25_05_2017,-32.02916667,18.90833333,1,0,0,2,0,0,0,0,0,0,0,2,0,0,0,0,2,0,0,0,0,0,1,0,0,0,0,0,0,0,0,0,0,0,0,0,0,0,0,0,0,0,0,0,0,0,0,0,1,0,0,0,0,0,0,0,0,0,0,2,0,0,0,2,0,1,0,0,0,1,0,2,0,0,0,0,0,1,0,0,1,0,2,0,1,0,0,0,0,0,0,0,0,0,0,0,0,0,0,0,0,0,0,0,0,0,2,1,1,0,1,0,2,0,0,0,0,0,2,1,2,0,2,1,1,1,2,0,0,1,1,0,2,0,1,0,0,1,2,1,1,0,0,2,0,1,1,1,1,0,1,0,2,1,2,0,1,0,…
SAMP446,South Africa,Western Cape,Stellenbosch,25_05_2017,-32.02916667,18.90833333,1,0,0,0,0,0,0,0,0,0,1,2,1,0,0,0,0,0,0,0,0,0,2,0,0,1,0,0,0,0,0,0,1,0,0,0,0,0,0,0,0,0,0,0,0,0,0,0,2,0,0,0,0,0,0,0,2,0,0,1,0,0,0,1,0,1,0,0,0,1,0,1,0,0,0,0,0,1,0,0,2,0,2,0,2,0,0,0,1,0,0,0,0,0,0,0,0,1,0,0,0,0,0,0,0,0,2,0,2,0,1,1,2,0,0,0,0,1,2,0,2,0,2,2,1,0,2,0,0,1,2,1,2,0,1,1,1,1,2,1,2,0,0,1,1,2,0,2,1,0,2,0,2,2,2,0,1,1,…
SAMP45,Kenya,Mt. Wapa 2,n/a,18_07_2017,3.547725,39.42778889,1,0,0,2,0,0,0,0,0,0,0,2,0,0,0,0,1,0,1,0,0,0,0,0,0,0,0,0,0,0,0,0,1,0,1,0,1,0,0,0,0,0,0,0,0,0,0,0,2,2,0,0,0,0,0,0,0,0,0,0,0,0,0,0,0,1,0,0,0,0,0,2,0,0,0,0,0,0,0,0,0,0,2,0,0,1,0,0,0,0,1,0,0,0,0,0,0,2,0,0,0,0,0,0,1,0,1,0,1,0,0,0,1,0,0,0,0,1,2,1,2,0,1,2,1,1,1,0,1,0,2,1,2,0,0,1,1,2,2,2,1,0,0,1,2,2,1,2,2,0,0,1,1,2,2,0,2,1,2,2,2,0,2,2,2,2,2,2,2,2…
SAMP451,South Africa,Western Cape,Stellenbosch,25_05_2017,-32.02916667,18.90833333,1,0,0,0,0,0,0,0,0,0,0,2,0,0,0,0,0,0,0,0,0,0,0,0,0,0,0,0,0,0,0,0,0,0,0,0,0,0,0,0,0,0,0,0,0,0,0,0,0,0,0,0,0,0,0,0,1,0,0,1,0,0,0,2,0,1,0,0,0,0,0,0,0,0,0,0,0,0,0,0,2,0,2,0,1,0,0,0,1,0,0,0,0,0,0,0,0,1,0,0,0,0,0,0,0,0,1,0,1,0,2,1,2,0,0,0,0,0,2,2,1,1,2,0,1,1,2,2,0,0,1,1,2,0,2,0,1,1,2,2,2,0,0,0,0,2,1,2,2,0,1,0,1,2,2,0,1,2,…
SAMP455,South Africa,Western Cape,Stellenbosch,25_05_2017,-32.02916667,18.90833333,1,0,0,0,0,0,0,0,0,0,0,2,0,0,0,0,1,0,0,0,0,0,2,0,0,0,0,0,0,0,0,1,1,0,0,0,0,0,0,0,0,0,0,0,0,0,0,0,1,1,0,0,0,0,0,0,1,0,0,1,0,0,0,1,0,1,0,0,0,0,0,2,0,0,0,0,0,0,0,1,2,0,1,0,1,0,0,0,1,0,0,0,0,0,0,1,0,1,0,0,0,0,0,0,1,0,1,0,2,0,2,1,1,0,0,0,0,2,2,1,2,1,2,1,1,2,2,1,0,2,2,1,2,0,1,0,0,2,1,1,2,0,1,1,2,2,1,2,2,0,2,0,1,1,1,0,1,1,…
SAMP46,Kenya,Mt. Wapa 2,n/a,18_07_2017,3.547725,39.42778889,1,0,0,2,0,0,0,0,0,0,0,2,0,0,0,0,2,0,0,0,0,0,0,0,0,1,0,0,0,0,0,0,1,0,0,0,0,0,0,0,0,0,0,0,0,0,0,0,0,2,0,0,0,0,0,0,0,0,0,1,0,0,0,0,0,1,0,0,0,0,0,1,0,0,0,0,0,0,0,0,0,0,0,0,0,0,0,0,1,0,0,0,0,0,0,0,0,2,0,0,0,0,0,0,1,0,1,0,2,0,1,1,1,0,0,0,0,2,2,1,2,1,2,1,0,0,1,1,1,1,2,2,2,0,2,1,0,1,2,2,2,0,0,1,2,2,1,2,2,0,2,1,1,1,0,1,2,1,2,2,2,0,1,1,2,2,0,2,2,2…
SAMP47,Kenya,Mt. Elgoa,n/a,18_07_2017,0.569638889,34.38183611,1,0,0,1,0,0,0,0,0,0,0,2,1,0,0,0,1,0,0,0,0,0,0,2,0,0,0,0,0,0,0,0,1,0,0,0,0,0,0,0,1,0,0,0,0,0,0,0,0,1,0,0,0,0,0,0,0,0,0,0,0,0,0,2,0,1,0,0,0,1,0,1,0,0,0,0,0,0,0,0,0,0,1,0,0,0,0,0,1,0,0,0,2,0,0,0,0,1,0,0,1,0,0,0,0,0,1,0,2,0,0,0,0,0,0,1,0,1,2,1,2,0,2,2,0,0,2,1,0,1,2,2,2,0,2,0,0,2,2,2,2,0,0,2,1,2,2,1,2,0,1,0,1,2,2,2,2,1,2,2,2,0,1,1,1,2,2,2,2…
SAMP48,Kenya,Mt. Elgoa,n/a,18_07_2017,0.569638889,34.38183611,1,0,0,0,0,0,0,0,0,0,0,2,1,0,0,0,1,0,0,0,0,0,1,2,0,0,0,0,0,0,0,1,1,0,1,0,0,0,0,0,0,0,0,0,0,0,0,0,1,1,0,0,0,0,0,0,1,0,0,0,0,0,0,2,0,0,0,0,0,0,0,1,0,0,0,0,1,0,0,0,0,0,2,0,0,0,0,0,1,0,0,0,0,0,0,0,0,2,0,0,1,0,0,0,1,0,1,0,0,0,2,0,0,0,0,1,0,1,2,1,1,0,2,2,0,1,2,2,0,0,2,2,2,0,1,1,0,1,2,2,1,0,0,2,0,2,2,1,2,0,1,0,1,1,2,1,2,2,2,2,2,0,2,1,2,2,1,2,2…
SAMP49,Kenya,Mt. Elgoa,n/a,18_07_2017,0.569638889,34.38183611,1,0,0,0,0,0,1,0,0,0,0,2,0,0,0,0,0,0,0,0,0,0,0,2,0,0,0,0,0,0,0,1,1,0,1,0,1,0,0,0,0,0,0,0,0,0,0,0,0,0,0,0,0,0,0,0,1,0,0,0,0,0,0,1,0,1,0,0,0,1,0,1,0,0,0,0,0,0,0,0,0,0,1,0,0,0,0,0,0,0,0,0,1,0,0,0,0,1,0,0,0,0,0,0,2,0,2,0,2,0,0,1,1,0,0,0,0,0,2,1,2,0,2,2,1,0,1,2,1,1,2,2,2,0,1,0,1,2,2,2,2,1,0,2,1,2,2,0,1,0,2,0,2,1,2,1,2,1,2,2,2,0,2,1,1,2,2,2,2…
SAMP5,Kenya,Makuchi,n/a,18_07_2017,0.152561111,34.85568889,1,0,0,0,0,0,0,0,0,0,0,0,0,0,0,0,0,0,0,0,0,0,2,2,0,0,0,0,0,0,0,2,1,0,1,0,2,0,0,0,0,0,0,0,0,0,0,0,0,1,0,0,0,0,0,0,1,0,0,0,0,0,0,2,0,1,0,0,0,1,0,1,0,0,0,0,0,0,0,0,0,0,0,0,0,0,0,0,0,0,0,1,2,0,0,0,0,1,0,0,1,0,0,0,0,0,2,0,2,0,1,0,1,0,0,0,0,1,2,1,1,1,2,2,1,1,2,0,1,1,2,1,2,0,2,0,1,2,0,1,1,1,0,1,1,2,1,2,2,1,0,1,1,2,2,0,1,2,2,2,2,1,2,1,1,2,2,2,2,2,…
SAMP50,Kenya,Mt. Elgoa,n/a,18_07_2017,0.569638889,34.38183611,1,0,0,0,0,0,0,0,0,0,0,2,0,0,0,0,0,0,0,0,0,0,0,2,0,0,0,0,0,0,0,0,1,0,1,0,0,0,0,0,0,0,0,0,0,0,0,0,1,1,0,0,0,0,0,0,0,0,0,0,0,0,0,2,0,1,0,0,0,0,1,1,1,0,0,0,0,1,0,0,0,0,1,1,0,0,0,0,0,0,0,0,1,0,0,0,0,2,0,0,0,0,0,0,0,0,0,0,2,0,0,0,1,0,0,1,0,0,2,1,2,0,2,1,1,0,1,1,0,1,1,1,2,0,2,1,1,1,2,2,1,0,0,2,0,2,2,1,2,0,2,0,1,2,2,1,1,2,2,2,2,0,2,0,1,2,2,2,2…
SAMP51,Kenya,Isiolo A2,n/a,18_07_2017,0.129808333,37.33457222,1,0,0,0,0,0,0,0,0,0,2,2,0,0,0,0,1,0,0,0,0,0,0,1,0,1,0,0,0,0,0,1,0,1,2,0,0,0,0,0,0,0,0,0,0,0,0,0,0,1,0,0,0,0,0,0,1,0,0,0,0,0,0,1,0,1,0,0,0,0,0,2,0,0,0,0,0,0,0,0,0,0,2,0,0,0,0,0,0,0,0,1,1,0,0,0,0,2,0,0,0,0,0,0,1,0,0,0,2,0,2,1,1,0,1,0,0,2,1,0,2,1,2,1,1,2,2,1,0,1,2,2,2,0,2,1,2,2,0,2,1,0,0,1,0,2,0,2,2,0,1,0,2,2,1,0,2,1,2,2,2,0,2,2,2,2,1,2,2…
SAMP52,Kenya,Isiolo A2,n/a,18_07_2017,0.129808333,37.33457222,1,0,0,1,0,0,0,0,0,0,1,2,0,0,0,0,1,0,0,0,0,0,1,1,0,0,0,0,0,0,0,0,1,0,1,0,0,0,0,0,0,0,0,0,0,0,0,0,0,0,0,0,0,0,0,0,0,0,0,0,0,0,0,1,0,1,0,0,0,1,0,2,0,0,0,0,0,1,0,0,0,0,2,0,0,0,0,0,0,0,1,0,1,1,0,0,1,2,0,1,0,0,0,0,2,0,1,0,1,0,0,0,1,0,0,0,0,2,1,2,2,0,2,1,1,1,2,2,0,0,2,1,2,0,2,1,1,2,0,2,0,0,1,2,1,2,1,2,2,0,1,0,0,1,2,0,1,2,2,2,2,0,1,2,2,2,1,2,2…
SAMP53,Kenya,Timau 1,n/a,18_07_2017,0.101927778,37.170775,1,0,0,0,0,0,0,0,0,0,1,2,1,0,0,1,1,0,0,0,0,0,0,1,0,1,0,0,0,2,0,1,1,0,2,0,0,0,0,0,0,0,0,0,0,0,0,0,1,1,0,0,0,0,0,0,1,0,0,0,0,0,0,1,0,1,0,0,0,0,1,2,0,0,0,0,0,1,0,0,0,0,1,0,0,1,0,0,1,0,1,0,2,0,0,0,0,0,0,0,0,0,0,0,2,0,1,0,2,0,2,1,2,0,0,0,0,1,1,1,2,0,2,2,0,1,2,2,0,1,1,1,2,0,1,0,1,1,2,2,2,0,1,2,1,2,1,0,2,0,1,0,2,1,1,0,2,2,2,2,2,0,2,2,2,2,1,1,2,2,2…
SAMP538,South Africa,Western Cape,Velddrif,25_05_2017,-31.24583333,18.325,1,0,0,0,0,0,0,0,0,0,0,2,0,0,0,0,0,0,0,0,0,0,1,0,0,2,0,0,0,0,0,0,1,0,0,0,0,0,0,0,0,0,0,0,0,0,0,0,0,1,0,0,0,0,0,0,1,0,0,2,0,0,0,1,0,1,0,0,0,0,0,2,0,0,0,0,0,0,0,0,2,0,1,0,0,0,0,0,2,0,1,0,0,0,0,0,0,1,0,1,1,0,0,0,0,0,2,0,2,0,2,0,0,0,0,1,0,1,2,2,2,2,1,1,0,2,2,2,0,1,2,2,2,0,0,0,1,1,2,0,2,0,0,1,1,2,1,2,2,0,2,0,2,2,2,0,1,2,2,2,2,0,2…
SAMP54,Kenya,Timau 1,n/a,18_07_2017,0.101927778,37.170775,1,0,0,0,0,0,1,0,0,0,1,2,0,0,0,0,0,0,0,0,0,0,1,1,0,1,0,0,0,0,0,2,0,0,2,0,0,0,0,0,0,0,0,0,0,0,0,0,2,0,0,0,0,0,0,0,2,0,0,0,0,0,0,0,0,1,0,0,0,1,0,2,0,0,2,0,0,0,0,0,0,0,1,0,0,0,0,0,0,0,0,0,1,0,0,0,0,1,0,0,0,0,0,0,2,0,1,0,2,0,2,0,1,0,0,0,0,1,2,1,2,0,2,2,0,1,2,2,0,1,2,2,2,0,1,0,2,1,2,1,2,1,1,0,1,2,2,0,2,0,2,1,2,1,2,0,2,1,2,2,2,0,1,2,2,2,2,1,2,2,2…
SAMP541,South Africa,Western Cape,Velddrif,25_05_2017,-31.24583333,18.325,1,0,0,1,0,0,0,0,0,1,0,2,0,0,0,0,1,0,0,0,0,0,0,0,0,0,0,0,0,0,0,0,1,0,0,0,0,0,0,0,0,0,0,0,0,0,0,0,1,2,0,0,0,0,0,0,1,0,0,1,0,0,0,1,0,1,0,0,0,0,0,1,0,0,0,0,0,1,0,0,2,0,2,0,2,0,0,0,1,0,0,0,1,0,0,0,0,2,0,0,0,0,0,0,2,0,1,0,2,0,1,1,1,0,0,0,0,2,2,1,2,2,2,2,2,2,2,2,1,1,1,1,2,0,1,1,0,2,2,1,2,0,0,2,1,1,0,2,1,1,1,0,1,2,2,0,2,2,2,2,2,0,2…
SAMP546,South Africa,Western Cape,Velddrif,25_05_2017,-31.24583333,18.325,1,0,0,1,0,0,0,0,0,0,0,2,0,0,0,0,0,0,0,0,0,0,2,0,0,0,0,0,0,0,0,0,1,0,0,0,0,0,0,0,0,0,0,0,0,0,0,0,0,2,0,0,0,0,0,0,0,0,0,0,0,0,0,2,0,1,0,0,0,1,0,1,0,0,0,0,0,1,0,0,2,0,2,0,0,0,0,0,1,0,1,1,0,0,0,0,0,0,0,0,0,0,0,0,0,0,0,0,0,0,1,1,0,0,0,0,0,1,2,2,1,2,2,2,1,0,1,2,0,0,2,2,2,0,1,0,1,2,1,2,1,0,1,2,1,2,1,2,2,0,0,1,2,2,2,1,1,2,2,2,2,0,1…
SAMP55,Kenya,Weru,n/a,18_07_2017,0.042663889,37.27754722,1,0,0,1,0,0,0,0,0,0,0,2,0,0,0,0,0,0,0,0,0,0,0,1,0,0,0,0,0,0,0,0,1,0,0,0,1,0,0,0,0,0,0,0,0,0,0,0,1,0,0,0,0,0,0,0,1,0,0,0,0,0,0,1,0,1,0,0,0,0,0,0,0,0,0,0,0,0,0,0,0,0,2,0,0,0,0,0,1,0,1,0,0,0,0,0,0,1,0,1,0,0,0,0,2,0,2,0,1,0,1,0,0,0,1,0,0,1,2,2,2,2,2,0,0,2,2,2,1,1,1,2,2,0,0,2,2,0,1,2,2,0,0,1,1,1,1,1,2,0,2,0,2,0,1,0,1,1,2,2,2,0,1,2,2,2,2,2,2,2,2,…
SAMP552,South Africa,Western Cape,Velddrif,25_05_2017,-31.24583333,18.325,1,0,0,2,0,0,0,0,0,0,0,2,1,0,0,0,2,0,0,0,0,0,0,0,0,0,0,0,0,0,0,0,1,0,1,0,0,0,0,0,0,0,0,0,0,0,0,0,1,1,0,0,0,0,0,0,0,0,0,0,0,0,0,1,0,1,0,0,0,1,0,1,1,0,0,0,0,0,0,0,2,0,2,0,0,0,0,0,0,0,1,0,1,0,0,0,0,2,0,0,0,0,0,0,0,0,1,0,2,0,2,0,1,0,0,0,0,0,2,2,2,0,2,1,0,1,2,0,1,0,2,2,2,0,1,1,1,1,2,1,2,0,0,2,1,2,0,1,2,0,1,0,2,1,0,0,1,0,2,2,2,0,2…
SAMP56,Kenya,Weru,n/a,18_07_2017,0.042663889,37.27754722,1,0,0,1,0,0,0,0,0,0,0,2,0,0,0,0,0,0,0,0,0,0,0,2,0,1,0,0,0,0,0,0,1,0,0,0,0,0,0,0,0,0,0,0,0,0,0,0,1,1,0,0,0,0,0,0,1,0,0,0,0,0,0,0,0,1,0,0,0,1,0,0,0,0,0,0,0,0,0,0,0,0,2,0,0,0,0,0,0,0,0,0,1,0,0,0,0,2,0,0,0,0,0,0,1,0,2,0,2,1,2,0,1,0,1,1,0,2,2,1,2,1,2,2,1,1,2,1,1,0,2,1,2,0,0,2,0,1,1,2,1,0,0,2,1,2,1,2,1,0,1,1,1,1,1,0,2,2,2,2,2,1,1,2,2,2,2,2,2,2,2,…
SAMP567,South Africa,Mpumalanga,Barberton,1_8_2017,-24.22916667,31.08333333,1,0,0,1,0,0,0,0,0,0,0,2,0,0,0,0,0,0,0,0,0,0,0,0,0,1,0,0,0,0,0,1,0,0,1,0,0,0,0,0,0,0,0,0,0,0,0,0,0,0,0,0,0,0,0,0,0,0,0,0,0,0,0,0,0,0,0,0,0,0,0,2,0,0,0,0,0,0,0,0,0,0,1,0,0,0,0,0,0,0,0,0,0,0,0,0,0,1,0,0,0,0,0,0,0,0,1,0,1,1,0,0,1,0,0,0,0,1,2,0,1,0,2,2,1,0,2,2,1,0,1,1,2,0,2,0,1,2,2,1,1,0,0,1,0,2,1,1,1,0,1,0,2,1,2,1,2,2,2,2,2,0…
SAMP57,Kenya,Kasanga,n/a,18_07_2017,0.461497222,38.08498056,1,0,0,0,0,0,0,0,0,0,0,2,1,0,0,0,1,0,0,0,0,0,0,0,0,0,0,0,0,0,0,0,1,0,0,0,0,0,0,0,0,0,0,0,0,0,0,0,0,1,0,0,0,0,0,0,0,0,0,2,0,0,0,0,0,1,0,0,0,1,0,2,0,0,0,0,0,0,0,0,0,0,2,0,0,0,0,0,1,0,0,1,0,0,0,0,0,1,0,0,0,0,0,0,0,0,1,0,2,0,1,1,1,0,0,0,0,1,2,1,2,0,2,1,1,0,2,2,0,1,2,2,2,0,2,1,1,0,1,2,1,0,0,1,1,2,2,2,2,0,2,0,1,1,2,1,2,1,2,2,2,0,1,2,1,2,2,2,2,2…
SAMP572,South Africa,Mpumalanga,Barberton,1_8_2017,-24.22916667,31.08333333,1,0,0,0,0,0,0,0,0,0,1,2,1,0,0,0,0,0,0,0,0,0,2,0,0,1,0,0,0,0,1,0,0,0,0,0,0,0,0,0,0,0,0,0,0,0,0,0,1,2,0,0,0,0,0,0,1,0,0,1,0,0,0,1,0,1,1,0,0,0,0,2,0,0,0,0,0,0,0,0,0,0,1,0,0,0,0,0,0,0,0,0,1,0,0,0,0,2,0,0,0,0,0,0,0,0,0,0,1,0,2,0,1,0,1,1,0,0,2,2,2,0,2,1,2,2,2,1,0,2,1,1,2,0,1,1,2,0,2,1,2,0,0,1,2,1,2,2,1,0,1,0,2,2,1,0,1,2,2,2,2,0…
SAMP576,South Africa,Mpumalanga,Barberton,1_8_2017,-24.22916667,31.08333333,1,0,0,1,0,0,0,0,0,0,1,2,0,0,0,0,0,0,0,0,1,0,1,0,0,2,0,0,0,0,0,0,1,0,0,0,0,0,0,0,0,0,0,0,0,0,0,0,2,1,0,0,0,0,0,0,0,0,0,0,0,0,0,1,0,1,0,0,0,0,0,1,0,0,0,0,0,1,0,0,0,0,2,0,0,0,0,0,1,0,0,1,0,0,0,0,0,0,0,0,0,0,0,0,1,0,0,0,2,0,1,0,1,0,0,0,0,1,2,0,2,1,2,1,1,2,2,1,0,1,2,1,2,0,2,1,1,2,2,1,2,0,1,2,1,1,1,0,2,0,1,0,1,1,1,1,1,2,2,2,2,1…
SAMP577,South Africa,Mpumalanga,Barberton,1_8_2017,-24.22916667,31.08333333,1,0,0,1,0,0,0,0,0,0,0,2,0,0,0,0,0,0,0,0,1,0,1,0,0,1,0,0,0,0,0,0,1,0,0,0,0,0,0,0,0,0,0,0,0,0,0,0,0,1,0,0,0,0,0,0,0,0,0,0,0,0,0,1,0,1,0,0,0,0,0,2,0,0,0,0,0,0,0,0,0,0,2,0,0,0,0,0,0,0,0,0,0,0,0,1,0,1,0,0,0,0,0,0,1,0,0,0,1,0,2,1,0,0,1,0,0,1,2,0,2,0,2,2,2,1,2,0,0,2,2,0,2,0,2,0,1,2,2,1,2,1,0,1,0,1,2,1,2,0,1,0,0,1,1,0,1,1,2,2,2,0…
SAMP58,Kenya,Kasanga,n/a,18_07_2017,0.461497222,38.08498056,1,0,0,1,0,0,0,0,0,0,0,2,0,0,0,0,1,0,0,0,0,0,0,2,0,1,0,0,0,0,0,0,1,0,0,0,0,0,0,0,0,0,0,0,0,0,0,0,0,1,0,0,0,0,0,0,0,0,0,2,0,0,0,1,0,1,0,0,0,0,0,1,0,0,1,0,0,0,0,0,0,0,2,0,0,0,0,0,1,0,0,0,2,0,0,0,0,1,0,1,0,0,1,0,1,0,2,0,1,0,0,1,1,0,0,0,0,1,2,1,2,0,2,1,1,1,2,2,1,2,2,2,2,0,1,1,2,2,2,2,2,0,0,1,1,2,2,1,2,1,2,1,1,2,2,1,2,0,2,2,2,0,2,2,2,2,2,1,2,2…
SAMP582,South Africa,North West,Christiana,1_8_2017,-25.2,25.20833333,1,0,0,0,0,0,1,0,0,0,0,2,1,0,0,0,1,0,0,0,0,0,1,0,0,1,0,0,0,0,0,0,1,0,0,0,0,0,0,0,0,0,0,0,0,0,0,0,1,1,0,0,0,0,0,0,1,0,0,0,0,0,0,0,0,1,0,0,0,2,0,2,0,0,1,0,0,0,0,0,0,0,2,0,0,1,0,0,0,0,0,0,0,1,0,0,0,2,0,1,0,0,0,0,1,0,2,0,2,0,1,1,1,0,1,0,0,2,2,2,2,0,2,1,0,1,2,1,0,1,1,1,2,0,2,0,0,2,1,2,2,0,1,0,1,2,2,2,1,1,2,0,0,1,1,0,1,2,2,2,2,2,1,2,2…
SAMP585,South Africa,North West,Christiana,1_8_2017,-25.2,25.20833333,1,0,0,1,0,0,0,1,0,0,0,1,0,0,0,0,1,0,0,0,0,0,0,0,0,0,0,0,0,0,0,0,0,0,0,0,0,0,0,0,0,0,0,0,0,0,0,0,1,2,0,0,0,0,0,0,1,0,0,0,0,0,0,0,0,1,0,0,0,0,0,0,1,0,0,0,0,0,0,0,0,0,2,0,0,0,0,0,1,0,0,0,0,0,0,0,0,1,0,0,1,0,0,0,0,0,2,0,0,0,1,1,0,0,0,0,0,1,2,1,2,0,2,1,0,1,1,0,1,1,1,0,2,0,0,1,0,1,2,2,2,0,0,2,0,2,1,2,2,0,2,1,1,1,2,0,2,1,2,2,2,0,2,2,0…
SAMP589,South Africa,North West,Christiana,1_8_2017,-25.2,25.20833333,1,0,0,1,0,0,0,0,0,0,0,2,0,0,0,0,0,0,0,0,0,0,0,0,0,0,0,0,0,0,0,0,1,0,1,0,0,0,0,0,0,0,0,0,0,0,0,0,0,1,0,0,0,0,0,0,0,0,0,0,0,0,0,1,0,0,0,0,0,1,0,2,0,0,0,0,0,2,0,0,0,0,1,0,0,0,0,0,1,0,0,0,0,0,0,0,0,1,0,0,0,0,0,0,1,0,1,0,1,1,1,0,1,0,0,0,0,2,2,0,2,1,2,2,0,1,1,0,1,1,1,0,2,0,1,1,2,1,2,2,2,1,0,1,2,2,1,2,2,0,1,0,2,2,0,0,2,2,2,2,2,0,1,2,2…
SAMP59,Kenya,Kibaranyexi,n/a,18_07_2017,0.000516667,37.32926944,1,0,0,0,0,0,0,0,0,0,0,2,0,0,0,0,0,0,0,0,0,0,1,0,0,2,0,0,0,0,0,1,0,0,2,0,0,0,0,0,0,0,0,0,0,0,0,0,0,1,0,0,0,0,0,0,0,1,0,0,0,0,0,1,0,1,0,0,0,1,0,0,0,0,0,0,0,0,0,0,0,0,2,0,0,0,0,0,2,0,0,0,0,0,0,0,0,2,0,1,0,0,0,0,1,0,1,0,0,0,1,1,1,0,0,0,0,2,2,1,1,0,2,2,0,0,2,1,0,1,2,2,2,0,0,0,1,1,2,1,2,0,0,0,1,2,0,1,2,0,0,1,1,2,1,0,1,0,2,2,2,1,2,1,2,2,2,2…
SAMP595,South Africa,North West,Christiana,1_8_2017,-25.2,25.20833333,1,0,0,0,0,0,0,0,0,0,0,2,0,0,0,0,1,0,0,0,0,0,0,0,0,1,0,0,0,0,0,1,1,0,0,0,0,0,0,0,0,0,0,0,0,0,0,0,0,2,0,0,0,0,0,0,0,0,0,0,0,0,0,1,0,1,0,0,0,1,0,2,0,0,0,0,0,1,0,0,0,0,2,0,0,0,0,0,0,0,0,0,0,0,0,0,0,1,0,0,0,0,0,0,1,0,0,0,2,0,1,0,0,0,0,0,0,1,2,0,2,0,2,0,0,1,2,1,1,1,2,1,2,0,1,2,0,2,2,2,1,1,0,1,0,1,1,0,2,0,1,1,0,2,1,0,1,1,2,2,2,0,2,1,2…
SAMP6,Kenya,Makuchi,n/a,18_07_2017,0.152561111,34.85568889,1,0,0,0,0,0,0,0,0,0,0,0,0,0,0,0,0,0,0,0,0,0,2,0,0,1,0,0,0,0,0,1,1,1,0,0,0,0,0,0,0,0,0,0,0,0,0,0,0,0,0,0,0,0,0,0,1,0,0,0,0,0,0,0,0,1,0,0,0,2,0,2,0,0,0,0,0,0,0,0,0,0,2,0,0,0,0,0,0,0,0,0,1,0,0,0,0,1,0,1,0,0,0,0,1,0,1,0,2,0,2,0,2,0,0,1,0,2,2,1,2,0,2,2,2,1,2,2,0,1,1,2,2,0,0,0,2,2,2,2,2,2,0,1,0,2,1,2,1,0,1,0,0,1,2,0,1,0,2,2,2,0,2,2,2,2,2,2,2,2,…
SAMP60,Kenya,Kibaranyexi,n/a,18_07_2017,0.000516667,37.32926944,1,0,0,1,0,0,0,0,0,0,1,2,0,0,0,1,1,0,0,0,0,0,1,0,0,1,0,0,0,0,0,0,0,0,0,0,1,0,0,0,0,0,0,0,0,0,0,0,1,2,0,0,0,0,0,0,0,0,0,0,0,0,0,0,0,1,0,0,0,1,0,1,1,0,0,0,0,0,0,1,0,0,2,0,0,0,0,0,1,0,0,0,1,0,0,0,0,2,0,1,0,0,0,0,0,0,0,0,1,0,1,0,2,0,0,0,1,2,2,1,2,1,2,1,1,1,2,1,1,0,1,1,2,0,1,0,0,2,1,2,2,0,0,0,0,2,1,2,2,0,2,1,2,1,1,0,2,1,2,2,2,0,1,2,2,2,2,2…
SAMP61,Kenya,Githongo A2,n/a,18_07_2017,0.008902778,37.34868056,1,0,0,0,0,0,0,0,0,0,0,2,0,0,0,0,1,0,0,0,0,0,1,1,0,2,0,0,0,0,1,1,1,0,0,0,0,0,0,0,0,0,0,0,0,0,0,0,2,0,0,0,0,0,0,0,0,0,0,1,0,0,0,1,0,1,0,0,0,0,0,2,1,0,0,0,0,0,0,0,0,0,1,0,0,2,0,0,1,0,0,0,1,1,0,0,0,2,0,0,0,0,0,0,1,0,0,0,1,0,2,1,0,0,1,0,0,0,2,1,2,0,2,1,2,0,2,0,1,0,1,2,2,0,2,0,2,1,2,2,1,0,0,1,2,2,2,2,2,0,1,0,1,1,2,1,2,1,2,2,2,0,1,2,2,2,1,1…
SAMP618,South Africa,Western Cape,Langebaan,1_8_2017,-32.9875,18.22916667,1,0,0,1,0,0,0,0,0,0,0,2,1,0,0,0,0,0,0,0,0,0,0,0,0,1,0,0,0,0,0,0,1,0,0,0,0,0,0,0,0,0,0,0,0,0,0,0,1,2,0,0,0,0,0,0,0,0,0,0,0,0,0,1,0,1,0,0,0,0,0,1,0,0,0,0,0,0,0,0,2,0,2,0,1,0,0,0,1,0,1,0,0,0,0,0,0,0,0,0,0,0,0,0,1,0,0,0,1,0,1,0,1,0,0,1,0,1,2,0,2,1,2,1,1,0,2,2,1,0,1,2,2,0,0,0,0,2,0,1,2,0,0,2,1,2,1,2,1,0,2,1,1,2,1,0,1,2,2,2,2,1,2…
SAMP62,Kenya,Githongo A2,n/a,18_07_2017,0.008902778,37.34868056,1,0,0,0,0,0,0,0,0,0,0,2,0,0,0,0,0,0,0,0,0,0,0,1,0,2,0,0,0,0,1,0,1,0,0,0,0,0,0,0,0,0,0,0,0,0,0,0,2,1,0,0,0,0,0,0,0,0,0,1,0,0,0,1,0,1,0,0,0,0,0,1,0,0,0,0,0,0,0,0,0,0,1,0,0,1,0,0,1,0,0,0,1,1,0,0,0,2,0,0,0,0,0,0,1,0,2,0,1,0,0,1,0,0,0,0,0,0,2,2,2,0,2,1,2,0,2,0,1,1,1,2,2,0,2,1,2,1,2,1,1,1,0,1,2,2,2,2,1,0,1,0,1,2,1,1,2,1,2,2,2,0,1,2,2,2,1,1…
SAMP623,South Africa,Western Cape,Langebaan,1_8_2017,-32.9875,18.22916667,1,0,0,0,0,0,0,0,0,0,0,2,0,0,0,0,1,0,0,0,0,0,0,0,0,0,0,0,0,0,0,1,2,0,1,0,0,0,0,0,0,0,0,0,0,0,0,0,2,0,0,0,0,0,0,0,0,0,0,0,0,0,0,2,0,1,0,0,0,0,0,1,0,0,0,0,0,1,0,0,1,0,2,0,0,0,0,0,1,0,1,0,1,0,0,1,0,2,0,0,0,0,0,0,1,0,0,0,2,0,0,0,1,0,0,0,0,1,2,0,2,1,2,0,2,1,2,1,0,1,1,2,2,0,1,0,1,1,2,1,1,0,1,1,1,1,1,2,2,0,1,0,1,2,2,0,1,1,2,2,2,0,2…
SAMP625,South Africa,Western Cape,Langebaan,1_8_2017,-32.9875,18.22916667,1,0,0,0,0,0,1,0,0,0,0,1,0,0,0,0,1,0,0,0,0,0,1,0,0,0,0,0,0,0,0,0,0,1,1,0,0,0,0,0,0,0,0,0,0,0,0,0,0,0,0,0,0,0,0,0,1,0,0,0,0,0,0,1,0,1,0,0,0,0,0,0,0,0,1,0,0,0,0,0,1,0,2,0,1,0,0,0,0,0,0,0,0,0,0,0,0,0,0,0,1,0,0,0,0,0,1,0,2,0,1,1,1,0,0,0,0,1,1,1,2,0,2,1,0,1,2,0,0,0,2,1,2,0,2,1,1,2,1,1,1,0,0,0,1,2,0,1,2,0,0,0,2,2,1,0,1,1,2,2,2,0,2…
SAMP628,South Africa,Western Cape,Langebaan,1_8_2017,-32.9875,18.22916667,1,0,0,0,0,0,0,0,0,0,0,2,0,0,0,1,0,0,0,0,0,0,1,0,0,1,0,0,0,0,0,0,1,0,0,0,0,0,0,0,0,0,0,0,0,0,0,0,0,1,0,0,0,0,0,0,0,0,0,1,0,0,0,1,0,1,0,0,0,0,0,0,0,0,0,0,0,1,0,0,1,0,2,0,0,0,0,0,0,0,0,0,0,0,0,0,0,2,0,1,0,0,0,0,0,0,2,0,2,0,1,0,2,0,0,1,0,1,1,1,2,0,2,2,0,2,2,1,0,1,1,1,2,0,2,0,1,1,2,2,2,2,0,1,1,2,0,2,2,0,2,1,2,2,1,0,1,1,2,2,2,2,2…
SAMP63,Kenya,Kithimani,n/a,18_07_2017,-0.866666667,37.68333333,1,0,0,1,0,0,0,0,0,0,0,1,0,0,0,0,1,0,0,0,0,0,1,2,0,2,0,0,0,0,0,0,1,0,1,0,0,0,0,0,0,0,0,0,0,0,0,0,0,1,0,0,0,0,0,1,0,0,0,0,0,0,0,0,0,1,0,0,0,0,0,2,0,0,0,1,0,0,0,0,0,0,2,0,0,0,0,0,0,0,0,0,1,0,0,0,0,1,0,0,0,0,0,0,2,0,2,0,2,0,0,0,1,0,0,0,0,2,2,2,2,0,2,1,1,2,2,2,1,1,1,1,2,0,1,0,2,1,0,2,2,0,0,2,1,2,1,2,1,1,2,0,2,0,2,0,2,1,2,2,2,0,2,2,2,2,2,2,…
SAMP64,Kenya,Kithimani,n/a,18_07_2017,-0.866666667,37.68333333,1,0,0,0,0,0,0,0,0,0,0,2,1,0,0,0,1,0,0,0,1,0,0,2,0,2,0,0,0,0,0,0,2,0,0,0,0,0,0,0,0,0,0,0,0,0,0,0,0,1,0,0,0,0,0,0,0,0,0,0,0,0,0,2,0,1,0,0,0,1,0,2,0,0,0,0,0,0,0,0,0,0,2,0,0,0,0,0,0,0,1,0,0,0,0,0,0,1,0,0,0,0,1,0,1,0,1,0,2,0,1,0,2,0,0,0,0,2,2,2,2,1,2,2,1,2,1,2,1,1,1,1,2,0,0,0,1,1,0,2,2,0,1,2,1,2,1,2,2,0,2,0,0,1,1,0,1,2,2,2,2,0,2,0,2,2,2,2,…
SAMP642,South Africa,Western Cape,Capo Point,1_1_2012,-33.575,18.45416667,1,0,0,1,0,0,0,0,0,0,0,2,0,0,0,0,1,0,0,0,0,0,0,0,0,1,0,0,0,0,0,0,1,0,0,0,0,0,0,0,0,0,0,0,0,0,0,0,0,2,0,0,0,0,0,0,0,0,0,0,0,0,0,1,0,0,0,0,0,0,0,1,0,0,0,0,0,0,0,0,1,0,2,0,0,0,0,0,1,0,0,0,0,0,0,0,0,1,0,0,0,0,0,0,0,0,2,0,1,1,2,0,1,0,0,0,0,1,2,2,1,2,2,2,0,2,2,2,0,1,1,1,2,0,2,1,1,2,2,1,0,0,0,1,1,2,1,2,2,0,2,1,1,2,2,0,2,1,2,2,2,0,2…
SAMP643,South Africa,Western Cape,Capo Point,1_1_2012,-33.575,18.45416667,1,0,0,0,0,0,0,0,0,0,0,2,0,0,0,0,2,0,0,0,0,0,0,0,0,0,0,0,0,0,0,0,0,0,0,0,1,0,0,0,0,0,0,0,0,0,0,0,0,0,0,0,0,0,0,0,0,0,0,0,0,0,0,0,0,0,0,0,0,1,0,2,0,0,0,0,0,0,0,0,1,0,2,0,0,0,0,0,0,0,0,0,0,0,0,1,0,2,0,0,0,0,0,0,0,0,1,0,2,1,0,2,2,0,0,0,0,1,2,2,1,1,2,1,1,2,2,2,1,1,1,2,2,0,1,0,1,1,2,0,1,0,0,1,2,2,0,2,2,1,1,0,2,2,2,0,2,2,2,2,2,0,2…
SAMP644,South Africa,Western Cape,Capo Point,1_1_2012,-33.575,18.45416667,1,0,0,0,0,0,0,0,0,0,0,2,0,0,0,0,1,0,0,0,0,0,1,0,0,1,0,0,0,0,0,0,2,0,0,0,0,0,0,0,0,0,0,0,0,0,0,0,1,1,0,0,0,0,0,1,0,0,0,1,0,0,0,1,0,0,0,0,0,0,0,1,1,0,0,0,0,0,0,0,1,0,1,0,2,0,0,0,1,0,0,0,0,0,0,0,0,1,0,0,0,0,0,0,0,0,1,0,2,1,2,0,0,0,0,0,0,2,2,2,1,0,1,0,2,2,2,2,0,1,2,0,2,0,1,0,1,1,2,2,2,0,0,1,1,2,2,1,1,0,1,0,2,2,2,0,2,1,2,2,2,1,2…
SAMP645,South Africa,Western Cape,Capo Point,1_1_2012,-33.575,18.45416667,1,0,0,0,0,0,0,0,0,0,0,2,0,0,0,0,1,0,0,0,0,0,1,0,0,2,0,0,0,0,0,0,0,0,0,0,0,0,0,0,0,0,0,0,0,0,0,0,0,0,0,0,0,0,0,0,0,0,0,0,0,0,0,1,0,0,0,0,0,1,0,1,0,0,0,0,0,0,0,0,2,0,2,0,0,0,0,0,0,0,1,0,0,0,0,0,0,1,0,0,0,0,0,0,1,0,1,0,2,0,2,1,0,0,0,0,0,2,2,1,1,1,1,0,1,1,2,2,0,1,1,0,2,0,2,1,0,1,0,1,1,1,0,2,2,2,1,2,2,0,1,0,2,0,2,0,2,2,2,2,2,0,2…
SAMP646,South Africa,Western Cape,Capo Point,1_1_2012,-33.575,18.45416667,1,0,0,0,0,0,0,0,0,0,0,2,0,0,0,0,1,0,0,0,0,0,0,0,0,0,0,0,0,0,1,0,0,0,0,0,0,0,0,0,0,0,0,0,0,0,0,0,1,1,0,0,0,0,0,0,0,0,0,0,0,0,0,0,0,0,0,0,0,1,0,1,1,0,0,0,0,0,0,0,2,0,2,0,2,0,0,0,0,0,0,0,0,0,0,0,0,1,0,0,0,0,0,0,0,0,2,0,2,0,2,1,1,0,0,0,0,2,2,1,2,1,2,2,0,2,2,0,0,0,2,1,2,0,2,0,1,1,2,1,2,0,0,2,0,2,1,2,2,0,2,1,1,2,0,1,2,1,2,2,2,0,2…
SAMP647,South Africa,Western Cape,Capo Point,1_1_2012,-33.575,18.45416667,1,0,0,1,0,0,1,0,0,0,0,1,0,0,0,0,1,0,0,0,0,0,0,0,0,0,0,0,0,0,0,0,0,0,0,0,1,0,0,0,0,0,0,0,0,0,0,0,1,0,0,0,0,0,0,0,0,0,0,0,0,0,0,0,0,0,0,0,0,0,0,2,2,0,0,0,0,0,0,0,1,0,2,0,1,0,0,0,0,0,1,0,0,0,0,0,0,1,0,0,0,0,0,0,1,0,2,0,2,1,1,0,2,0,0,0,1,1,2,0,2,1,2,1,0,1,2,1,1,0,2,2,2,0,2,0,0,1,0,2,2,1,0,2,1,2,1,2,2,0,0,1,2,2,0,0,2,1,2,2,2,0,2…
SAMP648,South Africa,Western Cape,Capo Point,1_1_2012,-33.575,18.45416667,1,0,0,1,0,0,0,0,0,0,0,2,0,0,0,0,1,0,0,0,0,0,0,0,0,1,0,0,0,0,0,0,2,0,0,0,0,0,0,0,0,0,0,0,0,0,0,0,1,1,0,0,0,0,0,0,1,0,0,1,0,0,0,1,0,0,0,0,0,2,0,2,0,0,0,0,0,0,0,0,2,0,2,0,1,0,0,0,1,0,1,0,0,0,0,0,0,1,0,0,0,0,0,1,2,0,1,0,2,0,1,0,0,0,0,0,0,2,1,2,2,1,2,0,1,2,1,2,0,1,1,2,2,0,1,0,0,0,0,2,2,0,0,1,1,2,2,0,2,0,1,0,1,2,1,0,2,2,2,2,2,1,2…
SAMP649,South Africa,Western Cape,Capo Point,1_1_2012,-33.575,18.45416667,1,0,0,0,0,0,0,0,0,0,1,2,0,0,0,0,1,0,0,0,0,0,0,0,0,0,0,0,0,0,0,0,1,0,0,0,0,0,0,0,0,0,0,0,0,0,0,0,0,0,0,0,0,0,0,0,0,0,0,0,0,0,0,1,0,0,0,0,0,0,0,1,0,0,0,0,0,0,0,0,2,0,2,0,1,0,0,0,1,0,1,0,0,0,0,0,0,1,0,0,0,0,0,1,1,0,0,0,1,0,1,1,2,0,0,0,0,2,2,2,2,2,2,0,1,2,2,1,1,1,0,2,2,0,1,0,0,2,2,1,2,0,0,0,1,2,1,1,2,0,0,0,1,1,1,0,2,1,2,2,2,0,2…
SAMP657,South Africa,Western Cape,Robben Island,1_10_2014,-32.12083333,18.43333333,1,0,0,2,0,0,0,0,0,0,0,2,0,0,0,0,0,0,0,0,0,0,0,0,0,1,0,0,0,0,0,0,0,0,0,0,0,0,0,0,0,0,0,0,0,0,0,0,0,0,0,0,0,0,0,0,0,0,0,0,0,0,0,0,0,1,0,0,0,0,0,1,0,0,0,0,0,0,0,0,2,0,2,0,0,0,0,0,1,0,0,0,0,0,0,1,0,1,0,0,0,0,0,0,1,0,2,0,2,0,1,0,2,0,0,0,0,0,2,1,2,1,2,2,2,1,1,1,0,0,0,1,2,0,0,1,2,1,1,1,2,0,0,2,1,2,0,2,1,0,2,1,1,2,2,1,2,0,…
SAMP659,South Africa,Western Cape,Robben Island,1_10_2014,-32.12083333,18.43333333,1,0,0,0,0,0,0,0,0,0,0,1,0,0,0,0,2,0,0,0,0,0,1,0,0,0,0,0,0,0,0,1,0,0,1,0,0,0,0,0,0,0,0,0,0,0,0,0,0,1,0,0,0,0,0,0,0,0,0,0,0,0,0,0,0,1,0,0,0,0,0,1,1,0,0,0,0,0,0,0,2,0,2,0,2,0,0,0,1,0,0,0,0,0,0,0,0,2,0,0,0,0,0,0,0,0,2,0,2,0,1,1,1,0,0,0,0,0,2,1,2,0,2,2,1,0,2,2,0,0,2,2,2,0,0,0,2,0,0,1,2,0,0,1,2,2,1,1,2,0,0,1,2,2,2,0,1,2,…
SAMP661,South Africa,Western Cape,Robben Island,1_10_2014,-32.12083333,18.43333333,1,0,0,0,0,0,0,0,0,0,0,1,0,0,0,0,2,0,0,0,0,0,1,0,0,0,0,0,0,0,0,0,0,0,1,0,0,0,0,0,0,0,0,0,0,0,0,0,0,0,0,0,0,0,0,0,0,0,0,0,0,0,0,0,0,1,0,0,0,0,0,1,0,0,0,0,0,0,0,0,2,0,2,0,1,0,0,0,0,0,0,0,0,0,0,0,0,2,0,0,0,0,0,0,1,0,0,0,2,0,1,1,0,0,1,0,0,0,2,0,2,0,2,1,0,0,2,1,0,0,1,2,2,0,0,0,1,0,0,1,1,0,0,2,2,2,1,0,1,0,0,1,1,2,1,0,1,1,…
SAMP663,South Africa,Western Cape,Robben Island,1_10_2014,-32.12083333,18.43333333,1,0,0,1,0,0,0,0,0,0,0,2,0,0,0,0,2,0,0,0,0,0,0,0,0,1,0,0,0,0,0,0,0,0,0,0,0,0,0,0,0,0,0,0,0,0,0,0,0,1,0,0,0,0,0,0,0,0,0,0,0,0,0,2,0,1,0,0,0,0,0,0,1,0,2,0,0,0,0,0,1,0,2,0,1,0,0,0,1,0,0,0,0,0,0,0,0,2,0,0,0,0,0,0,0,0,2,0,2,0,0,0,1,0,0,0,0,1,1,1,2,0,2,1,1,0,2,1,0,2,1,1,2,0,1,1,1,0,2,0,2,0,0,2,2,2,0,2,2,1,2,1,2,2,0,0,1,0,…
SAMP680,South Africa,Mpumalanga,Kiepersol,1_8_2017,-24.94166667,31.04583333,1,0,0,1,0,0,0,0,0,1,0,2,2,0,0,0,1,0,0,0,0,0,0,0,0,0,0,0,0,0,0,0,0,0,0,0,0,0,0,0,0,0,0,0,0,0,0,0,1,0,0,0,0,0,0,0,0,0,0,1,0,0,0,0,0,1,0,0,0,0,0,1,0,0,0,0,0,1,0,0,0,0,2,0,0,0,0,0,0,0,0,0,0,0,0,1,0,2,0,0,0,0,0,0,1,0,0,0,0,0,2,0,1,0,0,0,0,2,2,2,2,0,2,1,1,1,2,1,0,1,2,0,2,0,1,0,2,2,1,2,1,0,0,1,0,1,1,2,2,0,0,0,2,2,2,1,2,2,2,2,2,0…
SAMP685,South Africa,Mpumalanga,Kiepersol,1_8_2017,-24.94166667,31.04583333,1,0,0,0,0,0,0,0,0,0,1,2,0,0,0,0,1,0,0,0,0,0,0,0,0,0,0,0,0,0,0,0,1,1,2,0,0,0,0,0,0,0,0,0,0,0,0,0,1,1,0,0,0,0,0,0,1,0,0,0,0,0,0,2,0,1,0,0,0,0,0,1,1,0,0,0,0,0,0,0,0,0,2,0,0,0,0,0,1,0,1,1,0,0,0,0,0,2,0,0,0,0,0,0,0,0,2,0,1,0,1,1,1,0,0,0,0,0,2,2,1,0,2,2,2,1,2,2,0,2,1,1,2,0,2,1,1,0,1,2,2,0,0,1,1,2,0,2,1,1,0,1,1,1,2,0,2,1,2,2,2,1…
SAMP691,South Africa,Mpumalanga,Kiepersol,1_8_2017,-24.94166667,31.04583333,1,0,0,1,0,0,0,0,0,0,0,2,0,0,0,0,1,0,0,0,0,0,2,0,0,1,0,0,0,0,0,0,0,0,0,0,0,0,0,0,0,0,0,0,0,0,0,0,1,0,0,0,0,0,0,0,0,0,0,1,0,0,0,0,0,1,0,0,0,0,0,1,0,0,0,0,0,0,0,0,0,0,2,0,0,1,0,0,0,0,1,0,0,0,0,0,0,1,0,0,1,0,0,1,0,0,0,0,0,0,2,1,1,0,1,0,0,1,2,1,2,1,2,2,0,0,2,2,1,0,2,1,2,0,2,1,1,1,1,2,2,1,1,1,1,1,2,1,2,0,1,1,1,2,2,0,2,1,2,2,2,1…
SAMP695,South Africa,Mpumalanga,Kiepersol,1_8_2017,-24.94166667,31.04583333,1,0,0,0,0,0,1,0,0,0,0,2,0,0,0,0,1,0,0,0,0,0,1,0,0,0,0,0,0,0,0,0,0,0,1,0,0,0,0,0,0,0,0,0,0,0,0,0,1,1,1,0,0,0,0,0,0,0,0,2,0,0,0,0,0,1,0,0,0,0,0,1,1,0,0,1,0,0,0,0,0,0,2,0,0,0,0,0,0,0,0,0,1,0,0,0,0,2,0,0,0,0,0,0,1,0,1,0,2,1,2,1,0,0,1,0,0,2,2,1,2,0,2,2,1,2,1,0,1,1,1,1,2,0,2,0,1,1,1,2,2,0,0,1,2,2,0,2,1,1,1,1,0,2,1,0,2,2,2,2,2,0…
SAMP7,Kenya,Kiborokok,n/a,18_07_2017,0.257744444,34.75110556,1,0,0,0,0,0,0,0,0,0,0,2,0,0,0,0,1,0,0,0,0,0,0,1,0,0,0,0,0,0,0,0,0,0,0,0,0,0,0,0,0,0,0,0,0,0,0,0,0,0,0,0,0,0,0,0,0,0,0,0,0,0,0,0,0,0,0,0,0,1,0,1,0,0,0,0,0,2,0,0,0,0,1,0,0,0,0,0,1,0,0,0,0,0,0,0,0,0,0,0,0,0,0,0,1,0,1,0,2,0,0,0,2,0,0,0,0,1,2,0,1,0,2,1,2,2,2,2,0,0,1,1,2,0,2,0,1,1,2,0,2,1,0,2,1,2,1,1,2,0,0,0,2,1,2,0,1,0,2,2,2,0,1,2,2,2,1,2,2,…
SAMP700,South Africa,Northern Cape,Douglas,1_6_2017,-23.47916667,23.87916667,1,0,0,1,0,0,0,0,0,0,0,2,0,0,0,0,2,0,0,0,0,0,1,0,0,0,0,0,0,0,1,0,1,0,0,0,0,0,0,0,0,0,0,0,0,0,0,0,0,0,0,0,0,0,0,0,1,0,0,1,0,0,0,1,0,1,0,0,0,1,0,2,0,0,0,0,0,0,0,0,2,0,2,0,0,0,0,0,1,0,0,0,0,0,0,0,0,2,0,0,0,0,0,0,0,0,0,0,2,0,1,0,2,0,0,0,0,2,2,2,2,0,1,1,0,1,1,0,1,2,1,1,2,0,2,2,1,2,2,2,2,0,0,2,2,2,1,1,2,0,1,0,2,2,2,0,1,1,2,2,2,…
SAMP702,South Africa,Northern Cape,Douglas,1_6_2017,-23.47916667,23.87916667,1,0,0,0,0,0,0,0,0,0,0,2,0,0,0,0,1,0,0,0,0,0,0,0,0,0,0,0,0,0,0,0,0,0,0,0,0,0,0,0,0,0,0,0,0,0,0,0,2,0,0,0,0,0,0,0,0,0,0,0,0,0,0,1,0,1,0,0,0,0,0,1,0,0,0,0,0,0,0,0,1,0,2,0,0,0,0,0,1,0,0,0,0,0,0,0,1,1,0,0,0,0,1,0,0,0,2,0,1,0,2,0,0,0,0,0,0,2,2,1,2,1,2,2,0,1,1,1,0,1,2,1,2,0,1,0,0,2,2,1,2,0,1,2,1,2,0,2,2,0,1,1,2,1,0,0,1,1,2,2,2,…
SAMP705,South Africa,Northern Cape,Douglas,1_6_2017,-23.47916667,23.87916667,1,0,0,0,0,0,1,0,0,0,0,2,0,0,0,0,1,0,0,0,0,0,1,0,0,1,0,0,0,0,0,0,0,0,0,0,0,0,0,0,0,0,0,0,0,0,0,0,0,2,0,0,0,0,0,0,0,0,0,1,0,0,0,1,0,1,0,0,0,1,0,1,0,0,0,0,0,1,0,0,2,0,1,0,0,0,0,0,2,0,0,0,0,0,0,0,0,2,0,0,0,0,0,0,1,0,2,0,1,0,1,0,1,0,0,0,0,0,2,0,2,0,2,1,0,1,2,2,0,0,2,1,2,0,2,0,1,2,1,2,1,1,0,2,1,2,0,2,1,0,1,0,2,2,1,0,1,2,2,2,2,…
SAMP709,South Africa,Northern Cape,Douglas,1_6_2017,-23.47916667,23.87916667,1,0,0,0,0,0,0,0,0,0,0,2,0,0,0,0,1,0,0,0,0,0,0,0,0,1,0,0,0,0,0,1,1,0,1,0,0,0,0,0,0,0,0,0,0,0,0,0,0,1,0,0,0,0,0,1,0,0,0,0,0,0,0,1,0,1,0,0,0,0,0,1,0,0,0,0,0,1,0,0,2,0,0,0,2,0,0,0,1,0,0,0,1,0,0,0,0,2,0,1,0,0,0,0,1,0,2,0,0,0,2,0,1,0,0,0,0,0,2,0,2,0,2,0,1,2,2,1,0,2,0,1,2,0,2,0,1,1,2,2,2,1,0,2,1,2,2,2,2,0,2,0,1,2,2,0,1,2,2,2,2,…
SAMP726,South Africa,Free State,Theunissen,1_8_2017,-27.55833333,26.73333333,1,0,0,0,0,0,0,0,0,0,1,2,0,0,0,0,0,0,0,0,0,0,1,0,0,1,0,0,0,0,1,0,0,0,1,0,0,0,0,0,0,0,0,0,0,0,0,0,0,1,0,0,0,0,0,0,2,0,0,1,0,0,0,2,0,0,0,0,0,0,0,2,2,0,0,0,0,0,0,0,0,0,1,0,0,0,0,0,1,0,0,0,0,0,0,0,0,2,0,0,1,0,0,0,0,0,1,0,2,0,0,0,0,0,0,1,0,1,2,0,2,1,2,0,0,1,2,1,1,0,2,2,2,0,1,1,1,2,2,2,1,0,1,1,2,2,2,2,1,1,2,0,0,1,2,0,2,2,2,2,2,…
SAMP727,South Africa,Free State,Theunissen,1_8_2017,-27.55833333,26.73333333,1,0,1,0,0,0,1,0,0,0,0,2,1,0,0,1,1,0,0,0,0,0,0,0,0,1,0,0,0,0,0,0,0,1,2,0,0,0,0,0,0,0,0,0,0,0,0,0,1,1,0,0,0,0,0,0,1,0,0,0,0,0,0,1,0,0,0,0,0,0,0,2,0,0,0,0,0,0,0,0,0,0,1,0,0,1,0,0,1,0,0,0,1,0,0,0,1,2,0,0,0,0,0,1,0,0,2,0,1,0,1,0,2,0,1,0,0,2,1,1,2,1,2,1,0,1,2,0,2,0,2,2,2,0,1,0,0,2,2,2,2,0,1,1,1,2,1,2,2,1,2,0,1,0,2,1,2,2,2,2,2,…
SAMP728,South Africa,Free State,Theunissen,1_8_2017,-27.55833333,26.73333333,1,0,0,1,0,0,0,0,0,0,0,1,1,0,0,0,1,0,0,0,0,0,2,0,0,1,0,0,0,0,0,1,0,0,0,0,0,0,0,0,0,0,0,0,0,0,0,0,1,1,0,0,0,0,0,0,0,0,0,1,0,0,0,0,0,0,0,0,0,2,0,2,0,0,0,0,0,1,0,0,0,0,2,0,0,0,0,0,1,0,0,0,0,0,0,0,0,1,0,0,0,0,0,0,1,0,2,0,2,1,1,0,1,0,0,1,0,1,2,1,2,1,2,1,2,1,1,1,1,0,0,1,2,0,1,0,1,1,2,2,2,2,0,2,0,2,1,2,1,0,1,1,2,0,0,0,2,2,2,2,2,…
SAMP729,South Africa,Free State,Theunissen,1_8_2017,-27.55833333,26.73333333,1,0,0,0,0,0,0,0,0,0,0,1,0,0,0,0,0,0,0,0,0,0,1,0,0,1,0,0,0,0,0,0,1,0,0,0,0,0,0,0,0,0,0,0,0,0,0,0,0,1,0,0,0,0,0,0,0,0,0,0,0,0,0,1,0,0,0,0,0,0,0,1,0,0,1,0,0,1,0,0,0,0,2,0,0,0,0,0,1,0,0,0,0,0,0,0,0,1,0,0,0,0,0,0,1,0,1,0,2,1,2,0,1,0,0,1,1,2,2,0,2,1,2,1,0,0,1,2,1,1,2,2,2,0,1,0,0,1,2,2,2,1,1,1,0,2,1,2,1,0,0,1,1,1,1,1,2,0,2,2,2,…
SAMP730,South Africa,Free State,Theunissen,1_8_2017,-27.55833333,26.73333333,1,0,0,1,0,0,0,0,0,0,0,2,0,0,0,0,0,0,0,0,0,0,1,0,0,0,0,0,0,0,0,0,2,0,0,0,0,0,0,0,0,0,0,0,0,0,0,0,0,0,0,0,0,0,0,0,1,0,0,1,0,0,0,0,0,0,1,0,0,0,0,2,0,0,0,0,0,0,0,0,0,0,2,0,0,0,0,0,1,0,0,0,0,0,0,0,0,1,0,0,0,0,0,0,1,0,2,0,2,0,2,0,0,0,0,1,0,1,2,1,2,1,2,2,0,0,2,1,2,1,2,2,2,0,1,0,1,2,1,2,2,0,1,2,1,2,2,2,2,0,0,1,0,1,1,0,2,2,2,2,2,…
SAMP731,South Africa,Free State,Theunissen,1_8_2017,-27.55833333,26.73333333,1,0,0,0,0,0,0,0,0,0,0,2,0,0,0,0,0,0,1,0,0,0,0,0,0,0,0,0,0,0,1,0,0,0,0,0,0,0,0,0,0,0,0,0,0,0,0,0,2,0,0,0,0,0,0,0,1,0,0,0,0,0,0,0,0,0,0,0,0,0,0,1,1,0,0,0,0,0,0,0,1,1,0,0,0,0,0,0,1,0,0,1,0,0,0,0,0,2,0,0,0,0,0,0,1,0,1,0,2,0,1,0,1,0,1,0,0,1,2,1,2,0,2,2,1,1,1,2,1,2,1,1,2,0,0,2,1,1,2,1,2,0,0,1,0,1,1,1,2,0,1,1,2,1,1,0,2,1,2,2,2,…
SAMP732,South Africa,Free State,Theunissen,1_8_2017,-27.55833333,26.73333333,1,0,0,0,0,0,0,0,0,0,0,1,1,0,0,0,1,0,0,0,0,0,1,0,0,2,0,0,0,0,0,1,1,0,0,0,0,0,0,0,0,0,0,0,0,0,0,0,0,0,0,0,0,0,0,0,1,0,0,1,0,0,0,2,0,0,1,0,0,0,0,1,0,0,0,0,0,1,0,0,1,0,1,0,1,0,0,0,1,0,1,0,1,0,0,0,1,2,0,1,0,0,0,0,0,0,2,0,1,0,2,1,0,0,1,2,0,1,2,1,2,0,2,2,1,1,2,2,1,0,1,2,2,0,1,1,0,1,0,1,1,0,1,2,1,2,2,2,2,0,2,0,0,1,2,1,2,2,2,2,2,…
SAMP733,South Africa,Free State,Theunissen,1_8_2017,-27.55833333,26.73333333,1,0,0,0,0,0,0,0,0,0,0,1,1,0,0,0,1,0,0,0,0,0,1,0,0,2,0,0,0,0,0,1,1,0,1,0,0,0,0,0,0,0,0,0,0,0,0,0,0,0,0,0,0,0,0,0,1,0,0,1,0,0,0,2,0,0,1,0,0,0,0,1,0,0,0,0,0,2,0,0,1,0,1,0,1,0,0,0,1,0,1,0,0,0,0,1,0,1,0,1,0,0,0,0,1,0,2,0,0,0,2,1,0,0,0,1,0,1,2,1,2,0,2,2,0,1,2,2,1,1,1,2,2,0,1,1,0,1,1,1,1,1,1,1,1,2,1,2,1,0,2,1,1,1,2,0,2,2,2,2,2,…
SAMP757,South Africa,Free State,Bloemfontein,1_8_2017,-27.1875,26.07083333,1,0,0,0,0,0,0,0,0,0,0,0,0,0,0,0,1,0,1,0,0,0,1,0,0,1,0,0,0,0,0,0,1,0,0,0,0,0,0,0,0,0,0,0,0,0,0,0,1,0,0,0,0,0,0,0,0,0,0,0,0,0,0,0,0,1,0,0,0,1,0,1,0,0,0,0,0,0,0,0,0,0,2,0,0,0,0,0,0,0,0,0,0,0,0,0,0,1,0,1,0,0,0,0,0,0,2,0,2,0,1,1,1,0,0,0,0,2,2,0,2,0,2,1,0,1,2,1,0,1,1,2,2,0,1,0,1,1,0,2,2,1,0,1,1,2,0,2,1,0,0,0,1,1,2,1,1,0,2,2,2,1,…
SAMP759,South Africa,Free State,Bloemfontein,1_8_2017,-27.1875,26.07083333,1,0,0,0,0,0,0,0,0,0,1,2,1,0,0,0,1,0,0,0,0,0,1,0,0,1,0,0,0,0,0,0,1,1,0,0,0,0,0,0,0,0,0,0,0,0,0,0,0,1,0,0,0,0,0,0,0,0,0,0,0,0,0,1,0,1,0,0,0,0,0,2,0,0,0,0,0,0,0,0,0,1,2,0,0,0,0,0,0,0,1,0,0,0,0,0,0,2,0,0,0,0,0,0,1,0,2,0,2,0,1,0,1,0,1,0,0,2,2,0,2,0,2,1,0,0,2,2,1,1,1,1,2,0,1,1,0,1,2,2,1,1,0,2,0,2,0,2,2,0,1,1,2,2,0,0,2,1,2,2,2,0,…
SAMP776,South Africa,Free State,Bloemfontein,1_8_2017,-27.1875,26.07083333,1,0,0,1,0,0,0,0,0,0,0,2,1,0,0,0,0,0,0,0,0,0,0,0,0,0,0,0,0,0,0,0,2,1,0,0,0,0,0,0,0,0,0,0,0,0,0,0,1,0,0,0,0,0,0,1,2,0,0,0,0,0,0,1,0,1,0,0,0,1,0,1,0,0,0,0,0,0,0,0,0,0,2,0,0,0,0,0,0,0,1,1,0,0,0,0,0,1,0,0,0,0,0,0,0,0,1,1,2,0,1,0,1,0,0,0,0,0,2,2,2,0,2,1,1,2,2,2,2,1,1,1,2,0,0,0,2,2,1,1,2,1,0,2,1,2,1,1,2,0,1,0,2,2,2,0,2,2,2,2,2,0,…
SAMP781,South Africa,Free State,Bloemfontein,1_8_2017,-27.1875,26.07083333,1,0,0,0,0,0,1,0,0,0,1,2,1,0,0,0,0,0,0,0,0,0,0,0,0,1,0,0,0,0,0,0,1,1,0,0,0,0,0,0,0,0,0,0,0,0,0,0,0,0,0,0,0,0,0,1,0,0,0,0,0,0,0,1,0,1,0,0,0,0,0,2,0,0,0,0,1,0,0,0,0,0,1,0,0,0,0,0,0,0,0,0,0,0,0,0,0,2,0,0,1,0,0,0,2,0,1,1,0,1,1,0,2,0,0,0,0,2,2,2,2,0,2,0,1,0,2,1,0,2,1,1,2,0,2,0,1,2,1,2,2,0,0,2,0,1,2,2,2,0,1,0,1,2,2,0,2,1,2,2,2,1,…
SAMP8,Kenya,Kiborokok,n/a,18_07_2017,0.257744444,34.75110556,1,0,0,1,0,0,0,0,0,0,0,2,0,0,0,0,1,0,0,0,0,0,0,1,0,1,0,0,0,0,0,0,0,0,0,0,0,0,0,0,0,0,0,0,0,0,0,0,0,1,0,0,0,0,0,0,1,0,0,0,0,0,0,0,0,0,0,0,0,1,0,1,0,0,0,0,0,0,0,0,0,0,2,0,0,0,0,0,0,0,0,0,0,0,0,0,0,0,0,0,0,0,0,0,0,0,2,0,1,0,0,0,1,0,0,0,0,0,2,1,1,1,2,2,1,1,2,0,1,0,2,0,2,0,2,0,1,1,2,1,2,1,0,1,1,2,0,2,2,0,1,0,1,1,2,1,1,1,2,2,2,0,2,2,2,2,2,2,2,…
SAMP9,Kenya,Bukha,n/a,18_07_2017,0.278555556,34.48731667,1,0,0,0,0,0,0,0,0,0,0,2,0,0,0,0,0,0,0,0,0,0,1,2,0,1,0,0,0,0,0,0,1,1,1,0,0,0,0,0,0,0,0,0,0,0,0,0,0,1,0,0,0,0,0,0,0,0,0,0,0,0,0,2,0,0,0,0,0,0,0,0,0,0,0,0,0,0,0,0,0,0,2,0,0,0,0,0,0,0,0,0,1,0,0,0,0,1,0,0,0,0,0,0,0,0,1,0,1,0,1,0,2,0,0,0,0,1,2,0,2,0,2,0,2,1,2,0,0,1,2,2,2,0,1,1,2,2,2,0,2,0,1,1,1,2,1,0,1,0,0,1,1,2,1,0,1,0,2,2,2,0,2,1,2,2,1,2,2,2,2,…
SAMP101,Madagascar,Ambatolahikisoa-Site 9,n/a,18_07_2017,-20.72700556,43.04756111,2,0,0,0,0,0,0,0,0,0,0,2,0,0,0,0,2,0,0,0,0,0,0,2,0,0,0,0,0,0,0,1,0,0,0,0,0,0,0,0,0,0,0,0,0,0,0,0,0,0,0,0,0,0,0,0,0,0,0,0,0,0,0,0,0,0,0,0,0,1,0,0,0,0,0,0,0,0,0,0,0,0,1,0,0,0,0,0,2,0,0,2,0,0,0,0,0,2,0,0,2,0,0,0,2,0,2,0,0,0,1,0,1,0,0,0,0,1,1,0,2,0,1,2,2,2,2,1,2,2,1,1,2,0,2,0,2,2,0,2,2,0,0,0,2,2,1,1,0,0,0,0,2,2,2,0,1,0,2…
SAMP105,Kenya,"ICIPE, Nairobi",n/a,18_07_2017,-0.778111111,36.89663889,2,0,0,0,0,0,0,0,0,0,0,2,0,0,0,0,2,0,0,0,0,0,0,2,0,0,0,0,0,0,0,0,0,0,0,0,0,0,0,0,0,0,0,0,0,0,0,0,1,2,0,0,0,0,0,0,0,0,0,1,0,0,0,0,0,0,0,0,0,0,0,0,0,0,0,0,0,0,0,0,0,0,1,0,0,0,0,0,2,0,0,2,0,0,0,0,0,0,0,0,2,0,0,0,2,0,2,0,0,0,1,0,0,0,0,0,0,1,1,0,2,0,1,2,2,2,2,2,1,1,2,1,2,0,2,2,2,2,0,2,2,1,0,0,2,2,0,1,0,0,1,0,2,2,2,0,1,2,2,2,2,1,0,2,…
SAMP106,Kenya,"ICIPE, Nairobi",n/a,18_07_2017,-0.778111111,36.89663889,2,0,0,0,0,0,0,0,0,0,0,2,0,0,0,0,2,0,0,0,0,0,0,2,0,0,0,0,0,0,0,0,0,0,0,0,0,0,0,0,0,0,0,0,0,0,0,0,0,1,0,0,0,0,0,0,1,0,0,1,0,0,0,0,0,0,0,0,0,0,0,0,0,0,0,0,0,0,0,0,0,0,0,0,0,0,0,0,2,0,0,2,0,0,0,0,0,2,0,0,2,0,0,0,2,0,2,0,0,0,0,0,0,0,0,0,0,1,1,0,2,0,0,2,2,2,2,0,2,2,2,0,2,0,2,0,2,2,0,2,2,1,0,0,2,2,1,0,0,0,0,0,2,1,2,0,1,1,2,2,2,0,0,2,…
SAMP65,Seychelles,M.1.1,n/a,18_07_2017,-3.261888889,55.49394444,2,0,1,0,0,1,0,2,1,0,0,0,0,0,1,0,0,0,0,0,2,0,0,1,1,0,0,0,0,0,1,2,1,0,1,0,0,1,0,0,0,0,0,0,2,0,1,0,1,1,0,1,0,0,0,1,0,0,0,2,2,0,1,2,0,0,0,0,1,2,0,0,0,1,0,0,2,0,1,0,0,1,1,0,0,0,0,2,2,0,0,2,2,0,1,0,1,0,0,0,1,0,0,2,2,0,2,0,0,0,1,0,1,0,0,0,0,1,0,0,2,0,1,1,2,1,2,1,2,1,0,0,2,0,2,0,2,2,0,1,2,0,1,0,2,1,1,1,0,0,2,1,2,2,1,0,1,0,0,2,2,0,0,1,1,0,1,2…
SAMP66,Seychelles,M.1.1,n/a,18_07_2017,-3.261888889,55.49394444,2,1,2,2,0,0,0,0,0,0,0,2,0,0,0,0,0,0,0,1,1,0,1,0,0,1,0,0,0,0,1,1,2,0,1,0,0,1,0,0,0,0,1,0,0,1,0,0,2,1,0,1,0,0,0,2,1,0,0,2,1,0,2,1,0,0,0,0,0,1,0,0,0,0,0,0,0,0,2,0,0,1,2,0,0,1,1,0,2,0,0,1,0,0,0,0,1,1,0,0,2,0,0,2,2,0,2,0,0,0,1,0,1,0,2,0,0,0,1,0,1,1,1,2,2,1,1,1,2,1,0,1,2,0,2,0,1,2,0,0,1,0,0,0,2,2,1,0,0,0,1,1,1,2,1,0,1,0,1,2,2,0,0,0,2,1,1,1…
SAMP67,Seychelles,M.2.3,n/a,18_07_2017,-3.396305556,55.45916667,2,1,0,0,0,0,0,0,0,0,0,2,0,0,0,0,1,1,0,1,0,0,1,1,1,0,0,0,0,0,0,0,1,0,0,0,0,0,0,0,0,0,0,0,1,1,0,0,2,0,1,1,0,1,0,1,1,0,0,1,2,0,1,2,2,0,0,0,0,1,0,0,0,0,0,1,0,0,0,0,0,2,1,0,0,1,0,0,1,0,0,2,0,0,0,0,1,1,0,0,2,0,0,1,1,0,2,0,0,0,1,0,0,0,1,2,0,2,0,0,2,0,0,1,1,1,2,0,2,0,1,0,2,0,2,2,2,2,0,1,2,0,0,0,2,2,0,1,1,0,2,0,2,1,2,0,1,0,2,1,1,0,0,2,1,2,2,1…
SAMP68,Seychelles,"M 2,3",n/a,18_07_2017,-3.396305556,55.45916667,2,1,1,0,0,1,0,0,0,0,1,2,0,1,0,0,2,0,0,1,0,0,1,0,0,0,0,0,0,0,0,1,1,0,0,0,0,1,0,0,0,0,1,0,1,1,1,0,2,0,2,1,0,0,0,1,0,0,0,2,1,0,2,1,2,0,0,0,0,0,0,0,0,0,0,0,1,0,1,0,0,1,1,0,0,0,0,0,2,0,0,2,0,0,0,0,0,1,0,0,2,0,0,1,0,0,2,0,0,0,0,0,0,0,1,1,0,0,0,0,2,0,0,2,1,0,2,0,2,0,2,0,2,0,2,2,2,2,0,1,2,0,0,0,2,2,0,0,1,0,2,0,2,2,2,0,1,0,2,1,0,0,0,2,2,2,2…
SAMP69,Seychelles,M.5.5,n/a,18_07_2017,-20.81133056,47.15710556,2,1,0,0,0,1,0,0,1,0,0,0,0,0,0,0,2,0,0,0,1,0,0,1,1,0,1,0,0,0,0,2,2,0,0,0,0,1,0,0,0,0,0,0,1,0,1,0,0,0,1,1,0,0,0,0,0,0,1,2,0,0,1,0,0,0,0,0,0,1,0,0,0,0,0,0,1,0,0,1,0,2,0,0,0,1,0,0,2,0,0,1,0,0,0,0,0,0,0,0,2,0,0,2,2,0,2,0,0,0,0,0,0,0,1,0,0,0,0,0,2,0,0,2,1,1,2,0,2,1,1,0,1,0,2,0,2,2,0,1,1,0,0,0,2,1,0,0,1,0,2,1,2,2,1,0,1,0,1,2,1,0,0,2,0,1,2,0…
SAMP70,Seychelles,"M 5,5",n/a,18_07_2017,-3.282722222,55.51988889,2,0,1,1,0,0,0,1,1,0,0,2,0,0,0,0,2,0,0,0,0,0,1,0,0,0,0,0,0,0,0,1,1,0,0,0,0,0,0,0,0,0,0,0,0,1,0,0,0,0,2,0,0,0,0,1,0,0,0,0,0,1,1,0,0,0,0,0,1,0,0,0,0,0,0,0,0,0,0,1,0,2,0,1,0,0,0,1,1,0,0,0,0,0,0,0,0,0,0,0,2,0,0,2,1,0,2,0,0,0,1,0,1,0,0,0,0,1,0,0,2,0,1,2,2,2,2,1,1,0,2,0,1,0,2,0,2,2,0,1,1,0,1,0,2,2,0,1,2,0,2,1,1,0,2,0,1,0,2,2,0,0,0,1,1,2,2…
SAMP72,Seychelles,"M 10,2",n/a,18_07_2017,-3.389972222,55.43472222,2,0,1,0,0,0,0,0,0,0,0,0,0,0,0,0,2,0,0,0,0,0,1,0,0,0,0,0,0,0,0,1,2,0,0,0,0,0,0,0,0,0,1,0,2,0,0,0,1,1,0,0,0,1,0,0,2,0,0,2,0,0,2,0,0,0,0,0,1,1,0,0,0,0,0,0,2,0,0,1,0,2,2,1,0,0,1,1,1,0,0,0,2,0,0,0,0,1,0,0,2,0,0,0,1,0,1,0,0,0,1,0,1,0,0,1,0,0,0,0,2,0,1,1,2,1,2,1,2,1,1,0,1,0,2,0,1,2,0,0,2,0,1,0,2,2,0,1,1,0,1,0,2,1,2,0,1,0,2,2,1,0,0,2,1,2,…
SAMP73,Seychelles,"M 9,1",n/a,18_07_2017,-3.382861111,55.42066667,2,0,2,0,0,0,0,0,0,0,0,0,0,0,0,0,2,0,0,0,0,0,0,2,1,1,0,0,0,0,0,2,0,0,0,0,0,1,0,0,0,0,0,0,0,2,1,0,0,0,0,1,0,0,0,0,0,0,1,2,1,1,1,1,1,0,0,0,0,0,0,0,0,0,0,0,0,0,1,0,0,1,2,0,0,1,0,0,1,0,0,0,1,0,0,0,0,0,0,0,2,0,0,0,2,0,1,0,0,0,0,0,0,0,1,2,0,2,0,1,1,0,1,2,2,1,2,1,1,0,0,0,2,0,2,0,2,2,0,1,2,0,1,0,2,0,0,0,2,0,1,1,0,2,2,0,1,0,2,2,1,1,0,1,2,2,2…
SAMP74,Seychelles,"M 9,1",n/a,18_07_2017,-3.382861111,55.42066667,2,0,1,0,0,1,0,0,1,0,0,2,0,0,0,0,1,0,0,1,1,0,0,2,0,0,0,0,0,0,0,2,1,0,0,0,0,1,0,0,0,0,0,2,2,0,0,0,1,0,0,0,0,1,0,2,1,0,1,2,0,0,1,0,0,0,0,0,0,1,1,0,0,0,0,1,0,0,0,0,0,1,2,0,0,0,0,1,1,0,0,0,1,0,0,0,0,0,0,0,0,0,0,1,2,0,1,0,0,0,0,0,1,0,1,0,0,2,0,0,2,0,1,2,2,1,2,1,2,1,0,1,2,0,2,0,2,2,1,1,2,0,1,0,2,2,0,1,1,0,1,0,1,2,1,0,1,0,1,1,1,0,0,2,0,1,1…
SAMP75,Seychelles,"P 5,1",n/a,18_07_2017,-3.672444444,55.71675,2,0,0,1,0,0,0,0,0,0,0,0,0,0,0,0,1,0,0,1,0,0,0,0,1,0,0,0,0,0,0,0,1,0,0,0,0,0,0,0,0,0,1,0,0,1,1,0,1,0,0,2,0,0,0,0,1,0,0,2,1,0,0,1,0,0,0,0,0,1,0,0,0,0,0,0,1,0,0,1,0,2,2,1,0,2,0,1,1,0,0,2,1,0,0,0,0,1,0,0,2,0,0,1,2,0,1,0,0,0,0,0,0,0,0,0,0,2,0,0,1,0,0,2,2,0,1,0,2,1,1,1,2,0,2,0,2,2,0,1,2,1,1,0,2,2,0,0,0,0,2,0,1,2,2,0,1,0,2,2,1,0,0,1,1,2,2,1,…
SAMP76,Seychelles,"P 5,1",n/a,18_07_2017,-3.672444444,55.71675,2,2,2,1,0,0,0,0,0,0,0,0,0,0,0,0,1,0,0,1,0,0,1,0,0,0,0,0,0,0,0,0,1,0,0,0,0,1,0,0,0,0,0,1,0,0,1,0,0,0,0,1,0,0,0,0,1,0,0,2,1,0,0,1,0,0,0,0,0,2,0,0,0,0,0,0,0,0,0,0,0,2,2,0,0,1,0,0,1,0,0,2,0,0,0,0,0,1,1,0,1,0,0,1,2,0,2,0,0,0,0,0,1,0,1,0,0,2,0,0,2,0,0,2,2,1,2,0,2,1,1,1,1,0,2,2,1,2,0,1,2,1,0,0,2,2,0,1,0,0,1,0,1,2,2,0,1,0,2,2,1,0,0,0,1,2,2,0,…
SAMP77,Seychelles,"P 4,5",n/a,18_07_2017,-3.678805556,55.75044444,2,0,0,0,0,0,0,0,0,0,0,0,0,0,0,0,2,0,0,1,1,0,0,0,1,0,0,0,0,0,0,0,1,0,0,0,0,0,0,0,1,0,0,0,1,1,0,0,2,0,0,1,1,1,0,0,1,0,1,2,0,2,0,0,0,0,0,1,0,2,0,0,1,0,0,0,0,0,0,0,0,0,2,0,0,1,0,0,1,0,0,1,1,0,0,0,0,0,1,0,0,0,0,2,2,0,2,0,0,0,1,0,0,0,1,0,0,1,0,0,2,0,1,2,2,0,2,1,2,2,1,0,1,0,2,1,1,2,1,0,2,0,0,0,2,2,0,1,0,0,2,0,2,1,1,0,1,0,1,2,2,0,0,2,2,1,2…
SAMP78,Seychelles,"P 4,5",n/a,18_07_2017,-3.678805556,55.75044444,2,0,0,1,0,0,0,0,0,0,0,2,0,0,0,0,2,1,0,0,1,0,1,0,1,0,0,0,0,0,0,0,1,0,0,0,0,1,0,0,0,0,0,0,1,1,0,0,2,0,0,1,0,0,0,0,0,0,0,2,1,1,1,1,0,0,0,0,0,2,0,0,0,0,0,0,0,0,1,0,0,1,1,0,0,0,0,0,2,0,0,0,1,0,0,0,0,0,0,0,1,0,0,2,2,0,1,0,0,0,0,0,0,0,1,0,0,2,0,0,2,0,0,2,2,2,2,0,1,0,1,0,1,0,2,0,2,2,1,2,1,0,1,0,2,2,0,1,0,0,2,1,2,2,1,0,1,0,1,2,2,0,0,2,2,1,2…
SAMP80,Seychelles,LD5,n/a,18_07_2017,-3.559972222,55.22577778,2,1,1,0,0,0,0,0,1,0,0,2,0,0,0,0,2,0,0,1,1,0,0,1,1,0,0,0,0,0,0,0,1,0,0,0,0,1,0,0,0,0,0,0,0,0,0,0,2,0,0,0,0,0,0,0,0,0,0,2,0,1,2,0,0,0,0,0,0,1,0,0,0,0,0,0,1,0,0,0,0,1,2,0,0,0,0,0,2,0,0,2,2,0,0,0,0,2,0,0,2,0,0,2,2,0,2,0,0,0,1,0,2,0,0,0,0,2,0,2,2,0,1,2,1,2,2,1,2,2,0,0,2,0,2,2,1,2,0,2,2,0,0,0,2,2,0,0,0,0,1,1,2,2,2,0,1,0,2,2,1,0,0,2,1,2,2,2,2…
SAMP81,Seychelles,LD2,n/a,18_07_2017,-3.6515,55.83172222,2,1,1,1,0,0,0,1,1,0,0,0,0,0,0,0,1,0,0,0,1,0,0,1,0,0,0,0,0,0,0,0,0,0,0,0,0,1,0,0,0,0,0,0,0,1,0,0,1,0,0,0,0,1,0,0,0,0,0,0,0,0,1,0,0,0,0,0,0,2,0,0,0,0,0,0,1,0,0,1,0,1,2,1,0,1,0,0,2,0,0,2,0,0,0,0,0,0,0,0,1,0,0,1,1,0,2,0,0,0,1,0,1,0,2,0,0,2,0,2,1,0,0,2,2,1,2,0,1,2,0,1,2,0,2,0,2,2,0,2,2,0,0,0,2,1,0,0,1,0,2,0,2,1,2,0,1,0,1,2,1,0,0,1,2,1,2,2,1,2,1,…
SAMP83,Seychelles,LD3,n/a,18_07_2017,-3.650222222,55.83211111,2,0,0,0,0,0,0,0,0,0,0,2,0,0,0,0,1,1,0,0,2,0,0,0,1,0,0,0,0,0,0,2,1,0,0,0,0,1,0,0,0,0,0,0,2,0,0,0,2,0,0,1,0,0,0,0,0,0,1,2,1,1,1,1,0,0,0,0,0,0,0,0,1,0,0,0,0,0,0,1,0,0,1,1,0,1,1,0,2,0,0,2,1,0,0,0,1,0,0,0,2,0,0,1,2,0,2,0,1,0,1,0,2,0,0,0,0,2,0,0,2,0,0,2,1,2,2,0,0,2,1,0,1,0,2,0,1,2,0,0,2,1,1,0,2,1,0,1,0,0,2,0,2,1,2,0,1,0,2,2,2,1,0,2,2,2,2,1,1…
SAMP85,Madagascar,Soanataoi Site3,n/a,18_07_2017,-20.81133056,47.15710556,2,0,0,0,0,0,0,0,0,0,0,2,0,0,0,0,2,0,0,0,0,0,0,2,0,0,0,0,0,0,0,0,0,0,0,0,0,0,0,0,0,0,0,0,0,0,0,0,1,1,0,0,0,0,0,0,0,0,0,1,0,0,0,0,0,0,0,0,0,1,0,0,0,0,0,0,0,0,0,0,0,0,2,0,0,0,0,0,1,0,0,2,0,0,0,0,0,2,0,0,2,0,0,0,2,0,2,0,0,0,1,0,0,0,0,0,0,2,1,0,2,0,1,2,2,2,2,1,1,2,2,1,2,0,2,0,2,2,0,2,2,0,0,0,2,2,1,2,0,0,2,0,2,1,2,0,1,0,2,2,2,0,0…
SAMP86,Madagascar,Soanataoi Site 3,n/a,18_07_2017,-20.81133056,47.15710556,2,0,0,0,0,0,0,0,0,0,0,2,0,0,0,0,2,0,0,0,0,0,0,2,0,0,0,0,0,0,0,2,0,0,0,0,0,0,0,0,0,0,0,0,0,0,0,0,0,1,0,0,0,0,0,0,0,0,0,1,0,0,0,0,0,0,0,0,0,1,0,0,0,0,0,0,0,0,0,0,0,0,2,0,0,0,0,0,2,0,0,1,0,0,0,0,0,0,0,0,2,0,0,0,2,0,2,0,0,0,0,0,0,0,0,0,0,2,1,0,2,0,1,2,2,2,2,1,2,2,2,2,2,0,2,0,2,2,0,2,2,0,0,0,2,2,0,0,0,0,0,1,2,1,2,0,1,0,2,2,2,0,…
SAMP87,Madagascar,Ambaloyahy Site1,n/a,18_07_2017,-20.74094167,47.16715,2,0,0,0,0,0,0,0,0,0,0,2,0,0,0,0,1,0,0,0,0,0,0,2,0,0,0,0,0,0,0,0,0,0,0,0,0,0,0,0,0,0,0,0,0,0,0,0,1,1,0,0,0,0,0,0,2,0,0,1,0,0,0,0,0,0,0,0,0,1,0,0,0,0,0,0,0,0,0,0,0,0,0,0,0,0,0,0,2,0,0,2,0,0,0,0,0,1,0,0,2,0,0,1,2,0,2,0,0,0,0,0,0,0,0,0,0,2,2,0,2,0,0,2,2,2,2,0,0,2,2,1,2,0,2,0,2,2,0,2,2,0,0,0,2,2,1,2,0,0,0,0,2,2,2,0,1,0,2,2,2,0,0,2…
SAMP88,Madagascar,Ambaldiahf - Site 1,n/a,18_07_2017,-20.74094167,47.16715,2,0,0,0,0,0,0,0,0,0,0,2,0,0,0,0,2,0,0,0,0,0,0,2,0,0,0,0,0,0,0,1,0,0,0,0,0,0,0,0,0,0,0,0,0,0,0,0,0,2,0,0,0,0,0,0,1,0,0,1,0,0,0,0,0,0,0,0,0,0,0,0,0,0,0,0,0,0,0,0,0,0,1,0,0,0,0,0,2,0,0,2,0,0,0,0,0,0,0,0,1,0,0,1,2,0,2,0,0,0,0,0,1,0,0,0,0,2,2,0,2,0,1,2,2,2,2,1,1,2,1,1,2,0,2,0,2,2,0,2,2,0,0,0,2,2,0,1,0,0,1,1,2,2,2,0,1,0,2,2,2,0,…
SAMP89,Madagascar,Andranolava Site2,n/a,18_07_2017,-20.74529167,47.15710556,2,0,0,0,0,0,0,0,0,0,0,2,0,0,0,0,2,0,0,0,0,0,0,2,0,0,0,0,0,0,0,1,0,0,0,0,0,0,0,0,0,0,0,0,0,0,0,0,0,0,0,0,0,0,0,0,0,0,0,1,0,0,0,0,0,0,0,0,0,1,0,0,0,0,0,0,0,0,0,0,0,0,2,0,0,0,0,0,2,0,0,2,0,0,0,0,0,2,0,0,1,0,0,0,2,0,2,0,0,0,0,0,0,0,0,0,0,2,2,0,2,0,1,2,2,2,2,1,2,2,2,0,2,0,2,0,2,2,0,2,2,0,0,0,2,2,1,2,0,0,0,1,2,2,2,0,1,0,2,2,2,1…
SAMP90,Madagascar,Adranolava Site 2,n/a,18_07_2017,-20.74529167,47.15710556,2,0,0,0,0,0,0,0,0,0,0,2,0,0,0,0,1,0,0,0,0,0,0,2,0,0,0,0,0,0,0,0,0,0,0,0,0,0,0,0,0,0,0,0,0,0,0,0,0,1,0,0,0,0,0,0,0,0,0,2,0,0,0,0,0,0,0,0,0,2,0,0,0,0,0,0,0,0,0,0,0,0,2,0,0,0,0,0,1,0,0,2,0,0,0,0,0,0,0,0,2,0,0,1,2,0,2,0,0,0,0,0,0,0,0,0,0,2,2,0,2,0,1,2,2,2,2,1,2,2,1,0,2,0,2,0,2,2,0,2,2,0,0,0,2,2,0,1,0,0,1,1,2,2,2,0,1,0,2,2,2,1…
SAMP91,Madagascar,Ambayovaky Site4,n/a,18_07_2017,-20.82036111,47.17791111,2,0,0,0,0,0,0,0,0,0,0,2,0,0,0,0,2,0,0,0,0,0,0,2,0,0,0,0,0,0,0,0,0,0,0,0,0,0,0,0,0,0,0,0,0,0,0,0,1,0,0,0,0,0,0,0,0,0,0,1,0,0,0,0,0,0,0,0,0,0,0,0,0,0,0,0,0,0,0,0,0,0,1,0,0,0,0,0,1,0,0,2,0,0,0,0,0,1,0,0,2,0,0,0,2,0,2,0,0,0,0,0,1,0,0,0,0,2,1,0,2,0,0,2,2,2,2,0,1,1,1,1,2,0,2,2,2,2,0,2,2,0,0,0,2,2,0,1,0,0,1,0,2,2,2,0,1,0,2,2,2,0,…
SAMP92,Madagascar,Ambayovaky Site 4,n/a,18_07_2017,-20.82036111,47.17791111,2,0,0,0,0,0,0,0,0,0,0,2,0,0,0,0,2,0,0,0,0,0,0,2,0,0,0,0,0,0,0,0,0,0,0,0,0,0,0,0,0,0,0,0,0,0,0,0,1,0,0,0,0,0,0,0,0,0,0,1,0,0,0,0,0,0,0,0,0,0,0,0,0,0,0,0,0,0,0,0,0,0,1,0,0,0,0,0,1,0,0,2,0,0,0,0,0,2,0,0,2,0,0,0,2,0,2,0,0,0,0,0,1,0,0,0,0,1,1,0,2,0,1,2,2,2,2,1,1,1,1,1,2,0,2,2,2,2,0,2,2,0,0,0,2,2,0,1,0,0,1,0,2,2,2,0,1,0,2,2,2,0…
SAMP93,Madagascar,Amdibanjiana Site 5,n/a,18_07_2017,-20.77068056,47.10102222,2,0,0,0,0,0,0,0,0,0,0,2,0,0,0,0,2,0,0,0,0,0,0,2,0,0,0,0,0,0,0,0,0,0,0,0,0,0,0,0,0,0,0,0,0,0,0,0,1,1,0,0,0,0,0,0,0,0,0,1,0,0,0,0,0,0,0,0,0,1,0,0,0,0,0,0,0,0,0,0,0,0,0,0,0,0,0,0,2,0,0,2,0,0,0,0,0,2,0,0,2,0,0,1,2,0,2,0,0,0,0,0,0,0,0,0,0,2,1,0,2,0,1,2,2,2,2,1,2,2,1,0,2,0,2,2,2,2,0,2,2,1,0,0,2,2,1,1,0,0,2,1,2,2,2,0,1,0,2,2,2…
SAMP94,Madagascar,Amdibanjiana Site 5,n/a,18_07_2017,-20.77068056,47.10102222,2,0,0,0,0,0,0,0,0,0,0,2,0,0,0,0,2,0,0,0,0,0,0,2,0,0,0,0,0,0,0,0,0,0,0,0,0,0,0,0,0,0,0,0,0,0,0,0,2,2,0,0,0,0,0,0,1,0,0,2,0,0,0,0,0,0,0,0,0,0,0,1,0,0,0,0,0,0,0,0,0,0,0,0,0,0,0,0,2,0,0,1,0,0,0,0,0,0,0,0,2,0,0,1,2,0,2,0,0,0,0,0,0,0,0,0,0,2,0,0,2,0,0,2,2,2,2,0,2,2,1,0,2,0,2,0,2,2,0,2,2,0,0,0,2,2,0,0,0,0,2,0,2,2,2,0,1,0,2,2,2…
SAMP97,Madagascar,Iranjo Site 7,n/a,18_07_2017,-20.80238889,47.166525,2,0,0,0,0,0,0,0,0,0,0,2,0,0,0,0,2,0,0,0,0,0,0,2,0,0,0,0,0,0,0,0,0,0,0,0,0,0,0,0,0,0,0,0,0,0,0,0,0,0,0,0,0,0,0,0,0,0,0,2,0,0,0,0,0,0,0,0,0,1,0,0,0,0,0,0,0,0,0,0,0,0,0,0,0,0,0,0,2,0,0,2,0,0,0,0,0,2,0,0,2,0,0,0,2,0,2,0,0,0,1,0,0,0,0,0,0,2,2,0,2,0,1,2,2,2,2,2,2,2,1,2,2,0,2,0,2,2,0,2,2,0,0,0,2,2,0,1,0,0,2,0,2,2,2,0,1,0,2,2,2,0,1,2,2…
SAMP99,Madagascar,Maroyr Elto Site 8,n/a,18_07_2017,-20.78357778,47.16356389,2,0,0,0,0,0,0,0,0,0,0,2,0,0,0,0,2,0,0,0,0,0,0,2,0,0,0,0,0,0,0,0,0,0,0,0,0,0,0,0,0,0,0,0,0,0,0,0,1,2,0,0,0,0,0,0,0,0,0,1,0,0,0,0,0,0,0,0,0,0,0,1,0,0,0,0,0,0,0,0,0,0,2,0,0,0,0,0,1,0,0,2,0,0,0,0,0,2,0,0,1,0,0,0,2,0,2,0,0,0,0,0,0,0,0,0,0,2,1,0,2,0,2,2,2,2,2,2,1,2,2,0,2,0,2,0,2,2,0,2,2,0,0,0,2,2,0,1,0,0,1,0,2,2,2,0,1,0,2,2,2,…
SAMP107,Morocco,Rabat,Parc Maamoura,27_07_2017,34.00636111,-5.277222222,3,0,0,1,0,0,0,0,0,0,0,2,0,0,1,0,0,0,0,0,1,0,0,2,0,0,0,0,0,0,0,0,0,0,1,0,2,0,0,0,0,0,0,0,0,0,0,0,1,2,1,0,1,0,0,1,0,1,0,2,0,0,0,1,0,0,0,0,1,0,0,2,1,1,0,0,0,0,0,0,0,0,1,0,0,0,0,0,2,0,0,1,1,1,0,1,0,1,0,0,0,0,0,0,1,0,0,0,1,0,1,0,2,0,0,0,1,2,1,0,0,1,1,2,1,1,0,1,0,0,2,1,2,0,2,0,2,1,2,0,1,0,1,1,2,2,0,2,2,0,1,1,1,1,1,0,1,1,2,2,2,0,2,1…
SAMP108,Morocco,Rabat,n/a,27_07_2017,34.00636111,-5.277222222,3,0,0,1,0,0,0,0,0,0,0,2,0,0,1,0,0,0,0,0,1,0,1,2,0,1,0,0,0,0,0,0,0,0,1,0,2,0,0,0,1,0,0,0,0,0,0,0,1,2,1,0,1,0,0,1,0,1,0,1,0,0,0,0,0,0,0,0,0,0,0,2,0,1,0,0,0,0,0,0,0,0,1,0,0,0,0,0,2,0,1,0,1,1,0,0,0,1,0,0,0,0,0,0,1,0,0,0,1,0,0,0,2,0,0,0,0,2,1,0,0,1,1,2,0,1,1,1,0,0,2,1,2,0,1,0,2,1,2,0,1,1,1,0,2,2,0,2,1,0,1,2,2,1,2,0,2,1,2,2,2,0,2,1,2,2,2,2,2…
SAMP110,Morocco,Rabat,n/a,27_07_2017,34.00636111,-5.277222222,3,0,1,0,1,0,0,0,0,0,1,2,1,0,1,0,0,0,0,0,0,1,1,2,0,1,2,0,0,0,0,0,0,0,2,0,2,0,0,0,1,0,0,0,0,0,0,0,1,1,0,0,0,0,0,2,1,1,0,1,0,0,0,1,0,0,0,1,0,0,0,2,0,0,0,0,0,0,0,0,0,0,1,1,0,0,0,0,2,0,0,1,0,1,0,0,0,0,0,0,0,0,0,0,1,0,1,0,0,0,0,0,2,0,0,0,2,1,1,1,0,2,2,2,1,1,2,2,0,1,1,2,2,0,2,0,2,1,1,1,2,0,0,1,1,2,0,2,2,0,2,0,0,1,2,1,2,0,2,2,2,0,2,0,2,2,2,2,2…
SAMP112,Morocco,Al Haouz,Aghmat,27_07_2017,31.46091667,-6.134777778,3,0,1,0,1,0,0,0,1,0,0,2,1,0,1,0,0,0,0,0,0,2,0,2,0,2,0,0,0,0,0,0,1,0,2,0,2,0,0,0,1,0,0,0,0,0,0,0,0,2,1,0,0,0,0,1,0,1,0,1,0,0,0,0,0,0,0,0,0,1,0,1,0,1,0,0,0,2,0,0,0,0,1,0,0,0,0,0,0,0,0,1,1,0,0,0,0,1,0,1,0,0,0,0,1,0,1,0,0,0,1,1,1,0,0,0,0,2,1,2,0,1,0,2,1,1,2,2,1,1,2,1,2,0,0,0,2,0,0,0,2,0,2,1,1,2,0,2,1,0,1,2,1,1,2,0,2,0,2,2,2,0,2,1,2,2…
SAMP114,Morocco,Al Haouz,Aghmat,27_07_2017,31.46091667,-6.134777778,3,0,1,0,1,1,1,0,1,0,1,2,2,0,0,0,0,0,0,0,0,1,0,2,0,1,1,0,1,0,0,1,0,0,2,0,1,0,0,0,1,0,0,0,0,0,0,0,0,2,1,0,0,0,0,1,0,0,0,2,0,0,0,1,0,0,0,0,0,1,0,0,0,0,0,0,0,1,0,0,0,0,1,0,0,0,0,0,2,0,0,2,1,0,0,0,0,2,0,1,1,0,0,0,2,0,2,0,2,0,1,0,1,0,0,0,0,2,1,1,0,0,1,2,2,2,2,2,0,1,2,2,2,0,2,2,2,0,1,0,2,0,0,0,1,2,0,0,2,0,2,1,1,1,2,0,2,0,2,1,2,0,2,2,2,2…
SAMP117,Morocco,Al Haouz,Aghmat,27_07_2017,31.46091667,-6.134777778,3,0,0,0,0,0,0,0,1,0,1,2,1,0,0,0,0,0,0,0,1,0,0,2,0,1,0,0,0,0,0,0,1,0,2,0,0,0,0,0,2,0,0,0,0,0,0,0,0,1,1,0,0,0,0,1,1,0,0,0,0,0,0,1,0,0,0,0,2,1,0,0,0,0,0,0,0,0,0,0,0,0,2,1,0,0,0,0,2,0,0,0,1,0,0,0,0,0,0,1,1,0,0,0,1,0,1,0,2,0,2,0,2,0,0,0,2,2,1,1,0,1,2,2,1,2,1,2,1,1,1,0,2,0,0,2,2,0,2,0,1,1,1,1,2,1,0,2,2,0,1,0,0,2,2,0,2,1,2,1,2,0,2,0,2,2…
SAMP119,Morocco,Al Haouz,Aghmat,27_07_2017,31.46091667,-6.134777778,3,0,0,1,1,0,0,0,1,0,0,2,0,0,0,0,0,0,0,0,1,1,0,2,0,1,0,0,0,0,0,0,0,0,1,0,1,0,0,0,0,0,0,0,0,0,0,0,0,0,0,0,0,0,0,1,0,1,0,0,0,0,0,1,0,0,0,0,0,0,0,2,0,2,0,0,0,0,0,0,0,0,2,0,0,0,0,0,0,0,0,2,0,0,0,0,0,1,0,1,0,0,0,0,0,1,1,0,2,0,2,0,2,0,0,0,1,2,2,1,0,1,1,2,2,1,1,2,2,2,1,1,2,0,2,0,2,0,2,0,2,0,1,1,1,2,0,2,2,1,1,2,1,2,2,0,2,0,2,2,2,0,2,1,2,2…
SAMP122,Morocco,Tangier -TÈtouan-Al Hoceima,Quezzane,27_07_2017,34.80525,-4.517305556,3,0,1,1,0,0,0,0,0,0,1,2,0,0,0,0,1,0,0,0,1,0,0,2,0,2,1,0,0,0,0,0,0,0,0,0,1,0,0,0,0,0,0,0,0,0,0,0,1,2,0,0,0,0,0,0,0,2,0,0,0,0,0,2,0,1,0,0,0,1,0,1,0,0,0,0,0,0,0,0,0,0,2,0,0,0,0,0,2,0,0,2,0,0,0,0,0,1,0,2,1,0,0,0,1,1,2,0,2,0,0,1,2,0,0,0,1,1,1,1,0,2,2,2,2,1,1,2,0,0,2,2,2,0,1,2,2,1,0,0,1,1,1,1,2,2,0,2,1,0,2,2,0,0,2,1,1…
SAMP123,Morocco,Tangier,TÈtouan-Al Hoceima,27_07_2017,34.80525,-4.517305556,3,0,0,1,0,0,2,0,1,0,0,2,1,0,0,0,0,0,0,0,0,0,0,2,0,1,0,0,0,0,0,2,0,0,1,0,1,0,0,0,1,0,0,0,0,0,0,0,1,2,0,0,0,0,0,1,0,1,0,1,0,0,0,2,0,1,0,0,0,2,0,1,0,0,0,0,0,1,0,0,0,0,2,1,0,0,0,0,1,0,1,2,0,0,0,0,0,2,0,2,1,0,0,0,0,1,2,0,2,0,2,0,2,0,0,0,1,1,1,1,0,0,2,1,2,1,1,2,1,0,2,2,2,0,0,2,2,1,1,2,2,0,1,2,0,2,0,1,1,0,1,1,0,0,2,1,2,2,2,2,2,0…
SAMP138,Morocco,Tangier -TÈtouan-Al Hoceima,Quezzane,27_07_2017,34.80525,-4.517305556,3,0,0,1,0,0,1,0,0,0,1,2,0,0,0,0,2,0,0,0,0,0,0,2,0,1,2,0,0,0,0,1,0,0,2,0,2,0,0,0,0,0,0,0,0,0,0,0,1,2,1,0,0,0,0,0,0,2,0,1,0,0,0,1,0,0,0,0,0,0,0,2,0,2,0,0,0,0,0,0,0,0,2,0,0,0,0,0,1,0,1,0,1,0,0,0,0,0,0,2,0,0,0,0,2,0,1,0,2,0,1,1,2,0,0,0,1,1,1,1,0,1,2,1,2,1,1,2,0,0,2,2,2,0,2,0,2,0,2,0,0,1,0,0,1,2,0,1,1,0,1,1,0,1,2,0,1…
SAMP139,Morocco,Tangier,TÈtouan-Al Hoceima,27_07_2017,34.80525,-4.517305556,3,0,1,0,0,0,1,0,1,0,0,2,1,0,0,0,1,0,0,0,1,1,0,2,0,1,2,0,0,0,0,1,0,0,2,0,1,0,0,0,0,0,0,0,0,0,0,0,0,2,1,0,0,0,0,0,0,2,0,1,0,0,0,2,0,0,0,0,0,1,0,1,0,1,0,0,0,1,0,0,0,0,2,0,0,0,0,0,1,0,0,0,0,0,0,0,0,1,0,0,1,0,0,0,2,0,1,0,2,0,1,2,2,0,0,0,1,2,1,1,0,1,1,1,2,1,1,2,0,1,0,2,2,0,0,1,2,0,2,0,1,0,0,0,1,2,0,1,1,1,1,1,0,1,1,1,2,1,2,2,2,0…
SAMP141,Morocco,Tangier -TÈtouan-Al Hoceima,Quezzane,27_07_2017,34.80525,-4.517305556,3,0,0,0,2,1,2,0,0,0,0,2,2,0,0,0,0,0,0,0,0,0,0,2,0,2,1,0,0,0,0,1,1,0,1,0,0,0,0,0,0,0,0,0,0,0,0,0,1,2,0,0,1,0,0,0,0,1,0,1,0,0,0,1,0,1,1,1,0,1,0,2,0,0,1,0,0,0,0,0,0,0,2,0,0,0,0,0,2,0,0,1,0,0,0,0,0,2,0,0,1,0,0,0,1,0,1,0,2,0,2,1,2,0,0,0,1,2,2,1,0,1,1,2,1,1,1,2,1,0,1,1,2,0,2,1,2,1,2,0,0,1,1,0,1,2,0,1,2,0,2,1,0,2,2,1,2…
SAMP142,Morocco,Tangier -TÈtouan-Al Hoceima,Quezzane,27_07_2017,34.80525,-4.517305556,3,0,0,1,2,0,0,0,0,0,0,2,2,0,1,0,1,0,0,0,0,2,0,2,0,1,1,0,1,0,0,1,2,0,1,0,1,0,0,0,1,0,0,0,0,0,0,0,1,2,1,0,0,0,0,1,0,0,0,0,0,0,0,2,0,1,0,0,0,1,0,1,0,0,0,0,0,1,0,0,0,0,2,0,0,0,0,0,0,0,0,1,0,0,0,0,0,1,0,0,1,0,0,0,2,0,2,0,2,0,2,0,2,0,0,0,0,2,2,2,0,2,2,1,2,0,0,2,1,1,1,2,2,0,2,2,2,0,1,0,0,0,1,0,1,2,0,2,1,0,2,0,2,1,2,0,2…
SAMP143,Morocco,Tangier -TÈtouan-Al Hoceima,Quezzane,27_07_2017,34.80525,-4.517305556,3,0,0,1,1,0,1,0,0,0,0,2,2,0,0,1,0,0,0,0,0,0,0,2,0,1,1,0,0,0,0,0,1,0,2,0,1,0,0,0,1,0,0,0,0,0,0,0,1,1,0,0,0,0,0,0,0,0,0,1,0,0,0,0,0,1,1,0,0,1,0,2,0,1,1,0,0,1,0,0,0,0,2,0,0,0,0,0,0,0,0,1,1,0,0,0,0,1,0,0,1,0,0,0,2,0,1,0,1,0,2,1,2,0,0,0,1,2,2,0,0,1,2,1,1,0,2,2,1,1,2,1,2,0,2,2,2,1,1,0,0,0,2,1,0,2,1,2,2,1,2,0,1,2,2,0,2…
SAMP144,Morocco,Tangier,TÈtouan-Al Hoceima,27_07_2017,34.80525,-4.517305556,3,0,1,1,0,0,1,0,1,0,0,2,0,0,0,0,1,0,0,0,0,0,0,2,0,2,2,0,1,0,0,1,0,0,2,0,2,0,0,0,0,0,0,0,0,0,0,0,0,1,1,0,0,0,0,0,0,2,0,1,0,0,0,1,0,1,0,0,0,0,0,1,0,1,0,0,0,1,0,0,0,0,2,0,0,0,0,0,1,0,0,0,2,0,0,0,0,1,0,0,0,0,0,0,2,0,2,0,1,0,1,2,2,0,0,0,1,2,2,0,0,0,0,1,1,0,2,1,0,1,1,2,2,0,2,0,2,1,2,1,2,1,0,1,2,1,0,2,0,0,0,1,0,2,2,1,2,0,2,2,2,0…
SAMP146,Morocco,Rabat,Parc Maamoura,27_07_2017,34.00636111,-5.277222222,3,0,0,1,0,1,1,0,1,0,1,2,0,0,0,0,0,0,0,0,0,0,1,2,0,2,0,0,0,0,0,0,1,0,1,0,1,0,0,0,0,0,0,0,0,0,0,0,1,0,1,0,0,0,0,0,0,0,0,0,0,0,0,1,0,0,0,0,1,2,0,2,0,1,1,0,0,2,0,0,0,0,2,0,0,0,0,0,1,0,0,0,0,0,0,0,0,1,0,1,0,0,0,0,2,0,2,0,2,0,1,0,1,0,0,0,0,1,2,1,0,0,2,2,1,2,1,2,1,1,0,2,2,0,2,0,2,0,2,0,2,1,0,2,0,1,0,2,2,0,1,1,0,2,2,0,2,1,2,0,2,0,2,2…
SAMP151,Morocco,Rabat,Parc Maamoura,27_07_2017,34.00636111,-5.277222222,3,0,0,1,0,1,1,0,1,0,1,2,0,0,0,0,0,0,0,0,0,0,1,2,0,1,0,0,0,0,0,0,1,0,1,0,1,0,0,0,0,0,0,0,0,0,0,0,1,1,1,0,0,0,0,1,0,0,0,0,0,0,0,2,0,0,0,0,1,2,0,2,0,0,1,0,0,1,0,0,0,0,2,0,0,0,0,0,2,0,0,1,0,0,0,0,0,2,0,1,0,0,0,0,2,0,2,0,2,0,1,0,1,0,0,0,1,1,1,1,0,0,2,2,1,2,1,2,0,1,0,2,2,0,2,0,2,1,2,0,2,1,0,2,0,1,0,2,1,0,1,0,1,2,2,0,2,1,2,0,2,0,2,2…
SAMP154,Morocco,Rabat,Parc Maamoura,27_07_2017,34.00636111,-5.277222222,3,0,0,1,0,0,0,0,1,0,0,2,0,0,0,0,2,0,0,0,0,0,0,2,0,0,2,0,0,0,0,0,1,0,1,0,2,0,0,0,1,0,0,0,0,0,0,0,1,1,0,0,1,0,0,2,0,1,0,1,0,0,0,1,0,0,0,0,0,0,0,2,0,0,0,0,0,1,0,0,0,0,2,0,0,0,0,0,2,0,1,1,0,0,0,0,0,0,0,0,1,0,0,0,1,0,2,0,0,0,1,1,2,0,0,0,0,2,2,2,0,1,2,2,2,2,1,2,1,1,2,1,2,0,1,0,2,0,2,0,1,0,0,0,1,2,1,2,2,0,1,1,1,1,1,0,2,0,2,2,2,0,2,0…
SAMP157,Morocco,Rabat,Parc Maamoura,26_07_2017,34.00636111,-5.277222222,3,0,0,0,1,0,0,0,1,0,1,2,1,0,0,0,0,0,0,0,0,1,0,2,0,1,1,0,1,0,0,0,1,0,0,0,1,0,0,0,1,0,0,0,0,0,0,0,0,1,0,0,0,0,0,1,0,0,0,0,0,0,0,1,0,0,0,0,0,1,0,1,0,1,0,1,0,0,0,0,0,0,1,1,0,0,0,0,1,0,0,0,0,0,0,0,0,2,0,1,1,0,0,0,1,0,2,0,2,0,2,0,2,0,0,0,1,1,1,0,0,1,2,1,1,2,0,2,1,1,1,1,2,0,1,2,2,0,2,0,1,0,0,2,1,1,0,2,2,0,2,0,1,2,2,0,2,2,2,2,2,1,2,1…
SAMP158,Morocco,Rabat,Parc Maamoura,26_07_2017,34.00636111,-5.277222222,3,0,1,0,1,0,0,0,0,0,0,2,1,0,0,1,0,0,0,0,1,0,0,2,0,0,0,0,1,0,0,0,1,0,2,0,0,0,0,0,1,0,0,0,0,0,0,0,0,2,2,0,0,0,0,1,0,0,0,0,0,0,0,1,0,1,0,0,0,1,0,1,0,0,0,0,0,1,0,0,0,0,1,1,0,0,0,0,0,0,1,0,1,0,0,1,0,1,0,1,1,0,0,0,1,0,2,0,2,0,1,0,2,0,0,0,1,1,2,1,0,1,2,1,2,2,1,2,1,1,1,1,2,0,1,0,2,1,2,1,1,0,1,1,1,1,0,1,1,0,2,0,0,2,2,1,2,1,2,1,2,0,2,1…
SAMP159,Morocco,Rabat,Parc Maamoura,26_07_2017,34.00636111,-5.277222222,3,0,1,0,1,0,1,0,0,0,0,2,0,0,0,0,1,0,0,0,0,1,0,2,0,1,1,0,1,0,0,1,0,0,1,0,0,0,0,0,1,0,0,0,0,0,0,0,0,2,1,0,0,0,0,0,0,2,0,0,0,0,0,2,0,1,0,1,0,1,0,2,0,1,1,0,0,0,0,0,0,0,2,0,0,0,0,0,2,0,0,1,1,0,0,0,0,0,0,1,0,0,0,0,1,0,1,0,1,0,0,1,2,0,0,0,2,1,1,0,0,1,2,2,2,2,1,2,2,0,1,0,2,0,0,2,2,0,2,2,0,0,0,1,1,2,0,0,1,0,1,1,0,1,2,0,2,1,2,1,2,0,2,1…
SAMP164,Morocco,Al Haouz,Aghmat,26_07_2017,31.46091667,-6.134777778,3,0,1,0,1,0,0,0,1,0,0,2,1,0,0,0,1,0,0,0,0,0,0,2,0,2,1,0,0,0,0,1,1,0,2,0,1,0,0,0,2,0,0,0,0,0,0,0,0,1,1,0,0,0,0,1,0,1,0,1,0,0,0,0,0,0,1,0,1,1,0,1,0,1,0,1,0,2,0,0,0,0,1,0,0,0,0,0,0,0,0,1,1,0,0,0,0,2,0,0,1,0,0,0,2,0,2,0,0,0,1,0,2,0,0,0,0,2,1,0,0,2,0,2,1,1,2,2,0,2,2,1,2,0,1,0,2,0,1,0,2,0,1,0,0,1,0,0,1,0,1,0,0,2,2,0,2,1,2,2,2,0,2,2,2,2…
SAMP171,Morocco,Al Haouz,Aghmat,26_07_2017,31.46091667,-6.134777778,3,0,0,0,2,0,1,0,0,0,0,2,0,0,0,0,1,0,0,0,0,0,0,2,0,0,1,0,0,0,0,1,1,0,2,0,1,0,0,0,0,0,0,0,0,0,0,0,0,1,1,0,0,0,0,1,0,1,0,0,0,0,0,1,0,1,0,0,0,1,0,1,0,2,0,0,0,1,0,0,0,0,0,0,0,0,0,0,1,0,0,1,2,0,0,0,0,1,0,0,0,0,0,0,1,0,1,0,1,0,2,2,1,0,0,0,0,2,2,2,0,1,1,2,1,0,2,2,1,2,2,1,2,0,0,2,2,1,2,0,1,1,1,1,1,1,0,1,2,1,1,1,2,2,2,0,2,1,2,1,2,0,1,1,2,2…
SAMP172,Morocco,Al Haouz,Aghmat,26_07_2017,31.46091667,-6.134777778,3,0,0,1,1,0,0,0,0,0,0,2,0,0,1,0,1,0,0,0,0,0,0,2,0,0,0,0,1,0,0,0,1,0,1,0,1,0,0,0,1,0,0,0,0,0,0,0,0,1,0,0,0,0,0,1,0,1,0,0,0,0,0,2,0,1,0,0,0,0,0,2,0,2,1,0,0,0,0,0,0,0,1,0,0,0,0,0,0,0,0,1,1,0,0,0,0,1,0,1,0,0,0,0,0,0,1,0,1,0,2,0,1,0,0,0,0,2,1,2,0,2,1,2,0,0,1,2,1,2,1,2,2,0,0,0,2,0,1,0,2,0,0,2,2,2,0,2,2,1,1,2,1,2,2,0,1,0,2,2,2,1,2,1,2,2…
SAMP173,Morocco,Al Haouz,Aghmat,26_07_2017,31.46091667,-6.134777778,3,0,0,0,1,0,0,0,1,0,0,2,0,0,0,0,0,0,0,0,0,0,0,2,0,1,0,0,0,0,0,0,1,0,1,0,2,0,0,0,0,0,0,0,0,0,0,0,1,1,0,0,0,0,1,1,0,0,0,0,0,0,0,1,0,0,0,0,0,1,0,2,0,1,0,0,0,0,0,0,0,0,1,0,0,0,0,0,1,0,0,1,1,0,0,0,0,1,0,0,0,0,0,0,0,0,0,0,1,0,2,0,2,0,0,0,0,2,2,1,0,0,1,2,2,0,2,2,1,1,1,1,2,0,2,0,2,0,2,0,2,0,0,2,2,1,0,2,2,0,1,1,1,2,2,0,2,0,2,0,2,0,2,1,2,2…
SAMP265,Tunisia,Gouv. Ariana,n/a,11_4_2017,36.96363889,10.05205556,3,0,0,2,0,0,0,0,0,0,0,2,1,0,0,0,2,0,1,0,1,0,0,2,0,2,0,0,0,0,0,2,0,0,0,0,0,0,0,0,0,0,0,0,0,0,0,0,1,1,0,0,0,0,0,1,0,0,0,0,0,0,0,2,2,0,1,0,0,1,0,0,2,2,1,0,0,1,0,0,0,0,2,0,0,1,1,0,1,0,0,1,0,0,0,0,0,0,0,0,0,0,0,0,2,0,2,0,2,0,2,0,1,0,0,0,1,0,2,1,0,0,1,0,2,2,2,2,0,2,1,2,2,0,2,0,0,1,1,0,2,1,0,1,1,0,2,1,2,0,0,1,0,0,1,1,1,1,2,1,2,0,2,0,2,2,…
SAMP266,Tunisia,Gouvernat de Ariana ,n/a,11_4_2017,36.96363889,10.05205556,3,0,0,0,0,0,1,0,1,0,0,2,2,0,0,0,2,0,1,0,1,0,0,2,0,2,0,0,0,0,0,2,2,0,0,0,0,0,0,0,2,0,0,0,0,0,0,0,2,2,0,0,0,1,0,2,0,0,0,0,0,0,0,2,2,0,1,0,0,2,0,1,2,1,0,0,0,2,0,0,0,0,2,0,0,0,0,0,0,0,0,0,0,0,0,0,0,0,0,0,0,0,0,0,2,0,0,0,2,0,2,0,1,0,0,0,0,0,2,1,0,1,1,1,2,1,1,2,0,2,2,2,1,0,2,0,0,1,2,0,2,0,0,1,2,0,2,2,2,0,0,0,0,0,1,0,0,1,2,1,2,0,…
SAMP269,Tunisia,Gouv. Manouba,n/a,11_4_2017,36.62677778,9.966861111,3,0,0,2,0,0,0,0,0,0,0,2,0,0,0,0,2,0,0,0,0,0,0,2,0,1,0,0,0,0,0,2,1,0,0,0,0,0,0,0,1,0,0,0,0,0,0,0,2,1,1,0,0,2,0,1,0,0,0,0,0,0,0,2,1,0,1,0,0,2,0,0,1,0,0,0,0,2,0,0,0,0,1,1,0,0,1,1,2,0,0,0,0,0,0,0,0,1,0,2,0,0,0,0,2,0,2,0,2,0,2,0,0,0,0,0,0,1,2,1,0,1,1,1,2,2,1,2,0,2,1,2,1,0,1,0,2,1,2,0,2,2,0,2,2,1,2,2,2,1,0,0,0,0,0,0,0,0,2,0,2,0,2,0,2,2…
SAMP270,Tunisia,Gouv. Manouba,n/a,11_4_2017,36.62677778,9.966861111,3,0,0,2,0,0,0,0,0,0,0,2,1,0,0,0,2,0,0,0,0,0,0,2,0,2,0,0,0,0,0,2,2,0,0,0,0,0,0,0,0,0,0,0,0,0,0,0,2,1,0,0,0,1,0,1,0,0,0,0,0,0,0,0,1,0,2,0,0,2,0,1,2,1,0,0,0,1,0,0,0,0,1,0,0,0,0,0,2,0,0,0,0,1,0,0,0,1,0,0,0,0,0,0,1,0,1,0,2,0,2,0,0,0,0,0,0,1,2,1,0,0,2,0,2,2,2,2,1,2,1,2,0,0,2,0,0,2,2,0,1,0,0,1,2,0,0,2,2,0,1,1,1,0,0,0,0,0,2,0,2,0,2,0,2,2…
SAMP271,Tunisia,Gouv. Manouba,n/a,11_4_2017,36.63808333,9.969111111,3,0,1,2,1,0,0,0,0,0,0,2,2,0,0,0,2,0,0,0,0,0,0,2,0,2,0,0,1,0,0,2,2,0,0,0,0,0,0,0,1,0,0,0,0,0,0,0,2,0,1,0,0,1,0,0,0,0,0,0,0,0,0,2,1,0,2,0,0,0,0,0,2,1,1,0,0,2,0,0,0,0,2,0,0,0,0,0,2,0,2,0,0,0,0,0,0,2,0,0,0,0,0,0,2,0,2,0,2,0,2,0,1,0,0,0,0,1,2,0,0,0,1,0,1,2,2,2,1,2,2,2,1,0,1,0,0,2,2,0,2,0,0,2,2,0,1,2,1,1,1,1,0,0,0,0,1,0,2,1,2,0,2,0,2,2…
SAMP272,Tunisia,Gouv. Manouba,n/a,11_4_2017,36.63808333,9.969111111,3,0,0,2,0,0,0,0,0,0,0,2,1,0,0,0,2,0,0,0,0,0,1,2,0,1,0,0,0,0,0,2,0,0,0,0,0,0,0,0,0,0,0,0,0,0,0,0,2,0,1,0,0,1,0,0,0,0,0,0,0,0,0,2,2,0,1,0,0,2,0,1,0,0,0,0,0,2,0,0,0,0,1,0,0,0,0,0,1,0,0,0,0,0,0,1,0,2,0,0,0,0,0,0,0,0,2,0,2,0,2,0,0,0,0,0,0,1,2,2,0,0,1,0,2,2,2,2,0,2,1,2,0,0,1,0,0,2,2,0,1,1,0,2,2,0,0,2,2,0,0,0,0,0,1,0,0,0,2,0,2,0,2,0,2,2…
SAMP275,Tunisia,Sousse,n/a,9_5_2017,36.14802778,10.34613889,3,0,1,2,0,0,0,0,1,0,0,2,2,0,0,0,1,0,0,0,0,0,0,2,0,1,0,0,0,0,0,2,1,0,0,0,0,0,0,0,1,0,0,0,0,0,0,0,2,1,0,0,0,2,0,1,0,0,0,0,0,0,0,1,1,0,1,1,0,0,0,0,2,0,0,0,0,1,0,0,0,0,1,0,0,1,0,0,0,0,0,0,0,0,0,0,0,2,0,1,0,0,0,0,2,0,2,0,2,0,1,0,1,0,0,0,0,2,2,1,0,0,1,0,2,2,2,2,1,1,2,2,2,0,1,0,1,2,1,0,1,1,0,1,1,0,2,2,1,0,0,1,0,0,0,0,0,0,2,0,2,0,2,1,2,2,2,2,2,2…
SAMP277,Tunisia,Sousse,n/a,9_5_2017,36.14802778,10.34613889,3,0,0,2,1,0,0,0,0,0,0,2,2,0,0,0,2,0,0,0,0,0,0,2,0,0,0,0,0,0,0,2,2,0,0,0,0,0,0,0,1,0,0,0,0,0,0,0,2,0,1,0,0,1,0,0,0,0,0,0,0,0,0,2,1,0,1,0,0,2,0,0,2,0,0,0,0,1,0,0,0,0,2,0,0,0,0,0,1,0,0,0,0,0,0,0,0,1,0,1,0,0,0,0,2,0,1,0,2,0,2,0,0,0,0,0,0,0,1,2,0,0,1,0,1,2,1,2,0,0,1,2,0,0,1,0,0,2,1,0,1,0,0,0,1,0,1,2,2,0,0,1,0,0,2,0,0,0,2,1,2,0,2,0,2,2,2,2,2,2…
SAMP279,Tunisia,Beja,n/a,9_5_2017,36.72972222,9.187611111,3,0,0,2,0,0,0,0,0,0,0,2,2,0,0,0,2,0,0,0,0,0,0,2,0,0,0,0,0,0,0,2,2,0,2,0,0,0,0,0,0,0,0,0,0,0,0,0,2,1,0,0,0,0,0,0,0,0,0,1,0,0,0,2,1,0,2,0,0,2,0,0,1,1,0,0,0,1,0,0,0,0,2,0,0,0,0,0,1,0,0,0,0,0,0,1,0,1,0,0,0,0,0,0,2,0,1,0,2,0,1,0,2,0,0,0,0,0,1,1,0,1,1,0,2,2,1,2,0,2,2,2,0,0,2,1,2,2,1,0,2,0,0,2,1,0,1,1,2,0,1,0,1,0,1,0,0,0,2,0,2,0,2,0,2,2,2,2,2,2,2…
SAMP281,Tunisia,Beja,n/a,9_5_2017,36.72972222,9.187611111,3,0,0,2,0,0,0,0,0,0,0,2,2,0,0,0,1,0,0,0,0,0,0,2,0,0,0,0,0,0,0,2,2,0,1,0,0,0,0,0,0,0,0,0,0,0,0,0,2,1,0,0,0,0,0,0,0,0,0,1,0,0,0,2,1,0,2,0,0,1,0,1,2,0,0,0,0,1,0,0,0,0,2,0,0,0,0,0,1,0,0,0,0,0,0,1,0,2,0,0,0,0,0,0,2,0,2,0,2,0,1,0,2,0,0,0,0,0,1,1,0,2,1,0,2,2,2,2,0,2,2,2,0,0,2,1,2,2,1,0,2,0,0,2,1,0,1,1,2,0,1,0,1,0,1,0,0,0,2,0,2,0,2,0,2,2,2,2,2,2,2…
SAMP283,Tunisia,Nabeul,n/a,9_5_2017,36.64872222,10.59161111,3,0,0,2,0,0,0,0,0,0,0,2,1,0,0,0,1,0,0,0,1,0,2,2,0,2,0,0,0,0,0,1,2,0,0,0,0,0,0,0,0,0,0,0,0,0,0,0,2,0,0,0,0,2,0,1,0,0,0,0,0,0,0,2,2,0,1,0,2,1,0,2,1,1,0,0,0,1,0,0,0,0,2,0,0,0,0,0,1,0,0,0,0,0,0,0,0,2,0,1,0,0,0,0,2,0,2,0,2,0,2,0,0,0,0,1,0,0,2,1,0,0,2,0,2,2,2,2,1,2,2,2,1,0,1,0,1,2,2,0,2,0,0,1,2,0,1,2,2,0,0,0,0,0,1,0,0,0,2,0,2,1,2,0,2,2,2,2,2,2…
SAMP285,Tunisia,Nabeul,n/a,9_5_2017,36.64872222,10.59161111,3,0,0,1,0,0,0,0,0,0,0,2,1,0,0,0,0,0,0,0,0,0,1,2,0,1,0,0,0,0,0,2,2,0,2,0,0,0,0,0,1,0,0,0,0,0,0,0,2,0,1,0,0,2,0,2,0,0,0,0,0,0,0,2,2,0,2,0,0,2,0,1,1,1,0,0,0,0,0,0,0,0,1,0,0,0,0,0,0,0,0,0,0,0,0,1,0,1,0,0,0,0,0,0,2,0,2,0,2,0,2,0,0,0,0,0,0,0,2,2,0,0,1,0,2,2,2,2,0,1,2,2,1,0,0,0,0,1,2,0,2,0,0,2,2,0,2,2,1,1,0,0,0,0,0,0,0,0,2,0,2,0,2,0,2,2,2,2,2,2…
SAMP286,Tunisia,Nabeul,n/a,9_5_2017,36.64872222,10.59161111,3,0,0,1,0,0,0,0,0,0,0,2,1,0,0,0,2,0,0,0,1,0,1,2,0,1,0,0,0,0,0,2,0,0,1,0,2,0,0,0,0,0,0,0,0,0,0,0,2,2,1,0,0,2,0,2,0,0,0,0,0,0,0,2,2,0,2,0,0,2,0,0,1,0,0,0,0,0,0,0,0,0,2,0,0,0,0,0,1,0,0,0,0,0,0,0,0,2,0,1,0,0,0,0,2,1,2,0,2,0,2,0,0,0,0,0,0,0,2,1,0,0,1,0,2,2,1,2,0,2,1,2,1,0,1,0,0,1,2,0,2,0,0,1,1,0,2,2,1,0,1,0,0,0,0,0,0,0,2,0,2,1,2,0,2,2,2,2,2,2…
SAMP288,Tunisia,Kairquan,n/a,9_5_2017,35.84783333,9.591888889,3,0,0,2,0,1,0,0,0,0,0,2,2,0,0,0,0,0,0,0,0,0,0,2,0,2,0,0,0,0,0,2,1,0,0,0,0,0,0,0,0,0,0,0,0,0,0,0,2,1,0,0,0,1,0,0,0,0,0,0,0,0,0,1,1,0,2,0,0,1,0,0,1,0,0,0,0,2,0,0,0,0,2,0,0,0,0,0,0,0,0,0,0,0,0,0,0,1,0,1,0,0,0,0,2,0,1,0,2,0,0,0,0,0,0,0,0,0,2,1,0,0,2,0,2,1,2,2,0,1,2,2,1,0,2,0,0,2,2,0,2,1,0,1,1,0,2,2,2,0,1,0,0,0,0,0,0,0,2,0,2,0,2,0,2,2,2,2,2…
SAMP291,Tunisia,Kairquan,n/a,9_5_2017,35.84783333,9.591888889,3,0,0,2,0,1,0,0,0,0,0,2,2,0,0,0,0,0,0,0,0,0,0,2,0,2,0,0,0,0,0,2,1,0,1,0,0,0,0,0,1,0,0,0,0,0,0,0,2,0,0,0,0,1,0,0,0,0,0,0,0,0,0,1,1,0,2,0,0,1,0,1,2,0,0,0,0,1,0,0,0,0,2,0,0,0,0,0,0,0,0,0,0,0,0,0,0,1,0,1,0,0,0,0,2,0,1,0,2,0,0,0,0,0,0,0,0,0,2,0,0,1,2,0,2,1,2,2,0,1,2,2,1,0,1,0,1,2,2,0,2,1,0,1,1,0,1,2,2,0,1,0,0,0,0,0,0,0,2,0,2,0,2,0,2,2,2,2,2…
SAMP347,Malta,Qrendi ,n/a,26_04_2017,35.82436111,14.45188889,3,1,0,2,0,0,0,0,0,0,0,0,0,0,0,0,0,0,0,0,2,0,1,2,0,1,0,0,0,0,0,1,2,0,0,0,0,0,0,0,1,0,0,1,0,1,0,0,2,0,1,0,0,1,0,1,0,0,0,0,1,0,0,2,0,0,2,1,0,1,0,0,1,0,0,0,2,2,1,0,0,1,2,0,0,1,1,0,1,0,0,0,0,0,0,0,1,1,1,0,0,0,0,0,2,2,1,0,2,0,1,0,0,0,0,0,0,0,0,1,0,0,0,1,2,2,2,1,0,2,2,2,0,0,0,0,0,1,0,0,1,1,0,2,2,0,1,2,2,0,2,2,0,0,0,0,0,0,2,0,2,0,1,0,2,1,0,2,2,…
SAMP348,Malta,Qrendi ,n/a,26_04_2017,35.82436111,14.45188889,3,2,0,2,0,0,0,0,0,0,0,0,2,0,0,0,0,1,0,0,2,0,0,2,0,1,0,0,0,0,0,1,1,0,0,0,0,0,0,0,0,0,0,0,1,0,0,0,2,0,2,0,0,2,0,0,1,0,0,0,1,0,1,1,0,0,2,1,0,2,0,0,2,0,0,0,1,1,1,0,0,2,2,0,0,2,0,0,2,0,0,0,0,0,0,0,0,0,0,0,0,0,0,1,2,2,2,0,2,0,1,0,0,0,0,1,0,2,1,1,0,0,0,1,2,2,1,2,0,2,2,2,0,0,1,0,0,1,1,0,2,2,1,0,1,0,1,2,2,0,1,1,0,0,2,0,0,0,2,0,1,0,0,0,2,2,0,2,2,…
SAMP349,Malta,Qrendi ,n/a,26_04_2017,35.82436111,14.45188889,3,1,0,2,0,0,0,0,0,0,0,2,1,0,0,0,1,0,0,0,1,0,0,2,0,1,0,0,0,0,0,1,2,0,0,0,0,2,0,0,1,0,0,0,0,0,0,0,2,0,0,0,0,1,0,0,1,0,0,0,1,1,1,2,0,0,2,1,0,2,0,0,2,0,0,0,0,2,0,1,0,2,2,1,0,2,0,1,2,0,0,0,0,0,1,0,0,1,1,0,1,0,0,0,2,2,2,0,2,0,1,0,0,0,1,0,0,0,1,1,0,0,0,0,2,1,1,2,0,2,2,2,0,0,1,0,1,2,0,0,2,1,1,0,1,0,0,2,2,0,2,2,0,0,0,0,0,0,2,0,2,0,1,0,2,2,0,1,2,…
SAMP1085,Mexico,"Yucatan, San Dionisio",n/a,9_10_2017,20.10638889,-86.71444444,4,0,0,0,0,0,0,1,1,0,1,1,1,0,1,1,1,0,0,0,0,0,0,0,1,1,0,0,1,0,0,2,2,0,0,0,0,1,1,0,0,0,0,0,0,0,0,0,1,2,0,0,0,0,1,0,0,1,0,0,0,0,0,0,0,0,0,1,0,0,0,2,1,1,1,0,0,0,0,0,0,0,0,0,0,1,0,1,1,0,1,1,0,0,1,0,1,1,0,0,0,0,0,1,2,0,1,0,0,0,0,0,1,0,0,0,0,1,1,2,2,0,1,2,1,0,2,1,0,0,1,2,2,0,1,1,1,1,1,2,1,1,0,2,2,2,0,2,0,0,2,1,2,1,1,0,2,0,2,2,…
SAMP1087,Mexico,"Yucatan, San Dionisio",n/a,9_10_2017,20.10638889,-86.71444444,4,1,0,1,0,1,0,0,0,0,1,1,1,0,0,1,1,0,0,0,0,0,0,0,0,1,0,0,0,0,0,0,0,0,0,0,0,1,0,0,0,0,0,0,0,0,0,0,0,0,1,0,0,0,0,0,1,0,0,1,0,0,0,1,0,0,0,1,1,2,0,0,1,0,0,0,0,1,0,0,0,1,1,0,0,1,0,0,2,0,0,1,0,0,0,0,0,1,0,0,1,0,0,0,1,0,0,0,1,0,0,1,2,0,0,0,0,1,2,2,1,0,2,1,0,0,2,2,0,0,2,1,2,0,0,0,1,1,2,1,2,0,1,2,1,1,1,2,1,0,1,1,1,1,0,1,1,0,2,2,…
SAMP1105,Mexico,Jalisco ,Zapotl·n el Grande,6_9_2017,19.70361111,-102.5486111,4,1,1,1,0,0,1,0,1,1,1,2,1,0,0,0,1,0,0,0,0,0,0,1,0,2,0,0,1,1,0,2,0,0,1,0,0,0,0,0,0,0,0,0,1,1,0,0,2,1,1,0,0,0,0,1,1,0,0,0,0,1,0,0,0,0,1,0,1,0,1,1,0,0,0,0,0,2,0,2,0,0,1,1,0,1,0,1,0,0,0,0,0,0,0,0,0,0,0,0,0,0,1,1,0,0,1,0,1,0,2,1,1,0,1,0,1,1,1,2,2,2,1,1,2,2,2,1,1,0,1,2,1,0,2,2,0,2,2,2,0,0,0,1,1,2,0,2,2,0,0,2,1,1,2,0,1,0,2,1,2…
SAMP1106,Mexico,Jalisco ,Zapotl·n el Grande,6_9_2017,19.70361111,-102.5486111,4,1,1,1,0,1,1,0,1,0,1,1,0,0,2,0,1,0,0,0,0,0,0,1,0,0,0,0,0,0,0,0,2,1,0,0,0,0,1,0,0,0,0,1,2,0,0,0,2,0,0,0,0,0,0,1,1,0,0,0,0,0,0,2,0,0,1,0,1,1,1,1,1,0,0,0,0,0,1,1,0,1,2,0,0,1,0,1,0,0,0,0,0,0,0,0,1,0,0,0,0,0,1,1,1,1,0,0,0,0,1,1,1,0,1,0,1,1,1,2,1,1,1,1,1,0,1,0,0,0,0,1,1,0,1,0,1,2,2,1,2,0,1,1,2,1,1,2,2,1,1,2,1,1,1,0,1,0,2,2,2…
SAMP1136,Mexico,"Jalisco, Zapotlan el Fresnito",n/a,6_9_2017,19.70361111,-102.5486111,4,1,1,1,0,1,1,0,0,1,0,2,2,1,1,2,2,0,0,0,0,1,1,2,0,2,0,0,1,1,0,1,2,0,0,0,0,0,1,0,1,0,0,0,0,1,0,0,1,0,0,0,0,0,0,2,1,0,0,0,1,0,0,2,0,0,0,1,0,0,0,1,1,0,0,1,0,0,0,0,0,1,2,0,0,0,0,1,0,0,0,0,0,0,0,0,0,1,1,1,0,0,0,1,2,0,2,0,1,0,1,0,2,0,1,0,0,1,0,1,2,0,1,1,0,0,2,1,0,1,1,1,2,0,1,2,0,1,2,2,1,1,2,0,2,1,0,0,1,1,2,0,1,1,0,2,2…
SAMP1149,Mexico,"Jalisco, El Limon",n/a,6_9_2017,19.75,-103.9833333,4,0,2,1,0,1,0,1,0,0,1,0,1,1,1,0,2,0,0,0,0,0,1,1,0,1,0,0,1,1,1,1,2,1,1,0,1,0,2,0,0,0,0,0,0,1,0,0,2,2,0,0,0,0,0,1,1,0,0,1,0,0,0,1,0,0,0,0,0,2,0,0,0,0,0,1,1,0,1,1,0,1,1,1,0,0,1,0,1,0,0,0,2,1,0,0,1,0,0,0,0,0,2,0,2,0,0,0,2,1,0,0,2,0,0,0,1,2,1,0,1,2,2,1,1,0,1,0,1,0,0,1,1,1,0,2,1,1,1,2,2,1,1,1,0,1,2,2,1,0,1,1,1,1,1,1,2,0,1,1,2,1,1,1,0,1…
SAMP1151,Mexico,"Jalisco, El Limon",n/a,6_9_2017,19.75,-103.9833333,4,0,0,0,0,0,1,1,0,0,0,1,0,0,0,1,2,1,0,1,1,1,1,1,0,2,0,0,0,0,0,1,1,0,1,0,0,0,0,0,0,0,0,2,1,1,0,0,1,2,2,0,0,0,0,1,1,0,0,0,0,0,1,0,0,0,0,0,0,0,0,0,2,0,0,1,0,1,1,0,0,0,1,0,0,1,0,0,2,0,1,0,1,0,0,0,0,2,0,0,0,0,2,0,1,0,2,0,2,0,2,0,2,0,1,0,0,1,2,0,2,0,1,1,1,0,2,1,2,1,2,1,1,0,1,0,1,1,1,1,0,2,0,1,0,0,1,1,1,0,2,0,1,1,1,0,1,1,2,2,2,1,2,1,2,2…
SAMP1165,Mexico,Jalisco,Autl·n,7_9_2017,19.76666667,-102.535,4,2,1,0,1,1,0,0,0,0,2,1,1,0,1,1,2,0,0,0,1,0,0,0,0,2,0,0,0,0,0,0,0,1,0,0,1,0,0,0,0,0,0,0,0,0,0,0,2,2,1,0,0,0,0,0,1,1,0,0,0,0,0,0,1,0,0,0,1,1,0,0,0,1,0,1,1,1,0,0,0,1,1,0,0,1,0,1,2,0,0,2,1,0,0,0,0,2,1,2,1,0,1,0,1,0,1,0,2,0,1,2,1,0,0,0,0,1,2,1,2,0,1,2,1,0,2,0,0,0,2,0,2,0,2,2,2,2,2,2,0,1,0,1,0,1,1,2,2,1,1,2,1,1,2,0,2,0,2,2,2,0,1,1,2,2,1,1,1,…
SAMP1166,Mexico,Jalisco,Autl·n,7_9_2017,19.76666667,-102.535,4,2,1,0,1,1,0,0,0,1,2,1,1,0,1,1,2,0,0,0,1,0,0,0,0,2,0,0,0,0,0,0,0,1,0,0,1,0,0,0,0,0,0,0,0,0,1,0,2,2,1,1,0,0,0,0,1,1,0,0,0,0,0,0,1,0,0,0,1,1,0,0,1,1,0,1,1,1,0,0,0,0,1,0,0,0,0,1,1,0,0,2,0,0,0,0,0,1,1,1,1,0,2,0,1,0,1,0,2,0,2,2,2,0,0,0,1,1,2,1,2,0,1,2,1,0,2,1,0,0,2,1,2,0,2,1,2,2,1,2,0,1,0,1,0,2,1,2,2,0,1,1,1,1,2,0,2,0,2,2,2,0,1,1,2,2,1,1,0,…
SAMP1168,Mexico,Jalisco,Autl·n,7_9_2017,19.76666667,-102.535,4,0,1,0,1,0,1,0,0,0,1,2,1,0,0,1,1,1,0,0,0,1,0,1,0,1,0,0,0,0,1,0,1,0,0,0,1,1,0,0,1,0,0,0,0,0,0,0,2,2,0,0,1,0,1,1,1,1,0,1,0,0,0,1,0,0,0,1,0,0,0,0,0,0,0,1,1,1,0,0,0,0,1,0,0,1,0,0,1,0,0,1,0,0,0,0,0,1,1,1,1,0,0,1,2,0,1,0,2,0,2,0,0,0,1,0,1,1,2,0,2,1,2,2,1,0,2,2,1,0,1,1,1,2,1,2,1,1,2,1,2,1,0,1,1,0,2,2,1,0,2,1,0,1,1,0,2,0,1,1,1,0,0,1,1,1,1,1,2,…
SAMP1169,Mexico,"Jalisco, Autlan",n/a,7_9_2017,19.76666667,-102.535,4,0,0,0,0,0,1,0,0,0,2,2,0,0,0,0,1,0,0,1,0,0,1,0,0,2,0,0,0,0,0,0,1,1,1,0,1,0,0,0,0,0,0,2,0,0,2,0,2,1,0,1,0,0,0,1,1,0,0,0,0,1,0,1,0,0,0,2,0,1,0,2,1,2,0,0,0,2,0,0,0,1,1,0,0,0,0,0,0,0,0,0,1,0,0,0,0,1,0,1,0,0,1,1,2,0,1,0,1,0,2,1,2,0,1,0,0,0,1,0,2,0,1,1,1,0,2,1,0,1,1,1,2,0,0,1,2,2,1,2,2,0,0,0,1,2,1,1,2,0,0,1,2,0,0,0,2,1,2,2,1,0,1,0,1,2…
SAMP1175,Mexico,Jalisco Mezquitan,n/a,7_9_2017,19.575,-103.8833333,4,1,2,1,0,0,0,0,0,0,2,1,1,1,1,1,0,0,0,0,0,0,0,0,0,1,0,0,0,0,0,0,2,1,0,0,0,0,1,0,0,0,0,0,0,0,0,0,0,0,0,0,0,0,0,0,0,0,0,2,0,0,0,0,0,0,0,0,2,1,0,0,1,0,0,0,0,0,0,0,0,0,2,0,0,0,2,0,1,0,0,1,1,0,0,1,0,1,0,2,0,0,0,0,2,1,2,0,2,0,1,1,1,0,0,0,1,2,2,1,2,1,2,1,1,0,2,1,2,0,1,1,1,0,0,0,2,0,2,2,2,1,0,1,1,2,1,1,2,0,0,0,0,2,2,0,2,0,2,2,1,0,0,1,1,2,…
SAMP1177,Mexico,Jalisco Mezquitan,n/a,7_9_2017,19.575,-103.8833333,4,0,0,0,0,1,0,0,0,0,1,2,2,0,0,2,1,0,0,0,0,0,0,1,1,2,0,0,1,0,0,0,0,0,2,0,0,0,0,0,0,0,0,0,0,0,1,0,1,1,0,1,0,0,0,0,1,0,0,1,2,0,0,1,0,0,0,1,0,1,0,1,1,0,0,0,1,1,0,0,0,0,2,0,0,0,0,0,0,0,0,0,0,0,0,0,1,1,0,0,0,0,0,0,0,0,2,0,1,0,1,1,1,0,1,0,1,1,1,1,1,2,2,1,2,1,1,2,2,0,0,1,2,2,1,2,2,2,0,2,1,1,0,2,0,1,2,0,1,0,1,2,2,1,2,0,2,0,2,1,2,1,1,1,1,2,…
SAMP1179,Mexico,"Jalisco, Mezquitan",n/a,7_9_2017,19.575,-103.8833333,4,1,0,1,0,0,2,0,0,0,1,2,2,0,0,0,1,1,0,0,0,1,0,1,0,0,0,0,1,0,0,2,1,1,1,1,0,0,0,0,1,0,0,0,0,1,0,0,2,1,0,0,0,0,0,0,0,0,0,1,0,1,1,0,1,0,0,1,0,2,0,0,2,1,0,0,0,0,0,1,0,0,2,1,0,0,1,0,2,0,2,0,1,0,1,0,0,1,0,1,1,0,0,1,1,0,0,0,1,0,2,0,2,0,0,0,0,2,2,2,1,0,2,2,2,1,1,2,0,0,1,1,2,2,2,1,2,1,1,2,2,0,2,1,1,2,1,2,2,0,1,2,2,2,1,0,2,0,2,0,2,2,2,2,0…
SAMP1181,Mexico,"Jalisco, Mezquitan",n/a,7_9_2017,19.575,-103.8833333,4,0,0,1,0,0,0,0,0,0,0,2,0,0,1,1,1,1,0,0,1,1,0,0,2,2,0,0,1,0,0,0,1,1,1,0,0,0,0,0,0,0,0,0,0,0,0,0,1,1,0,0,0,0,0,0,1,0,0,1,0,0,0,1,0,0,0,1,0,1,1,1,0,1,0,0,0,0,0,0,0,0,2,0,0,0,0,0,2,0,0,1,0,0,0,0,0,1,0,0,0,0,1,1,1,0,1,0,2,0,1,0,2,0,0,0,1,0,2,0,2,0,2,2,1,0,2,1,2,0,0,2,2,0,1,0,1,2,1,2,2,1,0,1,0,1,0,2,2,0,2,1,1,1,2,1,2,2,1,1,2,0,2,1,2…
SAMP1188,Mexico,"Jalisco, Mezquitan",n/a,7_9_2017,19.575,-103.8833333,4,1,1,2,0,0,1,0,0,1,2,2,0,0,1,1,1,2,0,0,0,0,0,0,0,1,0,1,0,0,0,0,2,0,2,0,1,0,1,0,0,0,0,0,0,1,0,0,1,2,0,0,0,0,0,0,1,0,0,0,0,1,1,1,0,0,0,0,0,2,1,1,2,0,0,1,0,1,0,0,0,0,2,0,0,0,0,1,1,0,1,0,0,1,1,0,0,2,0,0,0,0,0,0,2,0,1,0,1,1,1,0,1,0,0,0,0,0,1,2,1,1,1,2,1,0,2,1,2,0,0,1,2,1,0,2,1,2,1,2,1,0,0,1,1,2,1,2,2,0,0,1,2,2,1,0,2,1,2,2,2,0,1,1,1…
SAMP1203,Mexico,"Jalisco, El Aserradero",n/a,10_9_2017,19.63333333,-103.6333333,4,0,0,0,1,0,0,0,0,0,0,2,0,0,1,1,1,0,0,0,0,1,0,0,0,2,1,0,0,0,0,1,0,0,2,0,1,0,0,0,0,0,1,0,0,0,1,0,1,2,1,1,1,0,0,0,1,1,0,0,1,0,1,0,0,0,0,0,0,1,0,1,0,0,0,0,0,1,0,0,0,0,2,0,0,0,0,0,1,0,0,0,1,0,0,0,2,0,0,0,0,0,0,1,0,1,0,0,0,0,1,0,1,0,1,0,1,0,2,1,2,0,1,2,1,0,2,1,1,0,2,1,2,0,0,1,1,2,1,2,2,1,0,2,0,2,2,1,1,0,2,0,2,1,1,0,2,2,2,2…
SAMP1204,Mexico,"Jalisco, El Aserradero",n/a,10_9_2017,19.63333333,-103.6333333,4,0,0,1,1,0,1,0,0,0,0,2,0,0,0,2,1,0,0,0,0,1,1,0,0,2,0,0,0,1,0,0,1,0,2,0,0,0,0,0,1,0,0,0,0,0,0,0,1,1,0,0,0,0,0,1,1,2,0,0,0,0,1,0,0,0,1,1,0,1,0,2,0,0,0,0,1,1,0,0,0,0,2,0,0,0,0,0,1,0,0,1,1,0,0,0,1,0,1,0,0,0,0,1,0,0,1,0,2,0,2,0,2,0,0,0,0,2,2,1,2,0,1,2,1,1,2,0,1,0,1,2,2,1,0,2,1,2,2,2,2,0,0,1,0,0,0,1,1,1,2,1,0,2,1,0,2,1,2,2…
SAMP1205,Mexico,"Jalisco, El Aserradero",n/a,10_9_2017,19.63333333,-103.6333333,4,1,0,0,1,1,0,0,0,0,1,2,0,1,2,1,1,0,0,0,1,0,1,0,0,2,0,0,0,0,1,1,2,1,1,0,1,0,2,0,0,0,0,0,0,0,2,0,1,1,1,0,0,0,0,0,2,0,0,0,1,0,1,1,0,0,0,0,0,1,0,1,0,0,0,0,0,1,0,1,0,0,2,0,0,1,1,0,2,0,1,1,2,0,0,0,0,2,0,1,0,0,0,0,2,0,0,0,0,0,0,0,1,0,0,0,1,1,1,1,2,1,2,0,1,0,1,2,2,0,1,2,2,0,2,2,2,1,1,2,1,0,0,1,0,1,2,1,2,0,2,0,2,0,1,0,2,1,1,2…
SAMP1207,Mexico,"Jalisco, El Aserradero",n/a,10_9_2017,19.63333333,-103.6333333,4,1,0,0,1,0,1,0,0,0,2,2,0,0,0,0,0,0,0,0,0,1,1,1,0,1,0,0,0,0,0,0,2,0,1,0,0,0,0,0,0,0,0,0,0,0,2,0,1,1,1,0,0,0,0,1,1,1,0,0,2,0,1,2,1,0,0,0,0,1,0,0,0,0,0,0,0,1,1,0,0,2,1,0,0,0,0,0,1,0,1,0,1,0,0,0,0,0,0,1,1,0,0,1,1,0,0,0,1,0,1,0,1,0,0,2,0,1,1,1,2,2,2,2,1,0,2,2,0,1,2,0,2,0,2,1,1,1,2,2,1,0,0,0,1,1,1,2,1,1,1,1,1,1,2,0,2,0,2,2…
SAMP1256,Bolivia,Culpina,Culpina,25_11_2017,-19.17497222,-63.05563889,4,0,1,0,0,1,0,0,0,0,2,2,1,0,0,0,1,0,0,0,0,1,0,2,0,0,0,1,0,0,0,0,2,0,1,0,1,0,0,0,0,0,0,1,0,0,0,0,1,1,0,0,0,0,0,0,2,1,0,1,0,0,0,0,1,0,0,0,1,1,0,2,0,2,0,1,0,2,0,0,0,0,2,0,0,0,0,0,1,0,0,2,0,1,0,0,0,2,0,0,0,0,0,0,0,0,2,0,2,0,1,0,0,0,0,0,0,1,2,2,1,0,2,0,2,0,2,2,0,0,0,1,2,1,0,1,2,2,1,1,1,0,0,0,0,1,1,1,2,1,0,0,0,2,1,1,2,1,2,1,2,0,2,0,2…
SAMP1257,Bolivia,"Tarija, Culpina",n/a,25_11_2017,-19.17463889,-63.05683333,4,0,0,0,0,0,0,0,0,0,2,2,0,0,0,0,0,0,0,0,1,0,0,0,0,2,0,1,0,0,0,0,1,0,0,0,1,0,0,0,0,0,0,2,0,0,0,0,1,1,0,0,1,1,0,1,1,0,0,1,0,0,0,0,1,0,0,0,1,0,0,1,0,0,0,0,0,1,0,0,0,0,2,0,0,1,0,0,2,0,0,0,0,1,0,0,0,1,0,0,0,0,1,1,0,1,2,0,2,0,2,1,2,0,0,0,0,0,2,2,2,1,2,1,2,0,1,2,1,0,2,2,2,0,0,2,1,2,2,2,0,0,0,1,1,1,0,2,0,1,1,1,1,1,0,0,1,1,2,1,2,0…
SAMP1258,Bolivia,"Tarija, Culpina",n/a,25_11_2017,-19.17463889,-63.05683333,4,0,0,2,1,0,2,0,0,0,0,0,0,0,0,0,2,0,0,0,0,0,0,1,0,1,1,0,0,0,0,1,1,0,1,0,0,0,1,0,0,0,0,0,0,0,0,0,2,1,1,0,0,0,0,0,1,1,0,2,0,1,0,0,0,0,0,1,1,1,0,1,0,1,0,0,0,1,0,0,0,0,0,0,0,0,0,0,1,0,0,1,2,0,0,0,0,0,0,0,0,0,0,2,0,0,0,0,2,0,0,1,2,0,0,0,0,0,1,1,2,2,2,1,0,0,2,2,0,1,0,2,2,0,1,0,2,1,2,1,2,1,0,1,1,2,1,2,0,1,2,1,0,0,0,1,2,1,2,0,2,1…
SAMP1264,Bolivia,"Tarija, Huayco (E. Rios)",n/a,18_12_2017,-20.47294444,-63.82544444,4,0,0,1,0,0,0,0,0,1,1,2,1,0,0,1,1,0,0,0,0,1,1,0,0,1,0,0,1,0,0,0,1,0,0,0,1,0,0,0,0,0,1,0,0,0,0,0,1,1,0,0,0,0,0,1,1,0,0,0,0,0,0,0,0,0,0,0,0,1,0,0,0,0,1,1,1,2,0,0,0,0,0,0,0,1,0,0,1,0,0,1,0,0,0,0,1,1,0,0,0,0,0,0,0,0,2,0,1,0,1,0,0,0,1,0,1,1,2,1,2,0,2,1,2,0,2,1,1,0,1,1,2,0,1,2,2,1,2,1,2,0,0,1,0,2,0,2,0,0,0,0,1,2,1,0,2,…
SAMP1265,Bolivia,"Tarija, Huayco (E. Rios)",n/a,18_12_2017,-20.47294444,-63.82544444,4,0,0,1,0,1,0,0,0,0,2,2,0,0,0,0,0,0,0,0,1,1,1,1,0,0,0,0,0,0,0,0,1,1,0,0,0,0,0,0,0,0,0,0,1,0,0,0,2,1,0,0,0,0,0,1,1,1,0,0,0,0,0,0,1,0,0,0,0,1,0,1,0,2,1,0,1,0,0,0,0,0,2,0,0,1,1,0,1,0,0,1,1,0,1,0,0,2,1,1,0,0,0,0,1,1,2,0,0,0,2,1,1,0,0,0,0,1,1,2,2,1,2,2,0,0,2,1,2,0,2,2,2,0,1,1,1,2,2,1,2,1,0,1,0,1,0,1,1,0,0,0,2,1,0,0,2,…
SAMP1266,Bolivia,"Tarija, Huayco (E. Rios)",n/a,18_12_2017,-20.47294444,-63.82544444,4,0,1,2,0,1,0,0,0,0,2,2,1,0,0,0,0,0,0,0,0,1,1,1,0,1,0,0,0,0,0,0,1,1,1,0,0,0,0,0,0,0,0,0,0,1,0,0,1,0,1,0,0,0,0,1,0,1,0,0,0,0,0,0,1,0,0,0,1,0,0,1,0,0,1,0,0,1,0,0,0,0,2,0,0,0,0,0,2,0,0,0,0,1,1,0,0,2,0,1,0,0,0,0,2,1,0,0,1,0,1,2,1,0,0,0,1,0,2,2,2,1,0,1,1,0,2,1,2,0,1,0,2,2,1,0,1,2,2,0,1,0,0,0,0,2,1,2,1,1,0,0,1,2,1,0,2,…
SAMP1270,Bolivia,"Chuquisaca, Candua",n/a,5_12_2017,-18.19391667,-62.00369444,4,0,1,1,0,0,2,1,0,0,1,1,0,0,0,0,0,0,0,1,0,0,0,0,0,2,1,0,0,0,0,1,0,0,1,0,1,0,0,0,0,0,0,0,1,0,0,0,1,1,1,1,0,0,0,1,2,0,0,0,1,0,0,1,0,0,0,0,2,1,0,1,1,1,1,0,0,1,0,1,0,0,2,1,0,1,0,0,1,0,0,0,0,0,0,0,0,0,0,1,0,0,0,1,2,0,1,0,2,0,2,2,1,0,0,0,0,1,2,1,1,1,2,1,0,0,2,2,2,2,0,0,1,0,1,1,2,2,1,2,2,0,0,2,2,1,0,2,2,0,2,1,1,0,0,0,2,0,2,1,2…
SAMP1271,Bolivia,Chuquisaca,Candua (R. Banado),5_12_2017,-19.68183333,-63.81469444,4,0,0,1,1,0,0,0,0,0,1,1,0,0,0,1,0,0,0,0,0,0,0,1,0,2,0,0,1,0,0,0,2,0,2,0,1,1,1,0,1,0,0,0,0,0,0,0,0,1,1,0,0,1,1,0,2,0,0,0,0,1,0,1,0,0,0,0,0,1,0,2,0,1,0,0,0,1,0,0,0,1,2,0,0,0,0,1,0,0,0,1,0,0,0,1,0,1,0,1,0,0,1,0,2,0,0,0,1,0,2,0,1,0,0,1,0,1,2,0,2,0,2,2,0,0,2,2,0,0,1,1,1,0,2,2,2,1,1,1,2,0,0,2,2,1,1,1,0,0,1,1,2,2,1,1,2,2,…
SAMP1272,Bolivia,"Chuquisaca, Candua (R. Banado)",n/a,5_12_2017,-19.68183333,-63.81469444,4,1,1,1,1,0,1,0,0,0,1,2,1,0,1,1,1,0,0,0,0,1,1,0,0,2,1,0,1,0,0,1,2,1,1,0,0,1,2,0,0,0,0,0,0,1,0,0,0,1,1,0,0,1,0,0,0,0,0,0,0,1,0,1,0,0,0,0,1,0,0,2,0,0,0,0,0,2,0,1,0,2,2,1,0,0,0,0,1,0,1,0,0,0,0,0,1,1,0,0,0,0,0,0,1,0,1,0,2,0,1,0,2,0,0,2,0,0,2,1,2,0,2,2,0,0,2,2,2,0,2,1,2,0,2,1,2,2,1,1,2,0,0,2,2,2,0,1,1,0,2,1,2,2,2…
SAMP1273,Bolivia,"Chuquisaca, Sucre (Chaupi Molino)",n/a,5_12_2017,-16.2835,-64.11652778,4,0,0,1,0,2,0,0,0,0,2,2,1,0,1,1,0,1,0,1,0,1,0,0,0,2,0,0,0,0,1,0,2,2,1,0,1,0,2,0,0,0,0,0,0,1,0,0,1,2,0,0,0,0,0,1,1,1,0,1,0,0,1,0,0,0,0,1,0,1,0,1,0,1,0,0,0,0,0,0,0,0,0,0,0,0,0,0,1,0,0,0,1,1,0,0,0,0,0,0,1,0,0,0,2,0,2,0,1,0,2,1,2,0,0,0,0,0,1,1,1,2,2,2,0,0,1,2,2,1,1,2,2,0,1,2,2,2,2,2,2,2,0,1,0,2,1,1,1,0,0,2,2,2,2,…
SAMP1274,Bolivia,"Chuquisaca, Sucre (Chaupi Molino)",n/a,5_12_2017,-16.2835,-64.11652778,4,0,0,2,1,1,0,1,0,0,2,0,0,0,0,1,1,0,0,0,0,0,1,2,0,1,1,0,0,0,0,1,1,2,0,0,1,0,1,0,0,0,0,0,0,0,1,0,2,1,0,1,1,0,0,2,0,0,0,0,0,1,1,0,0,0,0,1,0,1,0,2,0,0,1,0,0,0,0,0,0,1,1,0,0,0,0,0,1,0,0,1,1,1,0,0,0,0,0,0,0,0,0,0,2,0,1,0,2,0,0,1,2,0,0,0,0,0,2,0,2,0,2,2,0,1,2,1,1,2,1,1,2,0,2,2,2,2,1,2,1,1,0,1,1,2,1,2,2,0,0,0,2,1,1,…
SAMP1275,Bolivia,"Chuquisaca, Tiyu Mayu",n/a,5_12_2017,-18.36875,-63.62852778,4,0,0,1,0,1,1,0,0,0,0,1,0,0,0,0,1,1,0,0,0,0,1,0,0,1,1,0,0,0,0,2,0,1,0,0,0,0,0,0,1,0,0,0,0,0,1,0,0,1,0,0,0,0,0,1,0,0,1,0,0,0,0,0,1,0,0,0,1,0,0,2,0,1,0,0,0,0,0,0,0,1,2,0,0,0,1,0,1,0,0,2,1,0,0,0,0,0,0,1,0,0,0,0,2,1,2,0,0,0,2,0,1,0,0,0,0,1,1,0,2,0,2,0,2,0,2,2,1,1,1,0,2,0,0,2,0,2,1,1,2,2,0,1,1,0,1,2,1,0,1,2,1,2,2,0,2,0,2,0,2…
SAMP1276,Bolivia,"Chuquisaca, Tiyu Mayu",n/a,5_12_2017,-18.36875,-63.62852778,4,0,0,1,0,1,0,0,0,0,1,2,0,0,1,0,1,0,0,0,0,0,1,1,0,1,2,0,1,0,0,2,1,2,1,0,1,0,1,0,0,0,0,0,0,1,1,0,0,2,1,0,0,0,1,1,0,0,1,0,0,0,0,0,1,0,0,1,1,1,0,2,1,1,0,0,0,0,1,0,0,1,1,0,0,0,0,0,1,0,0,0,1,0,0,0,0,0,0,0,0,0,0,0,2,0,0,0,1,0,2,1,2,0,0,0,1,1,2,1,2,1,2,1,1,0,2,2,2,0,1,1,1,0,0,2,1,2,1,0,2,1,0,0,1,1,0,2,1,0,1,1,2,1,1,0,2,0,2,0,2…
SAMP1277,Bolivia,"Chuquisaca, Monteagudo",n/a,5_12_2017,-18.19119444,-62.02572222,4,0,0,0,1,0,0,0,1,0,1,2,0,0,0,0,2,0,0,0,0,0,0,0,0,1,0,0,0,0,0,0,0,0,1,0,1,1,0,0,0,0,0,0,1,0,0,0,0,2,0,0,0,0,0,1,1,0,0,0,0,0,0,0,0,0,0,1,1,2,1,0,1,0,0,0,0,0,0,0,0,0,1,0,0,0,0,1,1,0,1,0,0,0,0,0,0,1,0,1,0,0,0,0,2,0,1,0,1,0,1,0,2,0,1,0,0,1,1,2,2,1,1,2,0,0,2,1,1,1,1,2,2,2,1,0,2,2,1,2,1,1,0,1,2,2,1,2,1,0,1,0,0,1,1,0,2,1,2…
SAMP1278,Bolivia,"Chuquisaca, Monteagudo",n/a,5_12_2017,-18.19119444,-62.02572222,4,0,0,0,0,2,0,0,1,0,1,2,0,0,0,1,2,0,0,0,0,0,0,0,0,1,1,0,0,0,0,1,0,1,1,0,0,0,0,0,0,0,0,0,0,0,0,0,0,2,0,0,0,0,0,0,0,2,0,0,0,0,0,1,0,0,0,1,2,0,0,2,1,0,0,0,0,1,0,0,0,0,1,0,0,1,0,1,2,0,1,0,0,0,0,0,0,0,0,1,0,0,0,0,2,1,0,0,2,0,2,1,2,0,1,1,0,2,2,1,2,1,2,2,2,1,2,2,2,1,2,2,2,2,0,1,2,1,1,0,0,1,0,1,1,1,1,2,1,0,1,0,0,0,2,0,2,0,2…
SAMP1279,Bolivia,"Chuquisaca, Yotala",n/a,2_12_2017,-18.84336111,-64.73236111,4,0,1,0,0,1,0,0,0,0,1,2,0,0,2,1,0,0,0,0,0,0,0,0,0,2,0,0,2,0,0,0,1,2,1,0,1,0,1,0,0,0,0,1,0,0,0,0,0,1,0,0,0,0,0,0,1,0,0,2,0,0,0,0,1,0,0,1,1,2,0,1,1,1,0,2,0,0,0,0,0,2,2,0,0,1,0,0,1,0,1,1,0,1,0,0,0,1,0,1,0,0,0,1,2,0,1,0,2,0,0,1,2,0,1,1,1,0,2,1,1,1,0,2,2,0,2,0,1,0,1,2,2,1,1,1,2,1,0,1,0,1,1,1,0,0,2,1,0,0,0,0,1,1,1,0,1,0,1,2,2…
SAMP1280,Bolivia,"Chuquisaca, Yotala",n/a,2_12_2017,-18.84336111,-64.73236111,4,0,1,1,0,0,0,0,0,0,1,2,0,0,1,0,1,1,0,0,0,1,0,1,0,1,0,0,0,0,0,0,1,1,1,0,1,0,1,0,0,0,0,0,1,0,0,0,0,0,0,0,0,0,0,1,0,0,0,1,0,1,0,0,0,0,0,0,0,1,0,0,1,0,0,0,0,1,0,1,0,0,2,1,0,0,0,1,1,0,0,0,0,2,0,0,0,1,0,2,0,0,1,1,0,1,1,0,2,0,1,1,2,0,0,0,1,0,2,2,2,1,2,1,1,0,2,2,0,1,2,2,2,0,1,0,1,1,1,2,0,1,1,2,1,1,1,2,1,0,1,1,1,0,1,0,2,0,0,2,2…
SAMP1281,Bolivia,"Chuquisaca, Monteagudo",n/a,2_12_2017,-18.19119444,-62.02572222,4,0,0,2,0,0,0,0,0,0,1,1,1,0,0,1,1,0,0,0,0,0,1,1,0,1,0,0,1,0,0,1,2,0,0,0,2,0,0,0,0,0,0,0,0,0,1,0,2,1,1,1,0,0,0,0,0,0,0,2,2,1,0,1,0,0,0,0,2,2,0,1,1,0,1,0,0,1,0,0,0,0,1,0,0,1,0,0,1,0,0,2,2,2,0,0,0,0,0,0,0,0,0,1,1,0,1,0,2,0,2,0,2,0,0,0,0,2,2,1,1,0,2,2,0,0,2,1,1,1,2,0,2,0,0,1,1,1,1,1,1,0,0,1,0,1,1,0,2,0,0,1,0,2,2,0,2,0,2…
SAMP1282,Bolivia,"Chuquisaca, Monteagudo",n/a,2_12_2017,-18.19119444,-62.02572222,4,0,0,1,0,1,0,0,0,0,1,2,1,0,1,0,2,0,0,0,0,0,1,0,0,1,1,0,1,0,1,1,2,1,1,0,0,0,2,0,0,0,0,0,0,1,0,0,0,1,0,0,0,0,0,0,1,0,0,0,0,0,0,0,0,0,0,1,0,2,0,1,0,1,0,0,0,1,0,1,0,0,1,1,0,0,0,1,0,0,0,2,0,1,0,0,0,1,0,1,0,0,2,1,2,0,1,0,2,1,1,1,2,0,0,0,0,1,2,2,2,0,2,1,1,0,2,2,2,0,1,1,2,0,0,1,1,1,2,2,2,1,0,0,0,2,2,2,1,0,1,0,0,0,2,0,2,1,1…
SAMP1283,Bolivia,La Paz,Palos Blancos,26_11_2017,-14.41605556,-66.75241667,4,0,0,0,0,2,1,0,0,1,1,1,1,0,0,0,2,0,0,0,0,0,0,1,0,2,0,0,0,0,0,0,1,1,0,0,0,0,1,0,0,0,0,0,0,0,0,0,1,1,0,0,0,0,0,0,2,0,0,1,0,0,0,1,0,0,0,1,1,0,0,1,0,0,0,0,0,0,0,0,0,0,1,0,0,1,0,0,1,0,0,0,1,0,0,0,1,1,0,1,1,0,0,0,1,0,2,0,1,0,1,0,2,0,0,0,0,2,2,1,2,1,1,1,2,1,2,1,2,0,1,2,2,0,1,2,1,1,1,2,1,1,0,2,2,1,0,2,1,1,1,1,1,1,1,1,2,0,2,2,1,0,…
SAMP1284,Bolivia,"La Paz, Palos Blancos",n/a,26_11_2017,-14.41605556,-66.75241667,4,1,0,1,0,0,2,0,0,0,1,1,1,0,0,1,1,0,0,0,0,0,0,2,0,1,0,0,0,0,0,0,0,1,0,0,0,0,0,0,0,0,0,0,0,0,0,0,1,1,1,0,0,0,0,0,2,0,0,0,0,0,0,2,0,0,0,0,0,1,0,2,0,0,0,1,0,0,0,0,0,0,1,1,0,1,0,0,0,0,0,1,0,0,0,0,0,0,0,0,1,0,0,0,0,0,1,0,2,0,0,0,1,0,0,0,0,1,2,2,2,1,1,2,1,2,2,1,1,1,0,1,2,0,0,1,2,2,0,2,2,0,0,2,1,1,0,2,2,0,1,2,0,1,2,1,2,1,2…
SAMP1285,Bolivia,"La Paz, Sapecho",n/a,26_11_2017,-14.44222222,-66.66733333,4,0,1,0,0,1,1,1,0,0,2,1,1,0,0,0,0,1,0,0,0,1,0,2,0,2,0,0,0,0,0,0,0,0,1,0,0,0,0,0,0,0,0,0,0,0,0,0,1,1,0,0,0,0,0,1,1,0,0,0,0,0,0,0,0,0,0,0,1,0,0,2,1,0,0,1,0,0,0,0,0,0,1,0,0,0,0,0,2,0,0,1,1,1,0,0,0,0,0,0,0,0,0,0,2,1,0,0,2,0,2,0,1,0,1,0,0,0,1,2,2,0,2,0,1,1,2,1,1,0,2,1,2,0,0,1,2,1,2,1,1,1,0,1,1,1,0,1,1,0,1,1,1,2,1,0,2,2,2,2,2,0…
SAMP1286,Bolivia,"La Paz, Sapecho",n/a,26_11_2017,-14.44222222,-66.66733333,4,0,0,0,0,0,1,0,0,0,0,1,0,0,0,2,1,0,0,0,0,1,0,0,0,0,1,0,0,0,0,1,1,0,0,0,1,0,0,0,0,0,0,0,0,0,0,0,1,1,0,0,0,0,0,0,1,0,0,1,0,0,0,0,0,1,0,1,0,1,1,1,0,0,0,0,0,0,0,0,0,0,1,0,0,1,0,0,1,0,0,0,0,0,0,0,0,0,0,0,0,0,0,1,1,0,2,0,2,0,2,0,1,0,0,0,1,2,2,0,2,0,2,1,1,1,2,2,1,1,1,1,2,0,0,0,0,2,2,1,0,1,0,1,0,2,2,1,2,0,0,1,0,2,1,0,2,0,2,1,2,0…
SAMP1287,Bolivia,"La Paz, Cajuata",n/a,2_12_2017,-15.53183333,-67.82222222,4,0,0,0,0,0,1,0,0,0,1,2,1,0,0,0,1,0,0,0,0,1,0,1,0,2,0,0,0,0,0,0,1,0,1,0,0,0,0,0,0,0,0,0,0,0,0,0,1,1,1,0,0,0,0,0,1,0,0,0,0,0,0,1,0,0,0,0,1,1,0,2,0,0,0,0,0,1,0,0,0,0,1,0,0,1,0,0,2,0,0,0,1,0,0,0,0,1,0,0,0,0,1,0,0,0,2,0,0,0,2,2,1,0,1,0,0,1,2,2,2,0,1,1,2,0,2,0,1,0,1,1,2,2,0,1,0,2,2,2,0,0,0,2,1,2,0,2,2,1,0,1,2,1,1,0,2,0,2,1,2,0,…
SAMP1288,Bolivia,"La Paz, Cajuata",n/a,2_12_2017,-15.53183333,-67.82222222,4,0,0,2,0,1,2,0,0,1,2,2,0,0,0,0,0,0,0,0,0,0,0,1,0,2,0,0,1,0,0,0,0,1,1,0,1,0,0,0,1,0,0,0,0,0,0,0,1,1,0,0,0,0,0,0,1,0,0,0,0,0,0,1,0,0,0,0,1,0,0,1,0,0,0,0,1,1,0,0,0,0,0,0,0,0,0,0,1,0,1,0,0,1,0,0,0,1,0,1,0,0,1,0,0,0,1,0,0,0,1,0,2,0,1,0,0,2,2,1,2,0,0,1,1,0,2,1,1,1,1,2,2,0,0,1,1,2,2,2,1,0,0,1,1,2,0,1,1,1,1,0,2,2,1,1,2,1,2,1,2,0,…
SAMP1289,Bolivia,"La Paz, Caranavi",n/a,7_12_2017,-14.17116667,-66.43647222,4,0,0,0,0,0,0,0,1,0,0,1,1,0,0,0,1,0,0,0,0,0,0,0,0,0,0,0,0,0,0,0,1,0,1,0,0,0,1,0,1,0,0,0,0,0,0,0,1,2,0,0,0,0,0,0,0,1,0,0,0,0,0,1,0,0,0,0,1,0,0,1,1,0,0,0,0,0,0,0,0,0,2,0,0,1,1,0,0,0,0,0,2,0,0,0,1,2,0,0,0,0,1,1,0,0,2,0,0,0,2,1,0,0,0,0,0,1,2,0,2,0,2,2,1,0,2,2,0,1,0,1,2,0,0,2,1,2,2,1,0,0,0,2,1,2,1,2,2,0,1,1,1,2,2,0,2,0,2,2,2,1…
SAMP1290,Bolivia,"La Paz, Caranavi",n/a,7_12_2017,-14.17116667,-66.43647222,4,0,0,0,0,0,0,0,0,1,1,2,1,0,1,1,2,0,0,0,0,0,0,0,0,0,0,0,1,0,0,0,1,1,0,0,0,0,1,0,0,0,0,0,0,0,0,0,1,2,1,0,0,0,0,1,1,0,0,0,0,0,0,0,0,0,0,1,1,0,0,1,1,0,0,0,0,1,0,0,0,0,1,0,0,0,0,0,0,0,0,1,1,0,0,0,1,0,0,0,0,0,1,1,1,0,1,0,2,0,2,0,2,0,0,0,1,0,2,1,2,1,2,1,1,0,2,2,1,1,2,0,2,0,0,1,0,1,2,2,0,0,0,0,1,2,0,2,2,0,1,1,1,1,2,0,2,0,1,2,1,0…
SAMP1291,Bolivia,"La Paz, Irupana",n/a,10_12_2017,-15.52727778,-66.54691667,4,0,2,2,0,0,2,0,0,0,1,2,0,0,0,0,2,0,0,0,0,1,0,1,0,1,0,0,1,0,0,0,1,1,1,0,1,0,0,0,1,0,0,1,0,0,0,0,1,1,0,0,0,0,0,1,2,0,0,0,0,1,1,0,0,0,0,1,0,2,0,1,0,0,0,0,0,1,0,0,0,0,2,0,0,0,0,0,0,0,1,0,0,0,0,0,0,1,0,0,0,0,0,1,2,0,1,0,2,0,2,1,0,0,0,1,1,2,0,2,2,1,1,2,1,1,2,1,1,0,1,2,2,2,0,0,1,2,1,2,0,0,0,2,0,0,2,2,2,0,2,1,2,0,1,0,2,1,2,2,2,0…
SAMP1292,Bolivia,La Paz,Irupana,10_12_2017,-15.52727778,-66.54691667,4,0,0,2,0,1,0,0,0,0,1,2,0,0,0,1,0,0,0,0,0,0,0,0,0,2,0,1,0,0,0,0,0,0,0,0,0,0,0,0,0,0,0,0,0,0,0,0,0,1,0,0,0,0,0,1,0,0,0,1,0,1,0,1,0,0,0,0,0,2,0,2,1,1,0,0,1,2,0,2,0,1,1,2,0,1,0,1,1,0,0,0,2,0,0,0,2,0,0,0,1,0,0,0,1,0,2,0,0,0,1,1,2,0,0,2,0,2,2,2,2,0,2,2,0,0,2,2,2,0,0,1,2,0,2,1,1,2,1,2,1,0,0,2,1,1,1,2,2,0,0,1,1,2,0,0,2,2,2,2,2,0,1,1,2,…
SAMP1293,Bolivia,"La Paz, Apolo",n/a,14_12_2017,-13.28019444,-67.58697222,4,0,0,1,0,0,1,0,0,0,1,1,0,0,0,0,1,1,0,0,0,1,0,0,0,0,0,0,0,0,0,0,0,1,0,0,1,0,0,0,0,0,0,0,1,0,0,0,2,2,0,0,0,0,0,1,1,0,0,1,0,0,0,0,0,0,0,0,0,0,0,2,1,0,1,0,0,1,0,0,0,0,1,0,0,0,1,0,1,0,0,0,1,0,0,1,0,2,0,1,0,0,0,0,1,0,2,0,2,0,2,1,0,0,0,1,0,1,1,2,2,0,2,1,2,2,2,1,2,1,0,0,2,1,1,1,1,2,2,2,2,2,0,2,1,2,0,2,0,0,1,0,2,2,2,1,2,1,2,2,2,0,1…
SAMP1294,Bolivia,"La Paz, Apolo",n/a,14_12_2017,-13.28019444,-67.58697222,4,0,0,2,0,1,0,0,0,0,1,1,0,0,1,1,1,0,0,0,0,0,0,0,1,2,0,0,0,0,0,0,1,1,1,0,1,0,1,0,0,0,0,0,0,0,0,0,0,2,0,0,0,1,0,0,1,0,0,1,0,0,0,1,0,0,0,0,1,0,1,1,0,0,0,0,0,1,0,0,0,0,1,0,0,0,0,0,0,0,0,0,1,1,0,0,0,1,0,1,1,0,1,0,2,0,2,0,2,0,2,0,0,0,1,0,0,1,2,0,1,1,2,2,0,0,1,2,1,1,2,2,1,0,2,1,1,2,1,2,1,0,0,2,0,2,1,1,1,0,1,1,0,1,1,1,2,2,2,2,2,0,1…
SAMP1295,Bolivia,"La Paz, Zongo",n/a,14_12_2017,-15.89894444,-67.94808333,4,0,0,0,0,0,0,0,1,0,0,2,1,0,0,0,1,2,0,0,1,1,0,1,0,2,0,0,0,1,0,2,0,0,1,0,1,1,0,0,0,0,0,0,0,0,0,0,2,1,1,0,0,0,0,1,1,0,0,1,0,1,1,1,0,0,0,0,0,0,0,2,0,1,0,1,0,2,1,0,0,1,1,0,0,0,0,1,1,0,0,1,1,0,0,0,0,1,1,1,0,0,0,1,1,1,1,0,1,0,2,0,1,0,1,0,0,1,2,2,2,1,0,2,1,0,2,0,2,0,0,0,1,0,0,2,2,2,0,1,1,0,1,2,0,2,1,2,0,0,2,0,0,0,2,0,1,0,1,1,1,0,1…
SAMP1296,Bolivia,"La Paz, Zongo",n/a,14_12_2017,-15.89894444,-67.94808333,4,0,0,0,0,0,0,0,0,0,0,1,2,1,1,1,1,2,0,0,0,1,1,0,1,1,0,0,0,0,0,1,1,1,2,0,1,1,1,0,0,0,0,0,0,1,0,0,2,2,0,1,0,1,0,1,1,0,0,0,0,0,1,0,0,0,0,0,0,0,0,1,1,0,0,0,1,1,0,0,0,1,0,0,0,2,1,1,0,0,0,1,1,0,0,0,0,1,1,1,0,0,0,0,1,1,1,0,2,0,2,0,1,0,1,0,1,0,1,1,2,1,0,1,1,0,2,0,1,0,1,0,2,0,1,2,2,2,1,2,1,0,1,0,1,2,2,2,1,0,2,1,0,1,1,0,1,0,2,1,1,0,0…
SAMP1298,Bolivia,"Santa Cruz, La Guardia",n/a,3_11_2017,-16.10736111,-62.66686111,4,0,0,0,0,1,0,0,0,0,1,2,1,0,0,1,0,0,0,0,0,1,0,2,0,1,0,0,0,0,0,0,2,0,0,0,0,0,1,0,0,0,0,0,0,0,0,0,1,1,0,0,0,0,0,0,1,0,0,1,0,0,0,0,0,0,0,1,0,0,0,1,1,0,0,0,0,1,0,0,0,0,1,0,0,1,0,0,0,0,0,0,0,1,0,0,0,1,0,0,0,0,1,0,2,0,2,0,0,0,1,0,0,0,0,1,1,1,2,2,2,2,2,0,1,1,2,2,1,0,1,2,2,0,0,0,1,2,2,2,2,0,0,0,0,1,2,1,2,0,2,1,2,1,1,0,2,1,2…
SAMP1299,Bolivia,"Santa Cruz, La Guardia",n/a,3_11_2017,-16.10736111,-62.66686111,4,0,0,1,0,0,0,0,0,0,2,2,0,0,1,0,2,0,0,0,0,0,0,2,0,1,0,0,0,1,0,0,0,1,0,0,0,0,0,0,1,0,0,0,0,1,0,0,0,1,0,0,0,0,0,0,1,0,0,2,0,0,0,0,0,0,0,0,0,1,0,2,0,0,2,0,0,0,0,0,0,0,2,0,0,0,0,0,1,0,0,0,0,0,0,0,0,0,0,0,0,0,0,1,2,1,0,0,2,0,2,1,1,0,0,0,0,2,2,0,1,1,2,2,2,0,1,2,1,1,0,1,2,0,0,2,2,1,2,2,0,0,0,1,1,1,0,2,2,0,2,1,1,2,2,1,2,2,2…
SAMP1300,Bolivia,"Santa Cruz, La Guardia",n/a,3_11_2017,-16.10736111,-62.66686111,4,0,0,1,0,1,0,0,0,0,2,2,0,0,0,1,1,0,0,1,0,1,0,0,0,1,1,0,0,0,0,1,1,1,0,0,1,0,0,0,0,0,0,0,0,0,0,0,0,0,0,0,0,0,0,0,2,0,0,1,0,0,0,0,0,0,0,1,0,1,0,0,2,1,0,1,0,1,0,0,0,0,1,0,0,1,0,1,1,0,0,0,1,0,0,0,0,1,0,1,0,0,1,0,1,0,2,0,1,0,2,2,1,0,0,0,0,0,1,2,2,1,2,1,0,0,2,2,0,0,1,2,2,0,1,0,2,1,2,2,2,1,0,0,1,1,2,2,2,0,2,1,2,1,0,0,2,2,2…
SAMP1301,Bolivia,Santa Cruz,Ya Yapacani (San German),3_11_2017,-16.59891667,-62.11908333,4,0,1,0,0,0,0,0,1,0,1,2,0,0,0,1,1,1,0,0,0,0,1,2,0,2,1,0,0,0,0,1,0,0,0,0,0,0,0,0,0,0,0,0,0,0,0,0,1,1,0,0,0,0,0,1,2,0,0,1,0,0,0,0,0,0,0,1,0,0,0,2,1,0,0,0,0,0,0,0,0,0,2,0,0,0,0,0,0,0,1,1,0,0,0,0,0,0,0,2,0,0,0,0,1,1,2,0,2,1,2,0,0,0,0,0,2,1,2,1,2,0,1,0,1,1,2,1,1,0,2,1,2,0,2,1,1,2,1,2,1,0,1,1,2,1,1,2,2,0,1,0,1,1,2,…
SAMP1303,Bolivia,"Santa Cruz, Ya Yapacani (San German)",n/a,12_11_2017,-16.59891667,-62.11908333,4,0,1,1,1,0,0,0,0,0,1,2,1,0,0,0,1,0,0,0,0,1,1,0,0,2,0,0,0,0,0,0,0,2,1,0,1,1,0,0,0,0,0,0,0,0,0,0,1,1,1,0,0,0,0,0,1,1,0,2,0,0,0,0,0,0,0,0,0,1,0,0,0,1,0,1,0,1,0,0,0,0,2,0,0,0,0,0,2,0,1,0,0,0,0,0,0,1,1,0,0,0,0,0,2,0,0,0,2,0,2,0,1,0,0,0,1,2,2,1,2,0,2,1,1,2,2,2,0,0,1,0,1,0,1,2,2,0,2,1,1,0,0,1,1,2,0,1,2,0,1,…
SAMP1304,Bolivia,"Santa Cruz, Ya Yapacani (San German)",n/a,12_11_2017,-16.59891667,-62.11908333,4,1,0,1,0,1,1,0,0,0,1,2,1,0,0,0,1,1,0,0,0,0,0,2,0,2,2,0,0,2,0,1,2,1,1,0,1,0,1,0,0,0,0,1,0,0,0,0,2,0,0,0,0,0,0,1,1,0,0,1,0,0,0,0,0,0,0,0,1,1,0,2,0,1,0,0,0,0,0,0,0,0,2,0,0,1,0,0,1,0,0,0,0,0,0,0,0,2,0,1,0,0,0,0,2,0,1,0,2,0,2,0,1,0,0,0,1,1,1,1,2,0,1,1,1,0,2,1,0,0,1,1,2,0,1,2,1,2,2,2,2,0,0,2,0,1,0,2,1,0,1,…
SAMP1306,Bolivia,"Santa Cruz, Pailon",n/a,14_11_2017,-16.33325,-61.28169444,4,0,0,0,0,1,0,0,0,0,1,2,0,0,1,0,1,0,0,0,0,0,1,0,0,1,0,0,1,0,0,0,0,2,1,0,0,0,0,0,0,0,0,0,0,0,0,0,1,2,1,0,0,0,0,1,1,0,0,0,0,0,0,1,0,0,0,0,0,1,0,0,1,1,0,1,1,0,0,0,0,0,2,0,0,2,0,0,1,0,0,0,1,0,0,0,0,0,0,0,0,0,1,0,2,0,1,0,2,0,2,0,1,0,0,0,0,1,2,2,2,0,2,2,1,0,2,2,0,2,1,2,2,0,1,1,1,2,2,2,1,1,0,2,1,1,1,2,1,0,1,2,2,1,1,0,2,2,2,2,2,0…
SAMP1307,Bolivia,"Santa Cruz, Pailon",n/a,14_11_2017,-16.33325,-61.28169444,4,0,1,2,0,0,1,0,0,0,1,1,0,0,0,0,1,0,0,1,0,0,1,0,0,2,1,0,0,0,0,1,1,0,0,0,1,0,0,0,0,0,0,0,0,0,0,0,1,0,1,0,0,0,0,0,1,0,0,2,0,1,0,0,0,0,0,0,0,2,0,0,0,0,1,1,0,1,0,0,0,0,1,0,0,0,0,0,2,0,0,0,0,0,0,0,0,1,0,0,0,0,1,0,0,0,1,0,2,0,2,0,1,0,0,0,1,1,2,2,2,0,1,1,1,0,2,1,1,1,1,2,2,2,0,0,1,2,1,2,1,0,0,2,1,2,0,1,2,0,2,0,1,2,1,0,2,0,2,1,2,0…
SAMP1308,Bolivia,"Santa Cruz, Pailon",n/a,14_11_2017,-16.33325,-61.28169444,4,0,1,0,0,1,1,0,0,0,2,1,0,0,0,0,2,0,0,0,0,0,0,0,0,1,1,0,0,0,0,1,0,0,0,0,1,0,0,0,1,0,0,0,0,0,0,0,1,0,1,0,0,0,0,0,1,0,0,1,0,0,0,0,0,0,0,0,1,1,0,0,0,0,1,0,1,1,0,0,0,0,2,0,0,1,0,0,1,0,1,0,0,1,0,0,0,1,0,0,0,0,0,0,1,1,2,0,2,0,2,1,1,0,0,0,0,2,2,1,1,0,2,1,0,0,2,2,1,1,2,1,2,0,0,2,1,2,2,1,2,0,0,0,1,1,1,2,2,0,0,1,2,1,1,0,2,0,2,1,2,0…
SAMP1310,Bolivia,"Santa Cruz, Abapo",n/a,12_11_2017,-17.09936111,-62.60408333,4,0,0,0,0,0,2,0,0,0,1,1,0,0,0,1,0,0,0,0,0,0,1,1,0,0,2,0,0,0,0,1,0,1,0,0,0,0,0,0,1,0,1,0,0,0,0,0,0,1,0,0,0,0,0,1,0,1,0,2,0,0,1,0,0,0,0,0,2,1,0,2,0,0,0,0,0,1,0,0,0,0,0,0,0,0,0,0,1,0,1,0,1,1,0,0,0,1,0,1,0,0,1,0,2,0,2,0,2,0,2,1,1,0,0,0,0,1,2,2,2,0,1,2,0,0,2,1,1,0,2,1,2,0,2,0,1,1,2,2,1,1,0,1,0,2,1,1,1,0,1,0,1,1,2,0,2,1,2,2,2…
SAMP1311,Bolivia,"Santa Cruz, Abapo",n/a,12_11_2017,-17.09936111,-62.60408333,4,0,1,0,1,1,0,0,0,0,0,2,0,0,1,0,1,1,0,0,0,0,0,1,0,1,0,0,1,0,0,0,1,1,0,0,1,0,1,0,1,0,1,0,0,0,0,0,1,1,1,0,0,0,0,0,0,0,0,1,0,0,0,0,0,0,0,0,0,1,0,2,0,1,0,0,1,0,0,0,0,0,1,0,0,1,0,0,1,0,0,1,1,0,0,0,0,1,0,0,0,0,0,0,1,0,2,0,0,0,1,0,1,0,0,1,2,2,2,0,2,1,2,2,1,1,2,2,1,2,2,2,2,0,2,0,2,2,2,2,1,1,0,1,1,1,0,1,1,0,1,1,0,1,2,0,2,1,2,2,2…
SAMP1312,Bolivia,"Santa Cruz, Abapo",n/a,12_11_2017,-17.09936111,-62.60408333,4,0,0,0,0,0,0,0,0,0,0,2,1,0,0,0,0,1,0,0,0,0,1,2,0,2,0,0,0,0,1,0,1,0,0,0,1,0,0,0,0,0,0,0,0,0,0,0,2,1,0,0,0,0,0,0,1,0,0,0,0,1,0,0,0,0,0,0,0,1,0,1,1,1,0,0,0,1,0,0,0,0,2,0,0,1,0,0,0,0,0,0,0,0,0,0,0,1,1,0,0,0,1,0,1,0,1,0,2,0,2,1,1,0,0,0,1,1,2,1,1,0,1,2,0,1,1,1,1,1,0,1,2,0,1,0,2,2,2,2,2,1,1,1,1,0,0,0,1,0,1,1,2,0,2,0,2,1,1,2,2…
SAMP1314,Bolivia,"Cochabamba, SantibaÒez",n/a,30_11_2017,-16.60594444,-65.84266667,4,0,0,0,0,1,1,0,0,0,1,2,0,0,1,1,1,1,0,0,0,1,0,1,0,0,0,0,0,0,0,0,2,2,0,0,1,0,1,0,0,0,0,0,0,0,0,0,1,2,1,0,0,0,0,0,2,0,0,0,0,0,0,1,0,0,0,0,0,1,0,2,1,1,1,0,0,1,0,0,0,0,2,0,0,0,0,0,1,0,0,1,0,0,0,0,0,0,0,0,0,0,0,0,2,0,2,0,1,0,2,0,1,0,0,0,1,0,2,1,2,1,2,2,0,1,2,2,2,0,0,0,2,1,0,2,2,1,1,2,2,2,0,1,1,2,1,1,1,0,0,1,2,2,2,2,2,0,…
SAMP1315,Bolivia,"Cochabamba, SantibaÒez",n/a,30_11_2017,-16.60594444,-65.84266667,4,0,0,0,2,1,0,0,0,0,2,2,2,0,0,2,0,0,0,0,0,0,0,0,0,1,2,0,1,0,0,2,2,1,1,0,1,0,1,0,0,0,1,0,0,0,0,0,0,1,0,0,0,0,0,1,1,0,0,0,0,1,0,1,0,0,0,0,2,1,0,1,0,0,0,1,0,1,0,0,0,0,2,0,0,1,0,0,1,0,0,0,0,0,0,0,0,0,0,0,1,0,1,0,1,0,1,0,2,0,1,0,1,0,0,0,0,1,2,1,2,1,1,2,1,1,2,1,2,0,1,2,2,0,0,2,2,0,1,2,0,1,0,0,0,2,1,2,2,0,1,1,1,0,1,0,2,0,…
SAMP1316,Bolivia,"Cochabamba, SantibaÒez",n/a,30_11_2017,-16.60594444,-65.84266667,4,0,0,1,2,1,0,0,0,0,1,2,1,0,0,1,1,0,0,0,0,1,0,0,0,2,2,0,1,0,0,1,1,0,1,0,0,0,1,0,1,0,0,0,0,0,0,0,2,2,0,0,0,0,0,1,0,1,0,1,0,0,0,0,0,0,0,0,0,1,0,2,2,0,0,0,0,0,0,0,0,0,2,0,0,1,0,0,0,0,1,1,0,0,0,0,0,0,0,1,0,0,0,0,1,0,2,0,1,0,2,1,2,0,0,0,0,0,2,2,2,1,2,2,0,0,2,1,1,0,2,1,2,0,0,2,2,1,2,1,1,0,0,0,1,2,0,2,2,0,1,0,2,1,2,0,2,0,…
SAMP1318,Bolivia,"Cochabamba, Central Agraria la Union (Villa Tunari)",n/a,14_12_2017,-15.02847222,-64.57813889,4,0,1,1,0,1,0,1,1,0,2,2,0,0,1,1,2,0,0,0,0,0,0,0,1,2,0,0,0,0,0,0,0,0,0,0,0,0,0,0,0,0,0,0,0,0,0,0,2,1,1,0,0,0,0,0,2,0,0,1,0,0,1,1,0,0,0,0,0,1,0,0,0,1,0,0,0,2,0,0,0,0,1,0,0,0,1,0,1,0,0,0,0,0,0,0,0,1,0,1,0,0,1,2,1,0,0,0,2,0,2,2,1,0,2,0,0,0,0,1,2,0,1,2,0,1,2,0,0,1,2,2,2,0,1,0,2,2,1,2,2,0,2,1…
SAMP1319,Bolivia,"Cochabamba, Central Agraria la Union (Villa Tunari)",n/a,14_12_2017,-15.02847222,-64.57813889,4,1,1,1,0,2,0,0,0,0,1,2,1,0,2,0,1,0,0,0,0,0,0,1,0,1,0,0,1,0,0,0,1,2,1,0,0,1,0,0,0,0,0,0,1,0,2,0,1,1,1,1,0,0,0,1,1,1,0,2,0,0,1,1,0,0,0,0,2,1,0,1,0,0,0,1,1,0,0,0,0,1,2,0,0,1,0,1,0,0,0,0,2,0,0,0,1,2,0,1,0,0,2,1,1,0,2,0,2,0,1,0,1,0,1,0,1,1,1,2,2,1,1,2,1,0,2,1,1,1,2,1,1,1,0,1,0,2,0,2,1,1,0,2…
SAMP1320,Bolivia,"Cochabamba, Central Agraria la Union (Villa Tunari)",n/a,14_12_2017,-15.02847222,-64.57813889,4,1,0,0,0,1,0,0,1,0,2,2,0,0,1,0,1,0,0,0,1,0,0,0,0,2,0,0,0,0,0,0,0,1,0,0,1,1,0,0,0,0,0,0,2,0,1,0,2,0,1,1,0,0,0,1,0,0,0,1,0,0,1,0,0,0,0,0,1,0,0,1,0,1,0,1,1,1,0,1,0,0,1,1,0,0,1,0,1,0,0,0,1,1,0,0,1,1,1,0,0,0,1,1,1,0,1,0,1,0,2,1,1,0,0,1,1,0,2,2,1,0,1,2,1,1,1,1,2,1,2,2,1,0,0,1,1,2,1,2,2,1,0,2…
SAMP1321,Bolivia,"Cochabamba, Santa Ana (Mizque)",n/a,21_11_2017,-16.06030556,-64.66247222,4,0,0,1,0,0,0,0,0,0,2,2,0,0,0,0,0,0,0,0,0,0,0,0,0,1,0,0,0,0,0,0,0,0,0,0,1,0,0,0,0,0,0,0,0,0,0,0,0,2,1,0,1,0,0,1,2,0,0,1,1,0,0,1,0,0,0,0,0,1,0,1,0,0,0,0,0,0,0,0,0,1,1,0,0,0,0,0,1,0,0,2,2,0,0,0,0,0,0,1,0,0,0,0,1,0,2,0,0,0,0,0,1,0,0,0,1,2,1,0,1,2,2,2,1,2,1,2,1,0,2,1,2,0,1,0,1,1,2,2,1,2,0,1,2,2,2,2,2,0,1,2,0,1,…
SAMP1322,Bolivia,"Cochabamba, Santa Ana (Mizque)",n/a,21_11_2017,-16.06030556,-64.66247222,4,0,1,0,0,0,1,0,0,0,1,2,0,0,1,0,1,0,0,0,1,0,0,0,0,1,0,0,0,0,1,0,1,1,1,0,0,1,1,0,0,0,0,0,1,1,0,0,0,2,1,0,1,0,0,0,1,0,0,0,0,0,0,1,0,0,0,0,0,0,0,1,2,0,0,1,0,1,1,0,0,0,0,0,0,0,0,0,1,0,0,1,0,0,0,0,0,0,1,1,0,0,0,0,1,0,2,0,1,0,2,0,1,0,1,0,1,0,2,0,2,0,1,0,1,0,2,0,2,0,1,2,1,0,0,0,2,1,1,0,1,1,0,1,1,2,2,1,1,1,1,2,1,0,…
SAMP1323,Bolivia,"Cochabamba, Ojo de agua (Mizque)",n/a,21_11_2017,-16.05761111,-64.65175,4,0,1,0,0,1,0,0,0,0,1,1,2,0,1,0,2,0,0,1,0,1,1,1,0,1,0,0,0,0,0,0,2,2,0,0,0,0,2,0,0,0,0,0,0,0,0,0,1,2,0,0,0,0,0,0,2,0,0,0,0,0,0,0,0,0,0,0,0,2,0,0,1,1,0,0,0,1,1,0,0,1,1,0,0,1,0,0,1,0,1,0,0,0,0,0,2,1,0,0,0,0,0,1,1,0,1,0,1,0,1,1,0,0,0,0,0,0,2,0,1,0,1,2,1,0,1,1,1,0,2,1,2,0,1,0,2,2,2,1,1,1,0,1,2,1,1,2,1,0,0,0,2,1,2…
SAMP1324,Bolivia,"Cochabamba, Ojo de agua (Mizque)",n/a,21_11_2017,-16.05761111,-64.65175,4,0,1,1,0,1,0,0,0,0,1,0,2,0,1,0,1,1,0,1,0,0,1,0,0,1,0,0,0,0,0,0,2,2,0,0,0,0,2,0,0,0,0,0,0,0,0,0,1,2,0,0,0,0,0,0,2,1,0,0,0,0,0,0,0,0,0,0,0,2,0,0,1,1,0,0,0,1,1,0,0,1,1,0,0,0,0,0,1,0,1,0,0,0,0,0,1,1,0,0,0,0,0,1,2,0,0,0,1,0,1,1,0,0,0,0,0,0,2,0,1,0,1,2,1,0,1,1,1,0,1,1,2,0,1,0,1,2,1,1,1,1,0,1,2,1,1,1,2,0,0,0,2,1,2…
SAMP1325,Bolivia,"Cochabamba, T'onker Moqo (Mizque)",n/a,21_11_2017,-16.05580556,-64.65902778,4,1,0,1,1,0,0,0,0,0,1,2,0,0,2,0,0,1,0,0,0,0,0,0,0,1,0,0,0,0,0,0,2,2,0,0,1,0,1,0,0,0,0,0,0,0,0,0,1,1,0,0,1,0,0,0,1,0,0,0,0,0,0,0,0,0,0,0,0,1,0,1,0,1,0,0,0,1,0,0,0,0,2,0,0,1,0,0,2,0,0,0,1,0,0,0,0,1,0,0,0,0,0,0,2,0,2,0,2,0,2,0,1,0,0,1,0,1,1,0,2,1,1,1,2,0,2,0,1,0,2,1,2,0,0,0,2,1,2,1,0,2,0,2,2,2,2,0,1,0,1,0,2…
SAMP1326,Bolivia,"Cochabamba, T'onker Moqo (Mizque)",n/a,21_11_2017,-16.05580556,-64.65902778,4,0,1,1,0,1,0,0,0,0,2,2,1,0,1,0,0,0,0,1,1,0,0,0,0,1,0,0,0,2,0,0,1,2,1,0,0,1,1,0,0,0,0,0,0,0,0,0,1,2,1,0,1,0,0,0,0,1,0,1,0,0,0,0,0,0,0,1,0,0,1,1,0,0,0,0,0,0,0,0,0,0,1,0,0,1,1,0,1,0,0,1,1,0,0,0,0,1,0,0,0,0,0,0,0,0,2,0,0,0,2,0,1,0,0,0,2,1,2,0,2,1,1,2,1,0,2,1,2,1,2,1,2,0,0,0,1,2,2,1,0,2,0,1,1,1,2,2,2,0,1,1,0…
SAMP1327,Bolivia,"Cochabamba, Sucho Independencia",n/a,6_12_2017,-16.91952778,-65.18566667,4,0,0,0,0,0,1,0,0,0,1,2,0,0,1,0,1,0,0,0,0,1,0,0,0,2,0,0,0,0,1,1,1,2,2,0,1,0,1,0,0,0,0,0,0,0,0,0,2,2,0,0,0,0,0,0,0,0,0,1,0,0,0,0,2,0,0,1,1,1,0,1,1,1,1,0,1,1,0,0,0,0,1,0,0,0,0,0,0,0,0,1,2,0,0,0,0,0,0,1,0,0,2,0,1,0,0,0,0,0,2,1,0,0,0,0,0,1,2,1,2,0,2,2,0,0,2,2,1,0,2,1,2,0,0,1,1,2,2,1,1,0,0,0,2,1,0,2,2,0,2,1,2,1,…
SAMP1328,Bolivia,"Cochabamba, Sucho Independencia",n/a,6_12_2017,-16.91952778,-65.18566667,4,0,0,1,0,1,0,0,0,2,1,2,0,0,0,0,1,0,0,0,0,1,0,1,0,1,0,0,0,0,0,0,1,1,0,0,0,1,0,0,0,0,0,0,0,0,0,0,2,0,0,0,0,0,0,0,0,0,0,1,0,0,0,1,1,0,0,1,2,1,0,2,0,0,1,0,2,1,0,0,0,0,2,0,0,0,0,0,1,0,0,1,1,0,0,0,0,1,0,1,0,0,1,0,2,0,0,0,1,0,2,0,1,0,1,0,0,1,2,1,2,0,2,1,1,0,2,2,0,0,2,1,2,0,0,2,1,1,2,1,2,0,0,1,2,1,1,2,1,0,2,1,1,0,…
SAMP1330,Bolivia,Cochabamba,Pajcha-Independencia,6_12_2017,-17.05044444,-64.99994444,4,0,0,1,0,1,0,1,1,0,1,2,1,0,1,1,0,0,1,1,0,0,1,0,0,1,0,0,0,0,0,1,1,0,1,0,0,0,1,0,0,0,0,0,0,0,0,0,1,1,0,0,0,0,0,0,1,1,0,0,0,0,0,0,1,0,0,1,0,1,0,1,0,0,0,0,1,1,0,0,0,1,1,0,0,0,0,1,1,0,0,0,1,0,0,0,0,0,0,0,1,0,0,0,1,0,1,0,1,0,2,0,1,0,0,1,0,0,2,0,1,1,2,2,2,1,2,2,2,1,1,2,2,0,0,1,2,1,2,1,2,0,0,1,2,1,0,2,2,0,2,1,0,1,1,0,2,…
SAMP1331,Panama,San Blas,n/a,12_10_2017,9.303444444,-77.76336111,4,0,0,1,1,0,1,0,0,0,0,2,0,0,1,0,1,0,0,0,0,0,0,1,1,2,0,0,0,0,0,0,1,0,1,0,0,0,1,0,0,0,0,0,0,0,0,0,1,0,1,0,0,0,0,1,1,0,0,0,0,0,0,0,0,0,0,1,0,1,0,2,0,0,1,0,0,1,0,0,0,0,2,0,0,0,1,0,1,0,0,0,0,1,0,0,0,0,0,0,0,0,0,0,1,0,2,0,1,0,2,1,2,0,0,0,1,0,2,0,2,0,1,2,0,0,2,1,2,1,1,0,2,0,2,2,1,2,2,0,2,1,1,0,0,2,1,2,2,0,2,2,1,1,1,0,2,0,2,2,2,0,1,1,2,2,1,…
SAMP1332,Panama,San Blas,n/a,12_10_2017,9.303444444,-77.76336111,4,0,1,1,0,0,0,0,1,0,0,2,0,0,0,1,1,1,0,0,0,0,0,1,0,2,1,0,0,0,0,1,1,0,2,0,0,0,1,0,1,0,0,0,0,0,0,0,1,0,0,0,0,0,0,1,2,2,0,1,0,0,0,0,0,0,0,1,0,1,0,0,1,0,0,0,0,0,0,0,0,0,2,0,0,0,0,0,0,0,1,0,0,1,0,0,0,1,0,1,1,0,1,0,1,0,1,0,1,0,2,1,1,0,0,0,0,1,2,1,2,0,2,2,0,0,2,2,0,1,1,1,2,0,1,2,2,2,2,1,2,1,0,1,1,1,2,2,2,0,2,0,1,2,2,1,2,0,2,1,2,0,0,1,1,2,2,…
SAMP1333,Panama,San Blas,n/a,12_10_2017,9.303444444,-77.76336111,4,0,0,0,0,0,0,0,1,0,0,2,0,0,0,1,0,0,0,0,0,0,0,1,1,1,0,0,0,0,0,0,1,0,0,0,0,0,0,0,1,0,0,0,0,0,0,0,0,1,0,0,0,0,0,1,2,1,0,0,0,0,0,0,0,0,0,1,2,2,0,1,0,0,0,1,0,1,0,0,0,0,2,0,0,2,0,0,2,0,0,1,0,0,0,0,0,2,0,0,0,0,0,0,0,0,2,0,0,0,1,1,1,0,0,0,0,1,2,1,2,0,2,2,1,0,2,1,1,0,1,1,2,0,1,2,2,2,2,2,2,2,0,0,1,1,2,2,2,0,1,1,1,1,1,0,2,0,2,2,2,0,1,1,1,2,1,…
SAMP1334,Panama,Daries,n/a,1_10_2017,8.466305556,-76.05177778,4,0,0,0,1,0,0,0,0,1,1,2,0,0,0,1,1,0,0,0,0,0,0,0,0,2,0,0,1,0,0,0,0,1,1,0,1,0,0,0,1,0,0,0,0,0,0,0,1,1,0,0,0,0,0,1,1,0,0,1,0,0,0,1,1,0,0,0,0,1,1,1,2,0,0,0,0,1,0,0,0,0,0,0,0,0,0,0,0,0,0,1,1,0,0,0,0,0,0,0,0,0,0,0,0,0,0,0,2,0,2,0,2,0,0,0,1,0,1,0,1,2,1,0,0,1,2,0,1,1,2,2,2,0,1,2,1,0,1,0,1,2,0,0,0,1,1,0,2,0,0,2,0,0,1,0,2,0,2,2,2,0,1,2,2,2,1,2,2…
SAMP1335,Panama,Darien,n/a,1_10_2017,8.466305556,-76.05177778,4,0,0,0,0,0,0,0,0,0,0,2,0,0,0,1,2,0,0,0,0,0,0,0,0,2,0,0,1,0,0,0,1,2,0,0,0,0,0,0,1,0,0,0,0,0,0,0,1,1,0,0,0,0,0,1,1,0,0,0,0,0,0,0,0,0,0,0,0,0,1,1,1,0,1,0,0,0,0,0,0,0,2,0,0,1,0,0,0,0,0,1,0,1,0,0,0,1,0,0,0,0,2,1,0,0,1,0,2,0,2,2,2,0,0,0,0,1,0,0,1,2,1,1,0,2,2,1,0,0,1,1,2,0,2,0,1,1,2,2,2,1,0,1,1,2,1,2,2,0,2,0,2,1,2,0,2,1,2,2,2,0,1,1,2,2,1,2,2…
SAMP1337,Panama,Darien,n/a,1_10_2017,8.466305556,-76.05177778,4,0,2,1,1,0,0,0,0,0,1,2,0,0,0,2,1,0,0,0,0,0,0,1,0,1,0,1,1,1,0,0,1,0,1,0,0,0,1,0,0,0,0,0,0,0,0,0,1,0,1,0,0,0,0,0,1,1,1,2,0,1,0,1,0,0,0,1,2,1,0,0,1,1,0,2,0,0,0,0,0,0,2,0,0,0,0,0,1,0,1,2,0,1,0,0,0,1,0,0,0,0,1,0,2,0,1,0,2,0,2,1,2,0,0,0,0,1,2,2,2,0,1,1,0,0,2,0,0,1,2,1,2,0,2,2,0,1,2,1,2,2,0,1,2,2,2,2,2,0,0,0,0,2,2,0,2,1,2,2,2,0,2,0,2,2,1,2,2…
SAMP1338,Panama,Darien,n/a,1_10_2017,8.472111111,-76.04713889,4,0,0,1,1,1,1,0,1,0,1,2,0,0,0,1,0,0,0,0,0,0,0,0,0,1,0,0,0,1,0,0,1,0,1,0,1,0,1,0,2,0,0,0,0,0,0,0,2,1,0,0,0,0,1,0,1,0,0,1,0,0,0,1,0,0,0,1,1,0,0,1,1,0,0,1,0,0,0,0,0,1,1,0,0,0,0,0,1,0,0,0,0,0,0,0,0,1,0,1,1,0,0,0,1,0,1,0,0,0,2,0,1,0,0,0,1,1,2,1,1,0,1,1,1,0,2,1,1,1,1,1,2,2,2,2,1,2,1,2,2,0,1,1,1,1,1,1,2,0,1,0,1,1,2,0,2,2,2,2,2,0,2,1,2,2,1,2,2…
SAMP1340,Panama,Darien,n/a,1_10_2017,8.472111111,-76.04713889,4,0,0,0,1,0,1,0,1,0,0,1,0,0,0,0,2,0,0,0,0,0,1,0,0,1,0,0,0,0,0,0,0,1,0,0,0,0,0,0,1,0,0,0,0,0,0,0,0,0,1,0,0,0,0,0,0,0,0,0,0,0,0,0,0,0,0,1,0,1,0,2,0,1,0,0,0,1,0,0,0,0,1,0,0,1,0,0,1,0,0,0,1,1,0,0,1,0,0,1,0,0,0,1,1,0,1,0,1,0,1,0,1,0,1,0,1,1,2,0,2,1,2,1,0,1,2,2,0,0,1,1,2,0,1,1,2,1,2,1,1,2,0,2,0,2,2,1,2,0,0,1,2,0,1,0,2,0,2,2,2,0,1,0,1,2,1,2,2…
SAMP1345,Panama,Darien,n/a,1_10_2017,8.466305556,-76.05177778,4,0,1,1,1,0,0,0,0,1,2,0,0,0,0,0,0,0,0,0,0,0,0,2,0,1,0,0,0,2,0,0,0,0,0,0,1,1,0,0,1,0,0,0,0,0,0,0,1,1,0,0,0,0,0,0,0,0,0,1,0,0,0,0,0,0,0,1,0,1,0,1,1,0,1,0,0,0,0,0,0,0,2,0,0,1,0,0,1,0,0,1,0,0,0,0,0,2,0,2,0,0,0,2,2,1,0,0,0,0,2,0,2,0,0,0,0,1,2,1,2,0,2,1,0,0,2,2,2,0,0,1,2,0,1,2,2,1,1,2,2,0,0,2,0,2,1,2,1,1,1,0,1,0,2,0,2,1,2,2,2,2,1,2,1,2,1,2,2…
SAMP1347,Panama,Darien,n/a,1_10_2017,8.472111111,-76.04713889,4,0,0,0,0,0,0,0,1,0,2,2,1,0,0,1,2,0,0,0,0,1,1,0,0,2,0,0,1,1,0,0,2,0,0,0,0,0,1,0,0,0,0,0,0,0,0,0,2,1,0,0,0,0,0,1,2,0,0,1,0,0,0,1,0,0,0,0,0,0,0,1,1,1,0,2,0,0,0,0,0,0,2,0,0,0,0,0,1,0,1,0,0,0,0,0,0,2,0,2,0,0,0,1,1,1,2,0,0,1,1,1,1,0,0,0,0,2,2,0,2,0,1,2,1,1,2,0,0,0,1,2,2,0,1,1,1,2,2,2,0,1,1,0,0,2,1,0,2,1,1,0,2,1,1,1,2,1,2,2,2,0,0,0,1,2,1,2,2…
SAMP1351,Panama,Arrajan,n/a,27_10_2017,8.466305556,-76.05177778,4,0,1,1,0,0,0,0,0,0,1,2,1,0,0,0,1,0,1,0,0,2,1,1,1,1,0,0,0,1,0,1,1,0,1,0,1,0,1,0,0,0,1,0,0,1,0,0,1,2,0,0,0,0,0,1,2,0,0,1,0,0,0,1,0,0,0,0,1,1,1,1,0,0,0,1,0,1,0,0,0,0,1,0,0,0,0,0,2,0,0,1,1,0,0,0,0,1,0,0,1,0,0,0,2,0,1,0,2,0,2,0,1,0,0,0,0,1,2,0,2,1,1,1,2,1,2,0,1,1,2,1,2,0,1,2,1,2,1,1,2,0,1,2,0,1,1,1,2,0,1,1,1,1,2,0,2,0,2,1,2,0,2,0,1,2,0,2…
SAMP1353,Panama,Arraijan,n/a,27_10_2017,9.002722222,-78.22319444,4,0,0,2,1,0,1,0,1,0,1,2,0,0,0,1,0,1,0,0,0,0,1,0,0,2,0,0,1,1,0,1,1,0,1,0,0,0,0,0,0,0,0,0,0,0,0,0,0,1,0,0,0,0,0,1,0,0,0,0,0,0,0,0,0,0,0,1,0,1,0,1,2,0,0,1,0,0,0,0,0,0,2,0,0,1,1,0,0,0,0,1,0,0,0,0,0,2,0,0,0,0,0,0,0,1,0,0,2,0,2,0,2,0,0,1,0,0,1,1,2,0,1,1,0,2,2,1,1,0,1,0,2,0,0,0,2,2,2,1,1,0,0,2,0,2,1,2,2,0,1,0,2,1,2,0,2,0,1,2,1,0,1,0,1,1,2,…
SAMP1355,Panama,Arraijan,n/a,27_10_2017,9.002444444,-78.20944444,4,0,1,2,0,1,1,0,0,1,1,1,0,0,1,1,2,0,0,0,0,0,1,1,0,2,0,0,1,0,0,0,1,1,0,0,1,0,0,0,0,0,0,0,0,0,1,0,1,2,0,0,1,0,0,0,0,0,0,0,0,0,0,1,0,0,0,1,1,0,0,2,2,0,0,0,1,1,0,0,0,0,2,0,0,1,0,0,2,0,0,0,0,1,0,0,0,1,0,1,0,0,0,0,2,0,0,0,1,0,0,0,1,0,0,0,2,2,2,2,2,1,2,2,2,1,2,2,1,1,1,2,2,0,2,0,2,1,2,2,1,2,0,1,0,2,0,2,2,0,1,1,1,2,2,0,2,0,2,2,2,2,1,1,1,2,1,…
SAMP1356,Panama,Arraijan,n/a,27_10_2017,9.002444444,-78.20944444,4,0,1,1,1,0,2,0,0,0,1,2,1,0,1,2,2,0,0,0,0,0,0,1,0,1,0,0,0,0,0,0,1,0,2,0,0,0,0,0,0,0,0,0,0,0,0,0,0,1,0,0,0,0,0,0,2,0,0,0,0,0,0,0,0,0,0,1,1,1,0,0,0,0,0,0,0,2,0,0,0,0,2,0,0,1,0,0,1,0,0,1,0,2,0,0,0,1,0,0,0,0,1,0,2,1,0,0,1,0,1,0,2,0,0,0,1,0,1,1,2,2,2,1,1,0,2,2,0,2,1,1,1,0,1,0,2,1,2,2,1,2,0,1,0,2,0,1,2,0,1,0,0,2,1,0,2,1,2,2,2,0,2,1,2,2,1,…
SAMP1357,Panama,Arraijan,n/a,27_10_2017,9.002722222,-78.22319444,4,0,0,2,0,0,0,0,1,0,1,2,0,0,0,1,1,0,0,0,0,0,0,1,0,2,1,0,0,0,0,1,1,0,0,0,0,0,0,0,0,0,1,0,0,0,1,0,0,0,0,0,0,0,0,1,1,1,0,2,0,0,0,1,0,0,0,0,0,1,0,1,2,1,2,0,0,1,0,0,0,0,2,0,0,0,0,0,2,0,0,1,0,2,0,0,0,1,0,0,0,0,0,0,0,0,1,0,2,0,2,0,1,0,1,0,0,1,1,0,2,0,2,2,0,0,2,2,0,0,0,2,2,0,0,1,2,0,1,2,1,1,0,1,2,2,1,1,2,0,1,0,1,1,1,0,2,0,2,1,2,0,1,1,1,2,1,…
SAMP1359,Panama,"Cocle, Aguadulce",n/a,15_10_2017,8.257027778,-79.45811111,4,0,0,0,0,1,0,0,0,0,1,2,1,0,0,2,2,0,0,0,0,1,0,1,0,1,0,1,0,1,0,0,0,1,2,0,0,0,0,0,1,0,0,0,0,0,0,0,1,1,0,0,0,0,0,0,0,0,0,1,0,1,0,1,0,0,0,0,0,2,0,2,1,1,1,2,1,0,0,0,0,0,1,0,0,0,0,0,2,0,0,1,0,1,0,0,0,0,0,2,0,0,0,0,1,0,0,0,2,0,2,1,0,0,0,0,0,1,2,0,2,0,2,2,1,0,2,2,2,0,1,1,2,0,2,1,1,1,1,0,1,0,0,2,0,2,0,0,2,0,2,1,2,1,2,0,2,1,2,2,2,1,…
SAMP1360,Panama,Cocle,n/a,15_10_2017,8.257027778,-79.45811111,4,0,0,0,0,1,1,0,1,0,0,2,0,0,0,1,2,0,0,0,0,0,0,0,1,2,0,0,0,0,0,0,0,1,0,0,0,0,0,0,0,0,0,0,0,0,0,0,1,1,1,0,0,0,0,0,0,0,0,0,0,1,0,1,0,0,0,0,0,1,0,1,0,0,0,1,1,0,0,0,0,0,0,0,0,0,0,0,2,0,1,0,0,1,0,0,0,1,0,0,0,0,0,0,2,0,0,0,2,0,2,2,1,0,0,0,0,1,2,1,2,0,2,2,0,1,2,2,1,0,2,2,2,0,1,0,0,1,1,2,1,0,0,1,1,2,0,1,2,0,1,1,2,2,0,0,2,1,2,2,2,0,1,1,2,2,1,2,2…
SAMP1361,Panama,Cocle,n/a,15_10_2017,8.257027778,-79.45811111,4,0,0,1,0,1,2,0,1,0,2,2,0,0,0,1,2,0,0,0,0,0,0,1,0,2,0,0,0,1,0,0,0,0,0,0,0,0,0,0,0,0,0,0,0,0,0,0,1,0,0,0,0,0,0,0,1,1,0,1,0,0,0,0,0,0,0,0,0,2,0,1,0,0,0,0,0,0,0,0,0,0,2,0,0,0,0,0,0,0,1,0,0,0,0,0,0,1,0,0,0,1,0,1,1,0,2,0,1,0,1,0,1,0,0,1,0,1,2,0,2,1,1,2,1,0,2,1,0,2,1,1,2,0,2,0,1,2,2,2,1,0,0,2,1,2,1,2,1,0,2,1,0,0,1,0,2,0,2,1,2,0,2,1,1,2,2,2,2…
SAMP1362,Panama,Cocle,n/a,15_10_2017,8.257027778,-79.45811111,4,0,0,1,1,2,1,0,1,0,1,2,0,0,0,2,1,0,0,0,0,0,0,0,0,2,1,0,0,0,0,1,0,0,0,0,0,0,0,0,0,0,0,0,0,0,0,0,2,0,0,0,0,0,0,1,0,0,0,0,0,0,0,0,0,0,0,1,0,1,0,1,0,0,0,0,1,1,0,0,0,0,2,0,0,0,0,0,1,0,0,1,0,0,0,0,1,0,0,0,0,0,0,0,2,0,2,0,2,0,1,0,1,0,0,1,1,2,2,0,1,2,2,1,0,0,2,2,1,0,0,1,2,0,2,1,0,2,2,2,2,0,0,2,1,2,2,2,2,0,0,2,0,1,2,0,2,0,2,2,2,0,2,1,1,2,2,2,1…
SAMP1363,Panama,"Herrera, Ocu",n/a,10_9_2017,8.079,-79.23813889,4,0,0,2,0,0,0,0,0,0,1,2,2,0,0,1,1,0,0,0,0,0,0,1,0,2,0,0,0,0,0,0,1,0,1,1,0,0,1,0,0,0,0,0,0,0,0,0,1,1,0,0,0,0,0,0,1,2,0,0,0,0,0,0,0,0,0,1,0,1,0,1,1,1,0,1,0,0,0,0,0,0,2,0,0,1,0,0,1,0,0,0,0,0,0,0,0,2,0,1,0,0,0,0,2,0,2,0,0,0,2,0,1,0,1,0,0,2,1,1,0,1,2,2,1,0,2,2,1,0,1,2,2,0,1,2,1,2,1,2,2,1,0,1,1,2,1,2,2,1,1,0,2,1,1,2,2,0,2,1,1,0,2,1,1,2,2,2…
SAMP1364,Panama,Herera Ocu,n/a,10_9_2017,8.079,-79.23813889,4,0,0,1,0,1,0,0,1,1,0,2,1,0,1,0,1,1,0,0,0,1,1,0,0,2,0,0,0,0,0,0,0,1,1,0,0,0,0,0,0,0,0,0,0,0,0,0,1,1,0,0,0,0,0,0,0,1,0,0,0,0,0,0,0,0,0,0,0,0,0,1,2,1,1,2,0,1,0,0,0,0,2,0,0,0,0,0,1,0,1,1,0,1,0,0,0,2,0,0,0,0,0,1,1,0,2,0,1,0,2,0,1,0,1,0,1,1,2,1,2,0,1,1,1,0,2,1,2,0,1,2,1,0,0,0,2,1,1,1,1,1,0,2,1,2,2,2,1,0,1,0,1,2,2,0,2,0,2,1,2,0,2,1,2,2,1,2,2,1…
SAMP1366,Panama,Herera Ocu,n/a,10_9_2017,8.079,-79.23813889,4,0,1,2,0,1,0,0,1,0,1,1,2,0,1,1,0,0,0,0,0,0,0,1,0,1,0,0,1,0,0,0,1,0,1,0,0,0,1,0,0,0,0,0,0,0,0,0,2,1,0,0,0,0,0,0,1,0,0,1,0,0,0,0,0,0,0,0,0,1,0,1,1,1,0,0,0,0,0,0,0,0,2,0,0,1,0,0,1,0,1,0,0,0,0,0,0,0,0,1,0,0,0,1,1,0,2,0,2,0,0,0,1,0,0,0,0,2,2,2,2,1,2,2,1,0,2,1,2,0,0,2,2,0,2,0,1,1,2,2,1,0,0,1,0,2,1,0,2,0,2,1,2,1,2,0,2,1,2,2,2,0,1,1,2,2,2,2,2,1…
SAMP1367,Panama,"Veraguas, Santa Fe",n/a,12_9_2017,8.42275,-80.94544444,4,0,1,1,0,1,1,0,0,0,2,2,1,0,0,0,0,1,0,0,0,0,0,1,0,2,0,0,1,1,0,0,1,0,0,0,1,0,1,0,0,0,0,0,0,0,0,0,1,1,0,0,0,0,0,0,1,0,0,2,0,0,0,0,0,0,0,0,1,0,0,1,1,0,0,0,0,1,0,0,0,0,2,0,0,1,0,1,1,0,0,2,1,0,1,0,0,0,0,1,0,0,0,1,2,0,1,0,1,0,1,0,2,0,0,0,0,1,1,1,2,0,2,2,1,1,2,2,0,0,1,2,2,1,1,1,1,2,1,2,2,0,0,1,1,2,1,2,2,0,0,2,1,1,1,0,2,1,2,1,2,2,0,1…
SAMP1368,Panama,Veraguas, Santa Fe,12_9_2017,8.42275,-80.94544444,4,0,0,1,0,0,2,0,0,0,1,2,0,0,0,1,0,0,0,0,0,0,0,0,0,2,0,0,0,2,0,0,1,0,0,0,0,0,0,0,1,0,0,0,0,0,0,0,0,0,0,0,0,0,0,0,2,0,0,2,0,0,0,0,1,0,0,1,0,2,0,2,0,0,2,0,0,0,0,0,0,0,1,0,0,0,0,1,2,0,0,1,1,0,1,0,0,1,0,1,0,0,2,1,1,0,0,0,2,0,2,0,1,0,1,0,0,2,1,1,2,2,1,0,1,0,2,1,0,0,1,2,2,1,1,0,1,2,2,2,1,0,0,2,2,2,0,2,2,0,2,0,2,1,1,0,2,0,2,2,2,2,2,0,1,2,1…
SAMP1369,Panama,Veraguas, Santa Fe,12_9_2017,8.42275,-80.94544444,4,0,1,0,0,0,0,0,0,1,2,2,0,0,0,0,2,0,0,0,0,0,0,0,1,1,0,0,0,0,0,0,2,1,0,0,0,0,0,0,0,0,0,0,0,0,0,0,0,0,1,0,0,0,0,1,0,0,0,2,0,0,0,1,0,0,0,0,0,1,0,2,2,0,1,0,0,0,0,0,0,0,2,0,0,0,0,0,0,0,1,0,1,0,0,0,0,2,0,1,0,0,0,0,0,0,1,0,0,0,1,0,2,0,0,0,0,2,1,0,1,2,2,2,1,0,2,1,0,0,1,0,2,0,2,2,1,2,1,2,1,1,0,2,2,2,1,2,2,0,0,1,0,1,2,1,2,0,1,2,2,0,0,0,1,1,2…
SAMP1370,Panama,Veraguas, Santa Fe,12_9_2017,8.42275,-80.94544444,4,0,0,0,0,0,0,0,0,1,2,2,0,0,0,0,1,0,0,0,0,1,0,0,0,1,0,0,0,0,0,0,1,0,1,0,0,0,0,0,0,0,0,0,0,0,0,0,0,0,0,0,0,0,0,1,1,1,0,1,0,0,0,2,0,0,0,0,0,1,0,1,2,1,1,0,0,0,0,0,0,0,1,0,0,0,0,0,1,0,0,0,0,1,0,0,0,0,0,0,1,0,0,0,0,0,0,0,1,0,0,0,2,0,0,0,0,1,2,1,1,2,0,2,1,0,2,0,0,0,0,1,2,0,1,2,2,2,1,2,0,1,0,2,1,2,0,2,2,0,0,1,0,1,2,1,2,0,1,2,1,0,1,0,1,1,1…
SAMP1371,Panama,"Chiriqui,Gualaca",n/a,17_09_2017,8.521194444,-81.80605556,4,0,0,0,0,1,1,0,0,0,0,2,1,0,0,0,1,0,0,0,0,0,1,0,0,1,0,0,0,0,0,0,0,1,1,0,1,0,0,0,0,0,0,0,0,0,0,0,1,1,1,0,0,0,0,1,2,1,0,0,0,0,0,1,0,0,0,1,0,1,0,1,0,0,0,0,0,1,0,0,0,0,2,0,0,1,0,0,0,0,0,0,0,1,0,0,0,1,0,0,1,0,0,0,1,0,2,0,0,0,0,0,1,0,2,0,0,1,1,1,2,0,2,2,1,0,2,2,1,0,1,2,1,1,2,1,2,2,1,2,2,1,0,2,1,2,0,2,0,0,2,1,1,2,1,1,2,1,2,1,2,0,…
SAMP1374,Panama,"Chiriqui, Gualaca",n/a,17_09_2017,8.521194444,-81.80605556,4,0,1,1,0,1,0,0,0,0,2,2,0,0,0,1,2,1,0,0,0,1,0,2,0,1,0,0,1,1,0,0,0,0,0,0,0,0,0,0,0,0,0,0,0,0,0,0,0,0,0,0,0,0,0,0,0,0,0,0,0,0,0,0,0,0,0,1,1,1,0,0,0,0,0,0,0,0,0,0,0,0,2,0,0,0,0,0,2,0,0,0,0,1,0,0,0,1,0,1,0,0,0,0,2,0,2,0,2,0,0,2,2,0,1,0,1,1,1,1,2,1,2,0,0,1,2,2,1,0,0,2,2,0,1,2,2,2,2,2,1,1,0,1,1,2,1,2,1,0,1,1,0,1,1,0,2,1,2,2,2,0…
SAMP1377,Panama,"Chiriqui, Canaza",n/a,17_09_2017,8.543388889,-81.33116667,4,0,0,0,1,1,0,0,0,0,0,2,1,0,0,1,1,0,0,0,0,0,1,1,0,1,0,0,0,0,0,0,0,0,1,0,1,0,0,0,0,0,0,0,0,0,0,0,2,2,0,0,0,1,0,1,2,0,0,1,0,0,0,1,0,0,0,0,0,0,1,2,0,0,1,1,0,1,0,0,0,0,2,0,0,1,0,0,1,0,1,0,1,0,0,0,0,2,0,0,0,0,0,0,1,0,0,0,2,0,0,0,2,0,0,1,0,2,2,0,1,0,2,2,1,0,2,2,0,0,2,1,2,0,1,1,2,0,2,1,2,1,0,1,1,2,0,2,1,0,1,1,1,1,2,1,2,0,2,2,2,1,…
SAMP1379,Panama,"Chiriqui, Mirador",n/a,17_09_2017,8.608694444,-81.36694444,4,0,0,0,0,0,1,0,0,0,0,2,0,0,1,0,0,1,0,0,0,0,2,0,0,0,1,0,0,0,0,1,2,1,1,0,0,0,2,0,0,0,0,0,0,0,0,0,1,0,1,0,0,0,0,0,0,0,0,1,0,0,0,0,0,0,0,0,0,1,0,2,2,0,0,0,0,0,0,1,0,0,2,0,0,0,0,0,1,0,1,1,0,0,0,0,0,2,0,1,0,0,0,1,2,0,2,0,1,0,1,0,1,0,0,0,0,1,1,1,2,0,1,1,1,1,2,1,2,0,2,2,2,1,1,0,2,2,2,2,1,0,0,2,0,2,0,2,2,0,0,0,1,1,1,1,2,1,2,2,2,0…
SAMP1382,Panama,Chiriqui,Gariche,17_09_2017,8.470222222,-81.22230556,4,0,0,0,0,2,0,0,0,0,1,2,1,0,0,0,1,0,0,0,0,1,1,0,0,1,1,0,0,0,0,1,1,1,2,0,0,0,1,0,0,0,0,0,0,1,0,0,0,1,1,0,0,0,0,0,1,0,0,1,0,1,0,1,0,0,0,2,1,2,0,1,0,0,1,1,0,1,0,0,0,0,1,0,0,0,0,0,0,0,1,0,1,1,0,0,0,1,1,0,0,0,2,0,2,0,0,0,1,0,2,0,2,0,0,0,1,2,2,2,2,0,2,2,2,2,2,1,0,1,2,2,2,0,2,0,2,2,2,0,1,0,0,2,0,2,0,1,2,0,1,0,1,1,2,0,2,1,2,2,2,0,1,2,2,…
SAMP1383,Panama,Chiriqui,Gariche,17_09_2017,8.470222222,-81.22230556,4,0,0,1,0,0,1,0,1,1,1,2,0,0,0,1,1,0,0,0,0,0,1,0,0,1,0,0,1,0,0,0,1,0,1,0,0,1,0,0,0,0,0,0,0,0,1,0,1,1,0,1,0,0,0,1,2,0,0,1,0,0,0,1,0,0,0,0,1,0,0,0,2,0,1,0,0,0,1,0,0,0,1,0,0,1,0,0,1,0,1,1,0,0,0,0,0,1,1,1,0,0,0,0,0,0,1,0,1,0,1,1,0,0,0,0,0,2,1,2,1,0,2,2,0,1,1,1,0,0,1,2,2,0,1,2,1,1,0,1,2,0,0,2,1,2,0,1,1,0,0,1,2,1,2,0,2,1,2,2,2,0,1,1,2,…
SAMP1385,Panama,"Chiriqui, La Libertad",n/a,17_09_2017,8.506916667,-81.21536111,4,0,0,0,1,1,1,0,1,0,2,1,0,0,0,1,2,1,0,0,0,0,1,0,0,2,0,0,1,1,0,0,1,1,1,0,0,0,1,0,1,0,0,0,0,0,0,0,1,2,0,0,0,0,0,0,1,0,0,1,0,0,0,0,0,1,0,0,0,2,0,1,0,0,0,1,0,2,0,0,0,0,2,0,0,0,0,0,1,0,0,2,0,0,0,0,0,1,0,0,0,0,0,0,1,0,2,0,2,0,1,2,1,0,0,1,1,1,2,2,2,0,2,2,0,0,2,1,2,1,1,1,2,0,1,0,2,1,0,2,1,2,1,1,1,1,1,2,2,0,1,1,0,2,0,0,2,1,2,1…
SAMP1386,Panama,Chiriqui, La Libertad,17_09_2017,8.506916667,-81.21536111,4,0,0,0,1,0,1,0,1,0,1,1,0,0,1,2,2,0,0,0,0,0,0,0,0,2,0,0,1,0,0,0,1,0,1,0,0,0,1,0,1,0,0,0,0,0,0,0,1,1,0,0,0,0,0,0,2,0,0,1,0,0,0,0,0,1,0,1,0,1,0,1,0,0,0,1,0,1,0,0,0,0,2,0,0,1,0,0,1,0,0,1,0,1,0,0,0,1,0,0,0,0,0,0,1,0,2,0,2,0,0,2,1,0,0,1,1,0,2,2,2,2,2,2,0,1,2,1,2,1,2,1,2,0,1,0,2,1,0,2,2,2,1,1,1,2,1,2,2,0,1,1,1,2,0,0,2,2,2,2,2,1,1…
SAMP1387,Panama,Chiriqui, La Libertad,17_09_2017,8.506916667,-81.21536111,4,0,1,1,1,0,0,0,1,1,0,2,0,0,1,2,2,1,0,0,1,0,0,0,0,0,0,0,0,0,0,0,0,0,0,0,0,0,0,0,0,0,0,0,0,0,1,0,1,1,0,0,0,0,0,1,1,1,0,1,1,0,0,1,0,0,0,1,0,0,0,1,0,1,0,1,1,1,0,0,0,1,0,0,0,0,1,0,1,0,0,0,0,1,0,0,0,0,0,0,1,0,2,0,1,0,2,0,1,0,0,0,0,0,0,0,0,2,1,0,1,1,2,2,0,0,1,2,1,0,1,2,1,0,2,0,1,2,0,2,2,0,0,1,0,2,0,1,1,0,0,2,1,1,1,0,2,1,2,2,2,0,1…
SAMP1388,Panama,Chiriqui, La Libertad,17_09_2017,8.506916667,-81.21536111,4,0,0,1,1,1,0,0,1,0,0,2,1,0,1,2,2,0,0,0,0,0,0,0,0,0,0,0,0,0,0,0,1,0,0,0,0,1,0,0,1,0,0,0,0,0,0,0,1,1,0,0,0,0,0,0,1,1,0,2,0,0,0,0,0,0,0,0,0,0,0,0,2,0,0,0,1,0,0,0,0,1,1,0,0,1,1,0,1,0,1,0,0,0,0,0,0,1,0,1,1,0,1,0,1,0,1,0,1,0,1,2,1,0,0,0,0,1,1,1,2,1,2,2,0,0,2,2,1,1,1,2,2,0,1,0,1,1,2,2,2,0,0,1,0,1,1,1,1,0,2,2,2,1,1,0,2,0,2,2,2,0,1…
SAMP1389,Costa Rica,San Jose,San Antonio Leon Cortes,14_03_2018,9.718336111,-83.942075,4,0,1,1,1,1,0,0,0,0,0,0,1,0,0,0,2,0,0,0,0,0,0,1,1,0,0,0,0,0,0,0,0,0,1,0,1,0,0,0,2,0,0,0,1,1,1,0,2,0,2,1,0,0,0,0,1,0,0,2,2,0,1,2,0,0,1,0,2,0,0,1,1,0,0,0,0,0,0,0,0,1,2,0,0,1,0,0,0,0,1,1,0,1,0,0,0,0,0,2,0,0,0,0,0,0,0,0,0,0,2,1,1,0,1,1,1,2,1,2,1,0,1,2,2,0,2,1,0,0,2,1,2,0,1,1,2,2,1,0,2,0,0,1,0,2,0,1,2,1,2,1,0,1,1,0,…
SAMP1390,Costa Rica,San Jose,San Antonio Leon Cortes,14_03_2018,9.718336111,-83.942075,4,1,0,0,0,0,0,0,0,0,1,0,1,0,1,1,1,0,0,1,0,1,0,1,0,2,0,0,0,0,0,0,1,0,0,0,0,0,1,0,0,0,0,0,0,0,0,0,1,0,0,0,0,0,0,0,1,1,0,0,0,0,1,0,0,0,0,0,1,1,0,2,2,0,0,0,0,1,0,0,0,1,2,0,0,0,0,1,2,0,0,0,1,0,0,0,0,1,0,0,0,0,0,1,0,0,0,0,2,1,2,0,0,0,0,0,0,1,1,0,1,2,1,1,1,0,1,1,1,0,1,0,1,0,1,0,1,2,1,1,1,0,0,2,1,2,1,2,2,0,1,0,1,2,2,0,…
SAMP1391,Costa Rica,Santa Ana,Brasil,14_03_2018,9.937069444,-83.76728056,4,0,0,1,1,1,0,0,0,0,1,1,0,0,2,2,2,0,0,0,0,0,0,2,0,0,1,0,0,0,1,1,1,2,0,0,0,0,0,0,1,0,0,0,0,0,0,0,2,0,0,0,0,0,0,0,0,0,0,1,0,0,0,0,0,0,0,0,0,1,0,2,0,0,0,1,0,0,0,0,0,0,1,0,0,1,0,0,1,0,0,0,1,0,0,0,0,0,0,2,0,0,0,1,1,0,1,0,2,0,2,1,2,0,0,0,0,1,2,2,1,0,2,1,1,0,1,1,0,1,0,1,1,0,2,0,1,2,0,2,2,0,1,1,1,2,2,2,2,0,2,2,1,0,2,0,2,0,2,2,2,0,1,…
SAMP1392,Costa Rica,Santa Ana ,Brasil,14_03_2018,9.937069444,-83.76728056,4,0,0,1,0,0,0,0,0,0,2,2,0,0,1,1,1,0,0,0,0,0,0,0,0,1,0,0,0,0,0,0,2,1,0,0,0,0,0,0,1,0,0,0,0,0,0,0,2,0,1,0,0,0,0,0,1,0,0,0,0,0,0,0,0,0,0,0,0,1,0,1,1,0,0,0,0,1,1,0,0,0,2,0,0,1,0,0,0,0,0,1,0,0,0,0,0,1,0,2,0,0,0,0,2,0,2,0,2,0,2,0,2,0,0,0,1,2,1,2,2,0,2,2,1,1,2,1,2,0,0,1,1,1,0,0,2,2,1,2,1,0,1,2,1,2,0,2,2,0,1,1,0,0,2,0,2,1,2,2,2,0,2…
SAMP1393,Costa Rica,Cartago ,Birricito ParaÌso,14_03_2018,9.857019444,-82.16081667,4,0,0,2,0,0,2,1,0,0,0,0,1,0,0,1,1,0,0,0,1,0,1,0,0,1,0,0,0,0,0,0,0,0,1,0,1,0,0,0,0,0,0,0,0,0,0,0,1,0,0,0,0,0,0,2,1,1,0,1,0,1,0,0,0,0,0,0,0,1,0,2,1,0,0,2,1,1,0,0,0,0,2,0,0,2,0,0,1,0,1,1,1,0,0,1,0,1,0,1,0,0,1,0,0,0,1,0,2,0,1,1,2,0,0,0,0,1,1,1,2,2,2,1,0,2,2,1,1,1,2,2,2,0,1,1,2,1,1,1,1,1,0,0,0,2,0,1,2,0,2,0,1,1,2,1,2,1,…
SAMP1394,Costa Rica,Cartago ,Birricito ParaÌso,14_03_2018,9.857019444,-82.16081667,4,0,1,0,0,0,1,0,0,1,0,2,0,1,0,1,2,0,0,1,0,0,0,1,0,2,0,0,0,0,0,0,0,0,0,0,0,0,0,0,0,0,0,1,0,1,0,0,0,0,1,0,0,0,0,0,0,0,0,1,0,0,0,0,0,0,0,0,0,1,0,0,2,0,0,0,0,0,0,0,0,0,2,0,0,0,1,0,1,0,0,0,0,2,0,1,0,0,0,0,0,0,0,1,2,0,2,0,2,0,1,1,0,0,0,1,0,1,1,1,2,2,0,2,0,0,2,1,1,1,0,2,1,2,2,1,1,2,1,1,2,1,0,2,1,2,1,2,2,0,1,1,2,1,1,1,2,1,…
SAMP1395,Costa Rica,Alajuela ,San Ramon,14_03_2018,10.08616944,-83.52050833,4,0,0,1,1,0,1,0,0,1,1,2,0,0,0,0,1,0,0,0,0,1,1,2,0,0,1,0,1,0,1,1,0,0,1,0,1,0,0,0,0,0,0,0,0,0,0,0,1,1,0,0,0,0,0,1,1,0,0,0,0,1,0,0,0,0,0,0,1,1,0,1,1,1,1,2,1,0,0,1,0,0,2,1,0,0,1,0,1,0,1,2,0,1,0,0,0,1,0,0,1,0,0,1,2,0,1,0,1,0,0,1,2,0,0,0,0,2,2,1,2,0,2,2,1,2,2,1,1,0,0,2,1,0,2,1,1,1,2,2,2,1,0,2,1,2,1,2,1,0,2,0,1,1,0,1,2,1,1,2,2,0…
SAMP1396,Costa Rica,Alajuela ,San RamÛn,14_03_2018,10.08616944,-83.52050833,4,0,0,1,0,0,0,0,1,0,1,2,1,0,0,0,2,0,0,0,0,0,1,0,0,1,0,0,1,2,0,0,0,0,1,0,0,0,0,0,1,0,0,1,0,1,0,0,1,2,0,0,0,0,0,0,1,0,1,1,0,0,0,0,1,0,0,1,0,0,0,1,1,1,1,1,0,1,0,0,0,0,1,0,0,0,0,0,1,0,0,2,1,1,0,0,0,1,0,1,0,0,1,1,0,0,2,0,0,0,0,1,1,0,0,0,0,1,0,2,1,0,1,2,0,1,2,1,0,0,2,2,2,0,1,0,0,1,2,2,2,1,0,1,1,2,0,2,1,0,1,1,2,1,2,0,2,0,2,2,2,2…
SAMP1397,Costa Rica,Guanacaste ,Santa Cruz,14_03_2018,10.29958889,-83.40465,4,0,0,0,0,0,0,1,0,0,0,2,0,0,0,0,0,0,0,0,0,0,0,0,0,1,0,0,0,0,0,1,0,1,0,0,0,0,0,0,0,0,1,0,0,0,1,0,1,0,0,0,0,0,0,1,0,0,0,0,0,0,0,1,0,0,0,0,1,0,0,1,0,0,1,1,1,0,0,0,0,0,2,0,0,2,0,0,2,0,0,1,0,0,0,0,0,0,1,0,1,0,0,0,1,1,2,0,2,0,1,0,1,0,2,0,2,1,2,2,1,1,1,2,1,2,1,1,0,1,0,2,2,0,2,2,2,1,0,2,1,0,1,1,1,2,0,2,2,0,1,1,0,0,2,0,1,1,2,2,2,0…
SAMP1398,Costa Rica,Guanacaste ,Santa Cruz,14_03_2018,10.29958889,-83.40465,4,1,0,1,1,0,1,0,0,1,1,2,0,0,0,0,0,1,0,0,0,1,0,1,0,1,0,0,0,0,0,0,0,0,0,0,0,0,0,0,0,0,0,1,0,0,0,0,0,2,1,0,1,0,0,0,1,0,0,1,0,0,0,1,0,0,0,0,1,1,0,0,0,0,0,0,0,1,0,0,0,0,1,0,0,1,0,0,2,0,0,0,0,1,0,0,1,0,0,2,0,0,0,1,0,0,2,0,1,0,1,1,2,0,0,0,2,2,2,1,2,0,2,1,1,0,1,2,1,0,1,2,1,0,1,0,2,1,2,2,1,1,0,1,1,1,0,1,1,0,1,1,1,1,2,0,2,1,2,2,2,0…
SAMP1399,Argentina,Chaco ,Saenz Pena,15_05_2017,-25.19955833,-59.56876389,4,0,1,1,0,0,1,0,0,0,0,2,1,1,0,0,2,1,1,0,0,1,0,1,0,1,0,0,1,0,0,2,1,0,2,0,0,0,1,0,0,0,0,0,0,0,0,0,1,2,0,0,0,0,1,0,1,0,0,1,0,1,0,0,0,1,0,0,0,0,0,0,0,0,0,0,0,1,1,0,0,0,1,0,0,0,0,0,1,0,0,1,0,0,0,0,0,0,0,0,2,0,0,0,1,0,1,0,1,1,1,1,1,0,1,0,0,2,0,1,2,0,2,2,2,0,2,1,2,1,1,2,1,0,1,2,2,1,2,0,1,1,0,1,0,1,0,2,1,0,0,0,1,2,1,0,2,1,2,2,2,0,1…
SAMP1400,Argentina,Chaco,Saenz Pena,15_05_2017,-25.19955833,-59.56876389,4,0,1,1,0,0,0,0,0,0,2,1,0,0,0,0,1,1,1,0,0,1,1,0,0,1,0,0,0,0,0,1,1,0,1,0,0,0,0,0,0,0,0,0,0,0,0,0,1,1,0,0,0,0,1,1,2,0,0,2,0,0,0,2,0,0,0,0,0,0,0,1,0,0,0,1,0,2,1,0,0,0,1,0,0,0,1,0,2,0,0,0,1,0,0,0,0,0,1,0,1,0,0,0,1,0,0,0,1,0,2,0,1,0,0,0,0,2,1,1,1,2,0,1,1,0,2,0,1,2,1,2,2,0,1,0,2,2,0,1,0,1,0,1,1,2,2,2,1,0,0,2,2,1,2,0,2,1,2,2,2,0,1,…
SAMP1401,Argentina,Formosa ,Mariano Boedo,23_08_2017,-25.90503056,-57.48353056,4,0,0,0,1,1,0,0,0,0,1,2,1,0,0,0,1,1,0,0,0,0,0,1,0,2,1,0,0,0,0,1,2,1,1,0,2,0,1,0,0,0,0,0,0,0,0,0,0,0,1,0,0,0,0,1,1,0,0,0,0,0,0,0,0,0,0,1,1,1,0,1,1,1,0,0,0,0,1,0,0,0,1,0,0,1,0,0,2,0,1,0,1,0,0,1,0,0,0,1,1,0,0,0,2,0,1,0,0,1,2,0,2,0,0,0,0,2,2,1,2,2,2,1,1,0,2,1,2,0,1,2,2,0,0,1,1,0,1,0,1,0,0,0,1,1,0,2,2,0,1,2,2,1,2,1,2,0,2,2,…
SAMP1402,Argentina,Formosa ,Mariano Boedo,23_08_2017,-25.90503056,-57.48353056,4,0,0,2,0,0,1,0,0,0,1,2,1,0,0,0,2,0,0,0,0,0,1,1,0,2,0,0,0,0,0,0,2,1,0,0,2,0,0,0,1,0,0,0,0,0,0,0,0,1,0,0,1,0,0,0,2,0,0,1,0,0,0,0,0,0,0,0,1,0,0,2,1,0,1,1,0,1,0,0,0,0,2,0,0,1,0,0,2,0,1,1,1,0,0,1,0,0,0,1,0,0,0,0,1,0,2,0,2,0,2,0,2,0,0,0,0,2,1,0,1,1,1,2,0,1,2,0,0,0,1,2,2,0,1,0,2,2,2,2,1,1,0,1,1,0,0,2,2,0,1,2,1,1,2,0,2,1,2,2,…
SAMP1403,Argentina,Cordoba,Rio Ceballos,25_04_2017,-30.84658333,-63.70123889,4,0,1,0,1,0,1,0,0,0,0,2,0,0,0,0,2,0,0,0,0,0,0,1,0,2,1,1,0,0,0,1,1,1,1,0,2,1,0,0,0,0,0,0,0,0,0,0,0,1,1,0,1,0,0,1,1,0,0,0,0,0,0,1,0,0,0,0,0,0,0,2,1,1,0,0,0,1,1,1,0,0,1,0,0,2,0,0,0,0,0,0,0,1,0,0,0,1,1,0,0,0,0,0,0,0,1,0,2,0,1,0,0,0,0,0,0,2,1,2,1,0,0,1,2,1,2,0,1,1,1,1,2,0,0,2,2,2,1,1,0,0,0,0,1,2,0,2,1,0,2,0,0,1,2,0,2,2,2,1,1,…
SAMP1404,Argentina,Cordoba,Rio Ceballos,25_04_2017,-30.84658333,-63.70123889,4,0,1,1,0,1,2,0,1,0,1,2,2,0,0,2,2,0,0,0,0,0,0,1,0,2,1,1,1,0,0,1,2,0,0,0,1,0,0,0,0,0,0,0,1,0,0,0,2,1,1,0,2,0,0,0,1,0,0,0,0,0,0,1,0,0,0,1,0,1,0,1,1,1,0,0,0,2,0,0,0,1,1,0,0,2,0,0,0,0,0,0,0,0,0,0,0,1,0,1,0,0,0,0,0,0,1,0,1,0,1,0,2,0,0,1,0,2,1,1,1,1,2,2,2,0,2,2,1,0,1,2,2,0,0,0,2,2,2,0,0,1,0,1,2,2,0,2,1,0,2,0,1,1,1,1,2,1,2,1,1,…
SAMP1405,Argentina,Cordoba,El Rincon SDSM,6_4_2017,-29.25083333,-63.35158333,4,0,0,0,0,1,0,0,0,0,2,2,0,0,0,1,1,1,0,0,0,1,1,0,1,1,1,0,0,0,0,1,2,1,2,0,2,1,1,0,0,0,0,1,0,0,0,0,1,2,1,0,0,1,0,0,1,0,0,1,1,0,2,1,0,0,0,0,0,0,0,1,1,1,0,0,1,1,0,1,0,1,1,1,0,0,0,0,0,0,0,0,1,0,0,0,0,0,0,0,0,0,0,1,1,0,0,0,0,0,1,0,1,0,2,0,0,1,1,1,1,0,2,1,1,1,1,0,2,0,0,2,1,2,0,1,1,1,2,0,1,0,1,2,1,2,0,2,0,0,2,0,0,1,1,1,2,1,1,2,1,…
SAMP1406,Argentina,Cordoba,El Rincon SDSM,6_4_2017,-29.25083333,-63.35158333,4,1,0,1,1,0,0,0,0,0,2,1,0,0,0,1,1,0,0,0,0,1,1,2,0,2,1,0,0,0,1,1,1,0,1,0,1,1,1,0,1,0,0,0,0,1,0,0,2,1,1,0,1,0,0,1,0,0,0,0,0,0,1,0,1,0,0,0,0,2,0,0,2,1,0,0,0,0,1,1,0,1,1,1,0,1,0,0,0,0,0,0,0,2,0,0,1,1,0,1,0,0,0,0,1,0,1,0,1,0,0,1,0,0,2,0,2,1,0,1,1,1,2,1,1,2,1,1,1,1,0,1,1,0,1,2,1,2,2,1,1,1,0,1,2,2,1,2,2,1,1,1,2,1,2,0,1,1,1,2,1,…
SAMP1407,Argentina,Cordoba,Sierra San Marcos,6_4_2017,-29.24241389,-63.32833333,4,0,1,2,0,2,0,0,0,0,1,1,1,0,1,1,1,1,0,0,0,1,1,0,0,2,1,0,0,0,0,1,0,1,2,0,0,2,0,0,1,0,0,0,0,0,0,0,1,1,1,0,1,0,0,0,2,2,0,0,0,1,0,0,1,0,0,2,2,2,0,1,0,0,0,1,0,0,1,2,0,0,1,1,0,0,0,0,1,0,0,2,0,0,0,0,0,1,0,0,0,0,0,0,0,0,1,0,1,0,2,0,1,0,0,1,1,1,2,1,0,0,1,1,2,1,0,1,1,0,1,1,2,2,1,2,1,2,1,1,1,0,0,2,1,2,0,0,2,0,2,1,1,1,1,0,2,0,2,1…
SAMP1408,Argentina,Cordoba,Sierra San Marcos,6_4_2017,-29.24241389,-63.32833333,4,0,2,2,0,0,1,0,0,0,1,2,1,0,0,1,1,0,0,0,0,1,1,1,0,1,2,0,0,0,0,2,1,0,2,0,0,2,0,0,0,0,0,0,0,0,1,0,2,1,0,0,1,0,0,0,2,1,0,0,1,1,1,1,1,0,0,1,2,2,0,1,0,0,0,1,0,0,1,2,0,0,2,0,0,0,0,0,0,0,0,1,1,0,0,0,0,1,0,1,0,0,0,0,1,0,1,0,1,0,1,0,1,0,0,1,0,1,2,1,0,0,2,2,2,1,0,1,1,0,1,0,2,0,1,1,1,2,1,1,2,0,1,2,1,2,0,0,2,0,2,1,1,1,0,0,2,0,2,1…
SAMP1409,Argentina,Cordoba,Sierra San Marcos,6_4_2017,-29.24830556,-63.33760278,4,0,0,2,0,0,0,0,0,0,2,0,1,0,1,1,0,0,0,0,0,1,1,2,0,1,0,0,0,0,0,1,0,1,0,0,0,1,0,0,1,0,0,2,2,0,0,0,2,2,1,0,0,1,0,0,0,2,0,2,0,0,0,0,1,0,0,1,0,1,0,1,0,0,0,1,0,0,1,0,0,0,2,0,0,1,1,0,1,0,0,1,0,0,0,0,1,1,0,1,1,0,0,0,1,1,1,0,0,0,1,0,1,0,1,0,0,1,1,0,2,1,0,1,1,0,2,0,0,0,1,0,2,0,0,0,1,0,2,2,1,0,1,1,2,2,1,2,1,0,1,1,1,0,2,0,1,0,2,2…
SAMP1413,Argentina,El Dorado ,Misiones,30_07_2017,-25.59071944,-53.32958611,4,0,0,1,1,0,0,0,0,1,1,1,1,0,0,0,1,0,0,0,0,1,1,1,0,2,0,1,1,0,0,0,2,1,1,0,1,0,1,0,1,0,0,0,0,0,0,0,1,1,0,0,0,0,0,1,0,0,0,0,0,0,0,0,0,0,0,0,2,1,0,1,0,0,0,1,0,1,0,0,0,0,0,0,0,1,0,0,1,0,0,0,1,0,0,0,0,1,0,0,0,0,0,0,2,0,0,0,2,0,2,1,1,0,0,0,1,1,2,0,2,1,2,2,2,0,2,1,1,1,1,1,2,1,0,1,2,2,1,2,2,1,0,0,0,2,1,1,2,1,0,1,2,1,2,1,2,1,2,2,2,0…
SAMP1419,Argentina,Jujuy ,Tilquiza,1_2_2018,-23.9106,-64.71404444,4,0,1,0,0,2,0,0,0,0,2,1,0,0,2,0,2,1,0,0,0,1,0,0,0,1,1,0,1,0,0,1,2,1,1,0,0,0,2,0,0,0,0,0,0,0,0,0,2,0,0,0,0,0,0,0,1,0,0,0,0,0,1,0,0,0,0,1,1,1,0,1,0,0,0,1,0,1,0,0,0,1,1,0,0,2,0,0,2,0,1,0,1,0,0,0,0,1,0,1,0,0,0,0,0,0,1,0,2,0,2,1,0,0,0,1,0,0,2,1,2,2,2,2,2,0,2,1,2,0,0,2,2,0,0,0,2,1,2,1,2,1,0,0,2,2,0,1,2,0,0,1,1,0,1,0,2,0,2,1,2,0,0,0,1,2,2…
SAMP1423,Argentina,Santiago Del Estero,La Banda,1_9_2017,-26.26954722,-63.75655278,4,0,1,2,1,0,1,0,0,1,1,2,1,0,0,1,1,0,0,0,0,0,1,0,1,1,0,0,0,1,0,0,0,0,0,0,0,0,0,0,0,0,0,0,0,0,1,0,2,1,1,1,0,0,0,0,1,0,0,0,1,1,0,1,0,0,0,1,1,1,0,2,0,0,1,0,0,0,0,0,0,0,2,0,0,0,0,0,0,0,0,2,0,1,0,0,0,2,0,1,1,0,0,0,2,0,0,0,2,0,2,0,1,0,0,0,0,1,2,2,2,1,2,1,2,1,2,2,2,1,1,2,2,0,0,2,2,2,1,1,2,0,0,2,2,1,2,2,2,0,1,0,0,2,1,0,2,2,…
SAMP1424,Argentina,Santiago Del Estero,La Banda,1_9_2017,-26.26954722,-63.75655278,4,0,1,0,0,0,1,0,0,0,0,2,0,0,1,2,1,0,0,0,0,2,1,0,0,1,0,0,0,0,0,0,1,0,0,0,1,0,1,0,1,0,0,0,0,0,0,0,2,0,0,0,0,0,0,0,2,2,0,1,0,0,0,0,0,0,0,0,0,0,0,2,2,0,0,1,0,1,0,0,0,0,2,0,0,0,0,0,2,0,0,0,0,0,0,1,1,1,0,0,0,0,1,1,0,1,2,0,0,1,2,1,2,0,0,0,1,1,1,1,1,0,2,0,0,1,2,2,1,0,0,0,2,2,0,1,1,2,2,2,1,0,0,2,0,2,1,2,2,0,2,1,2,2,2,1,2,1,…
SAMP1428,Argentina,Santiago Del Estero ,Parque Aguirre,1_10_2017,-26.21621667,-63.75149167,4,0,0,0,0,1,0,0,0,0,0,2,2,0,0,1,2,1,0,0,0,0,0,0,0,2,2,0,0,0,0,2,0,0,2,0,0,0,0,0,1,0,0,1,0,0,0,0,1,1,1,0,0,0,0,1,2,0,0,0,0,0,0,0,0,0,0,1,0,1,0,0,1,1,0,0,1,1,0,1,0,0,2,1,0,0,0,0,1,0,0,1,0,0,0,0,1,2,0,1,0,0,0,0,2,0,1,0,2,0,2,1,2,0,0,0,1,1,2,0,2,1,2,0,1,0,2,1,0,0,2,1,2,1,0,1,2,0,1,0,0,1,0,0,1,1,1,2,1,0,1,1,1,2,…
SAMP1432,Argentina,La Rioja,Alto Carrizal,1_10_2017,-27.12480278,-66.44553333,4,0,2,1,0,0,1,0,0,0,1,2,1,0,1,1,0,1,0,0,0,0,1,1,0,2,2,0,0,0,0,2,2,1,0,0,2,1,0,0,0,0,0,0,0,0,0,0,0,2,1,0,1,0,0,0,2,0,0,0,0,1,1,0,1,0,0,0,0,1,0,1,0,0,1,0,1,0,1,0,0,1,2,0,0,1,0,1,0,0,0,1,1,1,0,0,0,1,0,1,0,0,0,0,1,1,1,0,2,0,2,0,2,0,1,1,0,1,2,1,2,1,1,1,2,0,2,2,0,1,1,1,1,2,0,0,1,2,2,1,1,0,0,1,0,2,0,2,1,0,0,0,0,2,2,1,0,0,1,1,2…
SAMP1433,Argentina,Catamarca,Aconquija,1_3_2018,-26.57511389,-64.00906389,4,0,0,2,0,0,0,0,0,0,1,0,0,0,0,0,0,0,0,0,0,1,1,0,1,2,0,0,1,0,0,0,0,0,1,0,0,0,0,0,0,0,0,0,0,0,1,0,2,1,0,1,0,0,0,1,0,0,0,0,0,0,0,0,0,0,1,0,0,0,0,2,0,0,1,0,0,0,0,0,0,0,2,0,0,0,0,0,1,0,0,1,0,0,0,0,0,2,0,0,0,0,0,0,1,0,0,0,0,0,2,0,1,0,1,0,1,0,1,1,2,1,2,2,1,1,2,1,2,0,0,2,1,0,1,1,1,2,1,1,2,0,0,2,2,1,1,2,2,0,2,1,1,2,1,0,2,1,2,2,2,0,2…
SAMP1434,Argentina,Catamarca,Aconquija,1_3_2018,-26.57511389,-64.00906389,4,0,1,1,0,0,0,0,0,0,1,2,1,0,0,1,2,0,0,0,0,0,1,0,0,1,1,0,0,0,1,1,1,0,0,0,1,0,0,0,0,0,0,0,1,0,0,0,0,2,0,0,0,0,0,2,1,0,0,0,0,1,1,1,1,0,0,0,2,1,0,2,0,0,2,0,1,0,0,0,0,0,1,0,0,1,0,0,1,0,0,1,2,0,0,0,0,1,0,1,0,0,1,1,1,0,2,0,2,0,2,1,0,0,0,1,1,1,1,0,2,1,1,1,1,0,2,2,1,1,0,0,2,2,1,1,2,2,1,2,1,1,0,1,0,2,1,2,0,0,1,1,1,0,2,0,1,1,2,2,2,0,1…
SAMP1437,Argentina,Tucuman ,Manantial,9_12_2017,-25.16081389,-64.71728611,4,0,0,2,1,1,0,0,0,0,1,1,0,0,0,0,1,1,0,0,0,1,1,0,1,1,0,0,1,0,0,1,2,1,0,0,1,0,0,0,2,0,0,1,1,0,0,0,1,1,1,0,1,0,0,0,1,1,0,0,1,0,0,0,0,1,0,1,0,0,0,1,2,0,0,1,0,0,0,0,0,0,1,0,0,1,0,0,0,0,0,1,0,0,0,0,0,1,0,0,1,0,0,0,1,0,1,0,1,0,1,1,2,0,1,0,0,1,1,0,2,0,2,1,2,0,2,2,2,0,1,1,1,1,1,1,2,0,2,1,1,1,0,2,1,1,1,2,1,0,1,2,1,1,2,0,2,0,2,2,2,0,2…
SAMP1438,Argentina,Tucuman ,Manantial,9_12_2017,-25.16081389,-64.71728611,4,0,0,1,0,0,1,0,0,2,0,2,0,0,0,1,1,2,0,0,0,0,0,1,1,1,0,0,0,0,0,1,0,0,1,0,1,0,0,0,0,0,0,0,1,0,0,0,1,1,1,0,0,0,0,1,2,0,0,0,0,0,0,1,0,0,0,1,0,1,0,1,1,0,0,1,0,0,0,0,0,0,1,0,0,1,0,1,0,0,0,0,0,0,0,0,0,0,0,0,0,0,1,0,0,0,2,0,1,0,0,0,2,0,0,0,0,2,1,0,2,0,2,1,2,0,2,2,1,1,1,1,1,1,1,1,2,1,1,1,2,0,1,1,1,2,1,2,1,0,0,1,1,2,2,0,2,0,2,2,2,0,1…
SAMP1439,Argentina,Tucuman,Horco Molle,25_02_2018,-25.21351667,-64.67631389,4,1,1,1,0,2,0,0,0,1,1,1,0,0,1,2,1,0,0,0,0,1,0,1,1,2,0,0,0,2,0,0,1,2,1,0,1,0,1,0,1,0,0,0,0,0,0,0,2,2,0,0,0,0,0,1,2,0,0,0,0,0,0,0,0,0,0,0,2,1,0,1,0,0,0,0,1,0,0,0,0,0,1,0,0,1,0,0,0,0,0,1,1,0,0,1,0,0,0,0,0,0,0,0,2,0,0,0,0,0,0,0,0,0,1,0,0,0,2,0,1,2,1,1,0,0,2,1,1,2,1,1,1,0,0,1,2,2,2,1,2,0,0,2,1,2,0,1,2,0,1,2,1,1,1,1,2,1,2,2,2,1…
SAMP1440,Argentina,Tucuman,Horco Molle,25_02_2018,-25.21351667,-64.67631389,4,0,0,1,0,1,0,0,0,0,0,2,0,0,1,1,1,0,0,0,0,1,0,1,0,2,1,0,1,1,0,1,0,1,1,0,0,0,0,0,0,0,0,0,0,0,0,0,2,1,1,0,0,0,0,1,1,1,0,1,0,1,0,0,0,0,0,0,1,1,0,2,0,0,0,0,1,0,0,1,0,1,1,1,0,0,0,0,2,0,1,2,1,0,0,0,0,0,0,0,0,0,1,0,2,0,0,0,2,0,2,0,1,0,0,0,1,1,1,2,2,0,1,1,0,1,2,1,1,2,2,1,2,0,0,1,2,2,2,2,2,0,0,2,1,1,1,2,2,0,0,1,0,1,1,0,2,0,2,2,2,0…
SAMP1445,Argentina,Tucuman,Timbo Viejo,1_10_2017,-25.35206111,-64.86788611,4,0,1,0,1,2,0,0,0,0,1,1,1,0,2,0,1,2,0,1,0,0,0,0,1,0,0,0,0,0,0,0,1,2,0,0,0,0,1,0,1,0,1,0,0,1,1,0,1,1,1,1,1,0,0,1,1,0,0,1,1,0,0,0,1,0,0,0,0,1,0,1,0,1,0,1,0,2,1,1,0,1,0,0,0,2,0,1,2,0,0,1,1,1,0,0,0,2,0,0,1,0,0,0,1,0,2,0,2,0,1,0,1,0,0,0,1,1,0,1,1,1,2,0,2,0,2,2,1,1,1,0,1,0,1,2,1,1,1,1,1,1,0,1,0,1,0,2,2,0,0,0,1,1,2,0,2,1,2,1,2,1,…
SAMP1449,Argentina,Tucuman,Leales,1_10_2017,-26.69999722,-64.88128889,4,0,0,0,1,1,0,0,0,0,1,2,0,0,1,0,1,1,0,0,1,1,1,0,0,1,0,0,0,0,0,0,1,2,0,0,0,1,1,0,0,0,0,0,0,0,0,0,1,1,0,0,0,0,0,0,2,0,0,1,0,0,0,0,0,0,0,1,0,1,0,2,0,0,0,0,0,1,0,0,0,0,1,0,0,0,0,0,0,0,0,1,1,1,0,0,0,2,0,0,0,1,0,0,2,0,1,0,0,0,1,2,2,0,0,0,0,2,2,2,2,0,2,1,2,0,2,2,1,0,0,1,1,1,2,2,2,2,2,0,1,0,1,2,1,1,2,0,2,0,0,0,1,1,1,0,2,1,2,1,1,0,1,1,2…
SAMP1450,Argentina,Tucuman ,Leales,1_10_2017,-26.69999722,-64.88128889,4,0,1,0,1,1,0,0,0,0,1,2,0,0,1,0,1,1,0,0,1,1,1,0,0,1,0,0,0,0,0,0,1,2,0,0,0,0,1,0,0,0,0,1,0,0,0,0,1,1,0,0,0,0,0,0,2,1,0,1,0,0,0,0,0,0,0,1,0,1,0,2,0,0,0,0,1,1,0,0,0,0,1,0,0,0,0,0,0,0,0,1,1,1,0,0,0,1,0,0,0,1,0,0,1,0,1,0,0,0,2,1,2,0,0,0,0,2,2,1,2,0,2,1,2,0,2,1,1,0,0,1,1,1,2,2,2,2,2,0,1,0,0,1,2,2,2,1,2,0,0,1,1,1,1,0,2,1,2,1,2,0,1,1,…
SAMP1451,Argentina,Tucuman ,Leales,1_10_2017,-26.69999722,-64.88128889,4,0,1,0,1,1,0,0,1,0,1,2,0,0,0,0,1,0,0,0,0,0,1,1,0,1,0,0,0,0,0,1,2,2,0,0,0,1,1,0,1,0,0,0,0,0,0,0,1,2,0,0,0,0,0,0,1,0,0,0,0,0,0,0,0,0,0,1,0,1,0,1,0,0,0,0,1,2,0,0,0,0,2,0,0,0,0,0,2,0,0,0,0,0,0,0,0,0,0,0,0,0,0,0,0,0,2,0,0,0,2,0,1,0,0,0,0,2,2,1,2,0,1,1,2,0,2,0,2,0,1,0,2,1,1,1,1,2,1,1,2,0,1,1,1,1,1,1,1,0,0,2,1,0,1,1,1,0,1,2,1,1,1,1,…
SAMP1838,Argentina,Reconquista ,Santa Fe,1_2_2018,-28.81225,-58.29161111,4,0,1,1,0,1,1,0,0,0,1,2,1,0,1,0,1,0,0,0,0,0,0,1,0,1,1,0,0,1,0,2,1,0,1,0,1,0,1,0,1,0,0,2,0,0,0,0,2,1,0,0,0,0,1,0,1,0,0,0,0,0,0,0,0,0,0,0,1,1,0,2,1,1,1,1,0,1,1,0,0,0,2,0,0,0,0,0,0,0,0,0,0,0,0,1,0,0,0,0,0,0,1,0,2,0,1,0,2,0,1,0,0,0,1,0,1,1,0,1,2,1,1,1,1,0,2,0,2,1,1,2,2,1,1,2,1,2,2,1,2,1,1,2,0,2,1,2,2,0,1,2,2,2,1,1,2,1,2,2,2,1,2,…
SAMP1840,Argentina,Reconquista ,Santa Fe,1_2_2018,-28.81225,-58.29161111,4,0,1,1,1,0,0,0,0,0,0,1,2,0,0,0,0,1,0,0,0,1,0,1,0,1,0,0,0,1,0,0,1,0,0,0,0,0,0,0,1,0,0,0,0,0,0,0,1,1,0,1,0,0,0,0,0,0,0,0,1,2,0,1,0,0,0,0,0,0,0,2,1,1,0,1,0,0,0,0,0,0,2,0,0,0,0,0,2,0,1,1,0,0,0,0,0,1,0,0,0,0,0,0,1,0,0,0,2,0,1,1,1,0,1,0,1,0,1,0,1,0,1,1,2,0,1,1,1,1,2,1,2,0,1,0,2,2,1,1,2,0,0,0,0,2,1,2,1,0,0,0,1,1,1,0,2,0,2,0,2,0,2,…
SAMP1841,Argentina,Reconquista ,Santa Fe,1_2_2018,-28.81225,-58.29161111,4,0,1,2,1,0,1,0,0,0,1,2,1,0,0,1,1,1,0,0,0,1,0,1,0,1,1,0,1,1,0,1,1,0,0,0,0,0,0,0,0,0,0,0,0,0,1,0,1,2,0,1,0,0,0,1,0,2,0,1,0,1,0,0,0,0,0,1,0,0,0,1,1,1,1,1,0,1,0,0,0,0,2,0,0,2,0,0,2,0,0,1,0,0,0,0,0,2,0,0,0,0,0,1,1,0,0,0,1,0,2,1,1,0,0,0,1,1,1,0,1,2,0,2,2,0,1,0,2,1,2,1,2,0,1,0,1,2,1,1,1,1,0,1,0,2,1,2,2,0,1,0,0,2,2,0,2,0,2,1,1,0,2,…
SAMP785,Mexico,Ciudad de Mexico,Milta Plana San Pablo Oztopec,22_08_2017,19.17500278,-99.07853056,4,1,2,1,0,1,1,0,0,0,2,1,0,0,2,1,1,0,0,0,0,1,1,0,0,2,0,0,1,0,1,0,2,1,2,0,0,1,2,0,0,0,0,0,0,0,1,0,0,1,0,1,0,1,0,0,1,0,0,1,1,0,0,1,1,0,0,0,2,1,0,0,0,0,0,0,2,1,1,0,0,1,1,0,0,1,0,1,1,0,0,0,0,1,0,0,0,1,0,0,0,0,0,0,2,0,1,0,1,0,2,1,2,0,0,0,1,0,2,1,0,0,2,1,1,0,1,1,1,2,1,2,2,0,0,1,1,2,1,2,0,1,0,1,0,2,1,1,2,0,1…
SAMP786,Mexico,Ciudad de Mexico,Milta Plana San Pablo Oztopec,22_08_2017,19.17500278,-99.07853056,4,0,2,1,0,0,1,0,0,0,1,2,0,0,1,1,1,1,0,0,0,1,1,0,0,2,0,0,1,0,1,1,2,1,2,0,1,1,1,0,0,0,0,1,0,0,1,0,1,1,0,1,0,1,0,0,1,0,0,1,1,0,0,1,1,0,0,0,2,1,0,1,0,0,0,0,2,1,0,0,0,1,1,0,0,1,0,1,1,0,0,0,0,2,0,0,0,1,1,1,0,0,0,0,2,0,1,0,0,0,2,0,2,0,0,0,1,0,2,1,0,0,2,2,1,0,1,2,1,2,1,2,2,0,0,1,1,2,1,2,0,1,0,1,0,2,1,1,2,0,1…
SAMP787,Mexico,Ciudad de Mexico,Milta Plana San Pablo Oztopec,22_08_2017,19.17500278,-99.07853056,4,1,0,0,0,0,0,0,0,0,0,1,0,0,0,0,2,1,0,0,0,2,1,0,0,0,1,0,0,2,1,1,1,0,0,0,1,0,1,1,0,0,0,0,0,1,0,0,2,0,0,1,0,0,0,0,1,0,0,2,1,0,0,1,0,0,0,0,0,0,0,1,2,2,0,1,0,0,0,0,0,0,2,0,0,1,0,0,0,0,0,2,1,0,0,0,1,0,0,0,0,0,0,1,0,0,1,0,2,0,1,0,1,0,0,0,0,0,0,2,1,0,2,2,2,0,1,2,1,0,1,2,2,0,2,0,2,1,1,2,0,0,1,0,0,1,2,2,2,0,2…
SAMP788,Mexico,Ciudad de Mexico,Milta Plana San Pablo Oztopec,22_08_2017,19.17500278,-98.92146944,4,1,1,0,0,0,0,0,0,0,0,1,1,0,0,0,2,0,0,0,0,1,0,1,0,0,0,0,1,0,0,0,2,0,0,0,0,0,1,0,0,0,0,0,0,0,1,0,1,1,0,1,0,1,0,0,1,0,0,1,0,0,0,0,0,0,0,0,0,0,0,0,1,1,0,0,0,2,0,0,0,1,2,0,0,1,0,0,1,0,0,1,0,1,0,1,0,1,0,0,0,0,1,0,1,0,1,0,2,0,1,1,1,0,1,0,1,0,1,1,2,1,1,2,1,0,2,1,1,1,0,2,1,0,2,0,2,0,1,1,2,1,0,1,1,2,0,2,1,0,1…
SAMP835,Mexico,Ciudad de Mexico,"Milta Alta, San Pedro Actopan",29_08_2017,19.21646667,-99.06527778,4,1,1,1,1,2,1,0,0,0,2,2,0,1,0,0,2,0,0,1,0,0,1,1,0,1,0,0,0,0,1,1,1,0,0,1,0,1,1,0,2,0,0,2,0,0,2,0,2,0,1,1,0,1,1,1,1,1,0,1,2,0,0,1,0,0,0,1,0,0,0,1,0,0,1,0,0,0,0,0,0,0,1,0,0,1,0,0,1,0,0,0,0,1,0,1,0,0,0,0,0,0,0,0,1,0,0,0,2,1,1,0,2,0,1,1,1,1,1,1,2,0,1,0,1,0,2,1,1,0,1,0,2,1,0,1,2,1,1,1,1,0,1,2,2,2,1,2,2,0…
SAMP836,Mexico,Ciudad de Mexico,"Milta Alta, San Pedro Actopan",29_08_2017,19.21646667,-99.06527778,4,1,2,1,0,0,1,0,0,1,0,0,1,0,0,1,1,0,0,0,0,0,0,2,1,0,0,0,0,0,0,1,1,1,0,0,1,0,0,0,0,0,1,1,1,1,1,0,1,0,0,0,0,0,1,1,2,1,0,1,0,0,0,0,0,0,0,0,2,1,0,2,0,0,0,1,1,0,2,0,0,1,2,0,0,2,0,0,1,0,0,0,1,0,0,0,1,0,1,0,1,0,0,0,2,0,0,0,0,0,1,0,2,0,1,0,1,0,1,2,2,1,1,2,1,0,2,0,0,1,0,1,2,0,1,0,2,2,2,1,0,1,1,1,1,1,2,2,2,1…
SAMP837,Mexico,Ciudad de Mexico,"Milta Alta, San Pedro Actopan",29_08_2017,19.21646667,-99.06527778,4,0,0,2,0,2,0,0,0,0,1,1,0,0,0,1,1,1,0,0,2,1,0,0,0,2,1,0,0,0,0,1,0,1,1,0,0,1,0,0,0,0,0,2,0,0,0,0,2,1,2,0,0,0,0,0,1,1,0,1,0,0,0,0,1,0,0,1,0,1,0,0,0,0,0,0,0,1,0,0,0,0,2,0,0,0,1,0,2,0,0,0,0,0,0,0,0,0,0,0,1,0,0,0,2,0,0,0,0,0,2,0,1,0,0,0,0,1,1,2,2,1,2,2,1,0,2,1,0,0,0,2,2,0,0,1,2,2,2,1,2,1,0,0,0,1,1,1,2,1…
SAMP838,Mexico,Ciudad de Mexico,"Milta Alta, San Pedro Actopan",29_08_2017,19.21646667,-99.06527778,4,1,1,1,2,0,0,0,0,1,0,0,1,0,1,0,1,0,0,0,2,0,2,1,0,1,2,1,0,0,0,2,0,1,2,1,0,0,0,1,0,0,0,0,0,0,1,0,1,1,0,1,0,0,0,2,2,1,0,0,0,0,0,0,2,0,0,0,0,0,0,1,1,1,1,0,0,1,0,0,0,1,2,0,0,0,0,1,2,0,0,1,1,1,1,0,1,0,0,0,0,0,0,0,1,1,2,0,0,0,2,0,0,0,0,0,0,2,0,1,2,0,2,2,1,0,2,1,1,1,0,1,0,0,1,2,2,2,1,2,1,1,1,1,2,0,2,1,2,0…
SAMP841,Mexico,Ciudad de Mexico,"Milta Alta, San Pedro Actopan",29_08_2017,19.21646667,-98.93472222,4,0,2,1,1,0,0,0,0,0,1,2,0,1,0,0,1,0,0,1,0,0,0,0,1,1,0,0,0,0,1,0,0,1,0,1,2,1,0,0,0,0,0,2,0,1,1,0,1,0,0,0,0,1,1,1,0,1,0,0,0,0,1,1,0,0,0,0,0,1,0,1,0,1,0,0,0,0,0,0,0,0,2,0,0,1,0,0,2,0,0,1,1,0,0,2,0,0,1,0,0,0,2,2,1,0,0,0,2,0,1,0,1,0,2,0,0,1,1,1,2,0,1,1,2,0,2,1,1,0,2,1,1,1,0,2,1,2,0,1,2,0,1,2,2,1,1,1,2,0…
SAMP842,Mexico,Ciudad de Mexico,"Milta Alta, San Pedro Actopan",29_08_2017,19.21646667,-98.93472222,4,0,2,1,0,0,1,0,0,0,2,2,0,0,0,0,2,0,0,1,0,2,1,1,0,0,1,0,1,2,0,1,2,1,1,1,0,0,1,0,1,0,0,0,0,1,0,0,1,2,0,0,0,0,0,0,1,0,0,2,0,0,0,1,0,1,0,0,0,0,0,2,2,1,0,0,1,0,0,0,0,2,2,0,0,1,0,0,1,0,0,1,0,0,1,0,0,1,1,1,1,1,0,0,1,1,0,0,1,0,1,0,1,0,0,0,0,1,0,2,1,0,2,2,2,0,1,1,0,1,2,2,2,0,1,2,1,2,2,1,0,1,1,2,0,1,1,2,1,0…
SAMP885,Mexico,"Ciudad de Mexico, Milta Plana San Antonio Tecomil",Milta Plana,13_09_2017,19.17227778,-97.02587222,4,0,2,0,1,1,0,0,0,0,0,2,1,0,0,0,1,0,0,0,0,1,1,2,2,2,0,0,1,0,0,0,2,1,0,0,1,1,1,0,0,0,0,0,0,1,0,0,0,0,1,0,0,1,0,0,1,2,0,1,0,0,0,1,0,0,0,0,0,2,0,1,2,0,0,0,0,0,0,0,0,0,2,0,0,1,0,0,2,0,0,1,1,0,0,1,0,1,0,0,1,0,1,1,1,0,0,0,2,0,1,0,1,0,1,0,1,1,0,1,1,1,2,1,1,1,1,2,0,0,2,2,1,0,1,0,0,1,1,1,0,2,…
SAMP887,Mexico,"Ciudad de Mexico, Milta Plana San Antonio Tecomil",Milta Plana,13_09_2017,19.17227861,-97.02587167,4,0,1,0,1,1,0,1,0,0,0,2,1,0,1,2,1,0,0,1,0,0,1,1,1,0,0,0,0,0,0,0,1,0,2,0,1,0,1,0,0,0,0,0,0,1,2,0,1,1,0,2,0,0,0,2,1,1,0,2,2,1,0,2,0,0,0,0,1,0,1,1,1,0,1,0,0,0,0,2,0,1,2,1,0,1,0,0,0,0,0,1,1,0,0,0,0,2,0,0,0,0,1,0,1,0,0,0,1,0,0,2,1,0,0,0,1,2,1,0,2,1,2,2,2,0,2,2,1,0,2,1,2,0,1,0,1,2,0,1,1,0,…
SAMP889,Mexico,"Ciudad de Mexico, Milta Plana San Antonio Tecomil",Milta Plana,13_09_2017,19.17227861,-97.02587167,4,0,1,0,1,1,0,0,0,0,1,1,0,0,1,0,2,0,0,0,0,1,0,0,0,2,0,0,1,0,1,0,1,1,0,0,0,0,1,0,1,0,0,0,0,0,0,0,0,1,1,0,0,0,1,0,1,1,0,2,0,0,0,0,0,0,0,0,0,1,0,0,1,0,1,2,1,0,0,1,0,0,1,1,0,2,1,1,1,0,1,2,1,1,1,0,0,1,0,1,0,0,1,0,1,1,2,0,0,0,2,0,1,0,0,0,0,1,1,1,2,1,1,2,1,0,2,0,2,0,0,1,2,0,2,2,1,2,2,1,1,2,…
SAMP891,Mexico,"Ciudad de Mexico, Milta Plana San Antonio Tecomil",Milta Plana,13_09_2017,19.17227861,-97.02587167,4,0,1,0,2,2,1,0,0,0,0,1,0,0,0,0,1,0,0,0,1,2,1,2,0,1,0,0,1,0,0,1,0,1,0,0,2,1,0,0,0,0,0,0,1,0,0,0,1,1,1,0,0,0,0,0,1,0,0,1,0,0,1,1,0,0,0,1,0,0,0,0,0,1,0,0,0,0,0,0,0,0,2,0,0,1,0,0,2,0,1,1,1,1,0,0,1,0,0,0,0,0,1,0,2,1,2,0,1,0,1,0,2,0,1,1,2,2,1,0,2,0,2,0,1,0,2,1,0,0,0,1,2,0,1,2,2,2,1,0,0,0,…
SAMP917,Mexico,"Ciudad de Mexico, Tlahuac ",n/a,14_09_2017,19.24536861,-97.02518667,4,0,0,1,0,0,1,0,0,0,1,1,1,0,0,1,0,0,0,1,2,1,2,2,0,2,0,1,0,0,0,1,1,0,1,0,0,0,0,0,1,0,0,0,0,0,0,0,1,0,0,0,0,0,0,0,1,0,0,2,0,1,0,0,0,1,0,0,0,2,0,1,1,1,0,0,0,1,0,0,0,0,0,0,0,0,0,0,1,0,0,1,1,0,0,0,1,1,0,0,0,0,0,2,2,0,0,0,0,0,1,1,1,0,1,1,1,0,1,2,1,1,1,2,1,0,1,1,0,0,2,2,2,0,1,2,1,1,2,1,1,0,0,1,1,1,1,0,1,0,1,2,1,1,2,0,1,0…
SAMP920,Mexico,"Ciudad de Mexico, Tlahuac",n/a,14_09_2017,19.24536861,-97.02518667,4,1,2,0,0,1,0,0,2,0,0,0,0,0,1,0,1,0,0,0,0,1,2,0,0,0,1,1,0,0,1,2,0,0,0,0,1,0,0,0,0,0,0,0,0,0,0,0,0,1,1,1,0,0,0,0,1,0,0,1,1,0,0,1,0,0,0,0,0,0,0,2,1,0,0,1,0,2,1,1,0,1,1,1,0,0,0,0,2,0,1,1,1,0,0,0,0,0,0,1,0,0,0,0,0,0,0,0,2,0,2,0,1,0,0,1,1,1,0,2,1,1,2,1,0,1,1,1,0,0,0,1,2,0,1,0,1,1,1,0,1,0,0,1,1,1,1,0,2,0,1,2,0,2,1,0,2,0,…
SAMP921,Mexico,"Ciudad de Mexico, Tlahuac ",n/a,14_09_2017,19.24536861,-97.02518667,4,1,1,1,0,2,1,0,0,0,1,2,0,0,1,0,0,0,0,0,1,0,0,0,0,1,0,1,1,0,1,0,1,2,1,0,0,0,1,0,1,0,0,0,1,1,0,0,1,1,1,0,0,0,0,0,1,0,0,0,0,1,0,1,0,0,0,1,1,1,0,0,1,0,0,2,0,1,0,0,0,0,2,0,0,1,0,0,2,0,0,1,0,0,0,0,0,0,0,1,0,0,0,2,1,0,0,0,1,0,2,0,0,0,1,0,1,1,2,1,1,2,2,0,1,0,1,2,1,0,1,1,2,0,1,2,0,1,2,1,1,0,1,0,1,1,1,1,1,0,0,2,1,1,2,0,1,1…
SAMP922,Mexico,"Ciudad de Mexico, Tlahuac",n/a,14_09_2017,19.24536861,-97.02518667,4,1,1,2,0,1,0,0,0,0,1,1,0,0,1,1,0,0,0,0,1,0,0,0,0,1,0,1,0,0,1,0,2,1,1,0,0,0,2,0,1,0,0,0,1,1,0,0,1,1,1,0,0,0,1,0,0,1,0,0,0,1,0,1,0,0,0,1,1,1,1,0,1,0,0,2,0,2,0,0,0,0,2,0,0,0,0,0,2,0,0,1,0,0,0,0,0,0,0,1,0,0,0,1,1,0,0,0,1,0,2,0,1,0,1,1,1,0,2,1,1,2,1,0,1,0,0,1,1,0,1,1,2,0,1,2,1,1,2,1,1,0,1,1,2,2,1,1,0,0,0,2,1,1,1,0,1,1,…
SAMP1109,Mexico,"Jalisco, Zapotlan El Grande",Jalisco,6_9_2017,19.70361111,-102.5486111,5,1,0,0,0,0,0,0,0,0,1,1,0,0,0,1,1,0,0,0,1,0,1,1,0,1,1,0,0,0,1,1,2,0,0,1,0,0,0,0,0,0,1,0,1,0,0,0,2,1,2,0,0,0,0,1,0,1,1,0,0,1,2,0,0,0,0,0,0,2,0,0,0,0,0,1,0,1,1,0,0,1,2,0,0,1,1,1,0,0,0,1,2,1,1,0,1,1,0,0,1,0,0,1,0,0,0,0,1,0,2,1,1,0,2,0,1,1,2,1,1,0,1,1,1,1,1,1,0,0,2,0,2,0,2,0,0,0,2,2,1,1,1,2,2,2,1,0,2,0,2,0,1,0,0,0…
SAMP1135,Mexico,"Jalisco, Zapotlan el Fresnito",n/a,6_9_2017,19.70361111,-102.5486111,5,1,2,0,0,0,0,0,0,1,1,1,1,0,1,0,1,1,1,0,0,1,1,1,1,0,0,0,0,0,0,0,1,0,1,0,0,1,0,0,1,0,0,0,1,0,1,0,1,1,1,1,0,0,1,1,1,0,0,0,1,0,0,2,0,0,1,0,0,0,1,0,0,1,0,1,1,2,1,1,0,1,2,1,0,1,0,1,2,0,0,0,1,0,1,0,0,0,0,0,0,0,0,1,1,0,2,0,1,0,2,0,1,0,1,1,0,0,0,1,2,0,2,1,2,0,2,1,0,0,1,2,1,0,2,2,0,1,0,1,0,0,1,1,2,2,1,0,1,0,2,1,1,1,2,0,1…
SAMP1139,Mexico,"Jalisco, Zapotlan el Fresnito",n/a,6_9_2017,19.70361111,-102.5486111,5,1,1,0,0,0,1,0,1,0,2,1,0,0,0,0,1,0,0,0,0,0,0,1,1,1,1,0,0,0,2,1,2,0,0,0,2,0,1,0,1,0,0,0,0,0,0,0,2,1,0,0,0,0,0,0,1,0,0,0,0,1,1,1,1,0,0,0,0,0,0,0,2,0,0,1,0,0,1,1,0,0,2,1,0,1,1,1,0,0,0,0,1,0,0,0,1,0,1,0,1,0,0,1,0,0,0,0,0,0,1,1,1,0,2,0,0,1,2,2,1,0,2,1,1,0,1,1,1,1,2,2,2,0,2,0,2,1,1,2,0,1,2,1,0,0,1,2,1,0,1,2,0,1,0,0,1…
SAMP1141,Mexico,"Jalisco, Zapotlan el Fresnito",n/a,6_9_2017,19.70361111,-102.5486111,5,0,1,1,0,0,0,0,0,0,2,0,0,0,0,1,0,0,0,0,0,1,0,1,1,1,0,0,0,0,1,1,2,1,2,0,2,1,1,0,0,0,0,0,0,0,0,0,2,1,0,0,0,0,0,0,0,0,1,0,0,0,2,0,1,0,0,0,1,1,0,0,0,0,0,0,0,1,1,0,0,1,1,0,0,1,1,0,0,0,0,1,2,0,0,0,0,0,1,1,0,0,0,1,1,0,1,0,0,0,2,1,0,0,1,0,0,1,2,2,0,2,2,1,2,1,1,1,0,0,2,1,1,1,1,1,1,2,2,1,1,1,1,1,1,1,1,2,1,0,2,2,1,2,1,0,1…
SAMP1147,Mexico,"Jalisco, El Limon",n/a,6_9_2017,19.75,-103.9833333,5,0,2,0,0,0,0,1,0,0,1,2,1,0,0,1,2,0,0,0,0,0,2,0,0,0,0,0,1,0,2,1,1,0,1,0,0,0,0,0,2,0,0,0,1,1,0,0,2,1,0,0,0,0,0,0,1,0,0,1,0,1,0,0,1,0,0,0,0,1,0,0,1,0,0,2,0,0,1,0,0,1,2,0,0,2,0,0,2,0,0,1,0,1,0,0,0,0,0,0,0,0,1,1,0,1,1,0,2,0,2,0,1,0,1,1,1,2,0,1,1,1,1,1,1,0,1,1,1,0,1,2,2,0,1,0,1,2,2,2,1,1,0,0,0,2,0,2,1,0,1,0,1,1,2,2,2,1,0,1,0,0,1,1,1,0…
SAMP1426,Argentina,Santiago Del Estero,La Banda,1_9_2017,-26.17943056,-63.8251,5,0,1,1,1,1,0,0,1,0,2,0,1,0,1,1,1,0,0,1,1,0,1,1,0,0,0,0,0,0,0,1,1,2,1,0,1,0,1,0,0,0,1,1,1,2,0,0,2,0,0,0,0,0,0,0,0,0,1,1,1,1,0,1,1,0,1,0,0,2,0,1,0,0,0,0,0,1,1,1,0,1,2,1,0,2,0,1,1,0,0,0,1,1,0,0,0,0,2,0,0,0,0,1,1,0,0,0,1,0,1,0,2,0,0,0,0,1,0,1,1,1,1,2,1,0,1,0,0,0,0,2,1,0,1,1,1,1,2,0,1,1,1,0,1,0,1,1,1,0,2,0,1,1,1,0,1,0,1,2,…
SAMP1427,Argentina,Parque Aguirre,n/a,1_10_2017,-26.21621667,-63.75149167,5,1,0,2,1,2,0,1,1,0,1,0,0,2,1,1,1,0,0,0,1,0,0,2,0,0,1,0,1,0,1,2,0,2,0,0,1,0,0,0,0,0,0,0,0,1,0,0,1,2,0,0,0,0,0,0,1,1,0,0,1,2,0,1,1,0,0,0,0,0,0,0,0,1,0,0,1,1,2,1,0,1,2,1,0,2,2,0,1,0,0,1,0,0,0,0,1,0,0,0,1,0,1,1,1,1,1,0,0,0,1,0,2,0,1,1,0,1,1,2,1,2,0,0,1,0,1,0,1,0,2,2,2,0,2,0,1,1,2,1,0,1,1,1,0,0,1,1,1,0,1,2,0,1,2,0,1,0,1,1,2,0,1…
SAMP2519,Puerto Rico (USA),n/a,n/a,6_4_2004,NA,#VALUE!,5,1,1,1,1,1,0,1,0,0,1,2,1,0,2,0,0,0,0,0,2,1,2,2,1,2,0,0,1,0,0,1,2,0,2,0,0,0,1,0,0,0,1,1,0,0,1,0,1,1,2,1,0,0,0,1,2,0,0,1,1,2,2,2,0,0,0,0,2,0,0,0,0,0,0,1,1,1,1,0,0,2,1,0,0,1,0,1,0,0,0,1,2,1,2,0,1,0,0,0,0,0,0,1,1,0,1,0,0,0,2,0,1,0,0,0,1,1,0,2,0,0,2,0,1,0,1,0,1,1,2,2,2,0,1,2,2,2,0,1,1,0,1,0,0,0,0,2,2,1,0,2,0,0,2,0,1,0,1,1,1,0,0,1,1,1,1,1,2,1,2,1,…
SAMP839,Mexico,Ciudad de Mexico,"Milta Alta, San Pedro Actopan",29_08_2017,19.21646667,-99.06527778,5,1,1,0,0,0,1,0,0,0,2,2,1,0,0,1,2,1,0,0,1,1,1,1,0,1,0,0,0,0,1,0,1,0,1,0,1,0,0,0,1,0,0,0,1,0,0,0,2,2,0,0,0,0,1,0,2,0,1,0,0,1,0,1,0,0,0,0,1,1,0,0,2,0,0,0,1,0,0,0,0,1,1,0,0,0,1,0,1,0,0,1,2,1,0,0,0,1,0,1,1,0,0,1,1,0,0,0,1,1,1,0,1,0,0,1,0,0,0,0,1,0,0,1,2,0,1,0,1,0,2,2,2,0,1,0,1,1,2,1,0,1,1,1,2,1,1,1,2,1…
SAMP840,Mexico,Ciudad de Mexico,"Milta Alta, San Pedro Actopan",29_08_2017,19.21646667,-98.93472222,5,1,0,2,0,1,1,1,0,1,0,2,0,0,1,0,1,0,1,0,1,0,1,0,0,1,0,1,0,2,1,0,2,1,1,1,0,0,1,0,0,0,0,0,1,0,2,0,1,1,0,0,0,0,0,0,2,0,0,0,1,1,0,1,0,0,0,0,0,0,0,0,2,0,0,0,1,0,0,1,0,1,1,1,0,1,0,1,1,0,0,1,1,1,1,0,0,1,0,1,0,0,0,0,2,1,1,0,0,0,2,1,1,0,1,0,0,2,0,1,1,1,2,1,2,0,1,2,0,0,1,2,2,0,1,1,2,1,1,2,0,0,1,0,1,0,0,2,1,0…
SAMP915,Mexico,"Ciudad de Mexico, Tlahuac ",n/a,14_09_2017,19.24536861,-97.02518667,5,0,0,1,2,0,0,0,0,0,1,0,0,0,1,0,0,0,0,1,0,0,0,0,0,2,1,0,0,0,2,1,1,0,1,0,0,0,0,0,0,0,0,1,1,1,0,0,1,0,0,0,0,0,0,1,2,1,0,0,0,0,0,0,0,0,0,0,0,1,0,1,0,0,0,0,0,1,1,0,0,0,2,0,0,1,1,0,1,0,0,0,2,1,0,0,0,0,0,0,0,0,0,0,1,0,1,0,1,0,2,0,2,0,0,1,1,0,2,0,1,2,0,2,2,1,1,0,1,0,2,1,1,0,2,2,2,2,2,0,0,0,1,1,1,1,0,1,2,0,1,1,1,0,2,0,0,0…
SAMP1411,Argentina,Rio Negro,Bariloche,11_4_2017,-40.86652778,-70.68972222,6,1,1,2,0,0,1,0,0,0,0,1,1,0,0,0,2,0,0,0,1,0,2,1,0,1,0,0,0,0,2,2,2,1,1,0,0,2,0,0,0,0,0,1,2,0,1,0,2,0,0,0,0,0,1,0,2,0,1,0,0,2,0,0,2,0,0,0,1,1,2,0,0,0,0,0,2,0,1,2,0,2,2,1,0,2,1,2,1,0,0,1,2,0,2,0,0,0,0,0,2,0,0,2,1,0,0,0,0,0,0,0,0,0,1,2,0,0,0,1,0,1,0,1,2,0,0,0,0,0,0,1,0,0,1,0,1,2,2,0,0,1,2,0,2,0,0,0,2,0,1,2,0,0,0,0,0,0,0,1,0,0,…
SAMP1412,Argentina,Rio Negro,Bariloche,11_4_2017,-40.86652778,-70.68972222,6,1,2,0,0,0,1,0,1,0,0,1,1,0,0,0,0,0,0,1,2,0,2,0,0,0,0,0,0,0,0,2,2,0,0,0,0,2,0,0,0,0,0,1,2,0,0,0,2,0,0,0,0,0,0,0,2,0,1,0,2,2,1,2,1,0,0,0,0,1,1,0,0,0,0,0,0,0,0,1,0,1,1,0,0,1,1,0,1,0,0,1,2,0,1,0,0,0,0,0,2,0,0,1,0,0,0,0,1,0,0,0,1,0,2,1,0,0,0,0,0,0,0,0,1,0,0,0,0,0,0,2,0,0,1,0,0,2,2,0,0,1,1,0,2,0,0,2,1,0,2,1,0,0,1,0,1,0,1,1,1,0,…
SAMP234,Zambia,Shangombo†,Sioma,22_08_2017,-13.107325,25.41435278,6,2,1,0,1,0,0,0,0,0,0,0,0,1,0,0,1,0,0,2,2,1,1,1,0,1,1,0,0,0,1,2,2,1,2,0,0,2,0,0,1,0,1,1,2,0,2,0,2,0,0,1,0,0,0,0,2,0,2,0,2,1,0,2,0,0,1,2,1,2,0,0,1,0,0,0,1,1,2,2,0,2,1,0,0,0,2,2,2,0,0,1,2,1,2,0,0,0,0,0,0,0,0,0,1,0,0,0,0,1,0,0,0,0,0,1,0,1,0,1,0,0,0,0,0,0,0,0,0,0,1,2,0,0,1,0,0,0,1,0,0,1,1,0,2,0,0,0,1,1,1,0,0,0,0,0,1,0,0,1,0,0,0,0,0,0,0…
SAMP235,Zambia,Shangombo†,Sioma,22_08_2017,-13.107325,25.41435278,6,2,1,0,0,0,0,0,1,0,0,0,0,0,0,0,0,1,0,0,2,0,2,2,0,2,0,0,0,0,2,2,2,0,0,0,0,2,0,0,0,0,1,1,2,1,0,0,2,0,1,2,1,1,0,2,2,0,1,0,1,2,2,0,1,0,0,0,0,2,0,0,1,0,0,0,2,0,2,2,0,1,1,1,0,2,2,2,0,0,0,0,2,0,1,0,2,0,0,0,1,0,0,2,1,0,0,0,0,0,0,0,1,0,2,2,0,0,0,2,0,0,0,0,0,0,0,0,0,0,0,2,0,0,1,0,0,2,0,0,0,0,2,1,1,0,0,0,2,1,2,1,0,0,0,0,0,0,0,2,0,0,0,0,0,0,0…
SAMP236,Zambia,Shangombo†,Sioma,22_08_2017,-13.107325,25.41435278,6,2,1,1,0,0,0,0,2,0,0,0,0,0,0,0,0,1,0,0,2,0,2,2,0,2,0,0,0,0,2,2,2,0,0,0,0,2,0,0,0,0,1,1,2,0,0,0,1,0,1,2,1,1,0,1,2,0,1,0,1,2,2,0,1,0,0,0,0,2,0,0,1,0,0,0,2,0,2,1,0,2,1,1,0,2,2,2,0,0,0,0,2,0,1,0,1,0,0,0,1,0,0,1,1,0,0,0,0,1,0,0,1,0,2,1,0,0,0,2,0,0,0,0,0,0,0,0,0,0,0,2,0,0,2,0,0,2,0,0,0,0,2,1,1,0,0,0,2,0,2,1,0,0,0,0,0,0,0,2,0,0,0,0,0,0,0…
SAMP255,Zambia,North-Western Province,Mwinilunga,25_08_2017,-15.114175,26.72097778,6,1,1,1,1,0,1,0,1,0,0,0,0,1,0,0,0,0,0,1,1,1,1,0,0,1,0,0,0,0,1,2,1,0,1,0,0,2,0,0,0,0,1,2,1,0,1,0,1,0,0,0,0,1,0,0,2,0,1,0,1,2,2,1,0,0,0,0,0,2,2,0,0,1,0,0,1,1,1,1,0,1,0,1,0,1,2,1,1,0,0,0,2,0,1,0,1,0,1,0,2,0,0,1,0,0,1,0,0,1,0,1,1,0,1,2,1,1,0,2,0,0,0,0,1,0,0,0,0,0,0,2,0,0,2,0,0,2,2,0,0,0,2,0,2,0,0,0,2,1,2,1,0,0,0,0,0,0,…
SAMP256,Zambia,North-Western Province,Mwinilunga,25_08_2017,-15.114175,26.72097778,6,2,1,0,0,2,1,1,1,0,0,1,0,0,0,0,0,0,0,0,2,0,2,0,0,0,1,0,0,0,2,2,2,0,0,0,0,2,0,0,0,0,1,1,2,0,2,0,1,0,1,2,0,0,0,0,2,1,2,0,1,2,1,1,0,0,0,1,1,2,0,0,0,0,0,1,2,0,0,2,0,2,2,1,0,1,1,1,1,0,0,0,2,0,2,0,2,0,1,0,1,0,0,2,1,0,1,0,0,1,0,1,1,0,2,2,2,0,0,1,0,1,1,0,1,0,0,0,0,0,1,1,0,0,2,0,0,2,0,0,0,0,1,0,2,0,0,0,2,0,2,1,0,0,0,0,0,0,…
SAMP257,Zambia,North-Western Province,Mwinilunga,25_08_2017,-15.114175,26.72097778,6,2,2,0,0,0,0,0,0,0,0,0,0,1,0,0,0,1,1,0,2,0,2,2,2,1,1,0,0,0,2,2,2,0,1,0,0,2,0,0,0,0,1,1,2,2,2,0,0,0,0,1,0,1,0,1,2,0,0,0,2,1,2,2,1,0,0,1,0,1,0,0,0,0,0,1,2,0,2,1,0,1,0,1,0,1,1,1,0,0,0,0,2,0,2,0,1,0,1,0,2,0,0,2,0,0,0,0,0,0,0,0,1,0,2,1,0,1,0,1,0,1,0,0,1,0,0,0,0,0,0,1,0,0,1,0,1,2,0,0,0,0,2,1,2,0,0,0,2,0,2,1,0,0,0,0,0,0,…
SAMP2756a,USA,"Florida, Port Manatee EM3",Manatee Co,5_6_2018,27.63952778,-81.44622222,6,1,1,1,0,0,0,2,1,0,0,1,1,0,0,0,0,0,1,1,1,1,1,1,2,0,0,0,0,1,1,2,2,0,0,2,1,2,0,1,0,0,2,1,2,1,2,0,1,0,1,2,0,0,1,0,1,0,0,0,1,2,2,1,1,0,0,0,1,0,0,0,0,0,0,0,2,0,1,1,0,2,0,1,0,2,0,0,1,0,0,0,2,1,1,0,2,0,1,0,2,0,0,0,0,1,0,0,0,0,1,0,1,0,2,1,0,2,0,2,0,1,0,1,2,0,0,0,0,1,0,0,0,0,2,0,0,2,0,0,0,1,1,0,1,0,0,1,0,1,2,0,0,1,0,0,…
SAMP2758a,USA,"Florida, Port of Manatee EM3",Manatee Co,5_6_2018,27.63952778,-81.44622222,6,0,0,1,0,0,0,2,1,0,0,0,1,1,0,0,0,1,0,1,1,0,1,1,1,1,1,0,1,1,2,2,2,0,2,1,0,1,1,1,0,0,2,1,2,2,2,0,2,0,1,0,0,1,0,0,1,0,0,0,1,1,2,2,2,0,0,0,0,0,0,0,1,0,0,0,2,1,2,0,0,2,1,0,0,0,1,2,1,0,0,1,2,0,2,0,2,0,0,1,2,0,0,0,0,0,0,0,0,0,0,0,1,0,2,2,0,0,0,2,0,0,0,2,1,0,0,0,0,0,1,1,2,0,2,0,1,2,1,0,0,1,2,0,2,0,0,0,2,1,1,0,0,1,0…
SAMP296,Italy,Ragusa,n/a,24_04_2017,36.73763889,14.88663889,6,2,2,2,0,0,0,1,2,0,0,1,1,0,0,0,0,1,0,1,1,0,2,1,1,2,0,0,0,0,1,2,2,0,0,0,1,2,0,0,0,0,0,2,2,1,1,0,2,0,0,1,0,1,0,1,2,0,0,0,2,0,1,2,0,0,1,1,0,2,0,0,1,0,0,1,1,1,1,2,0,1,0,2,0,1,1,2,1,0,1,1,1,0,1,0,2,0,1,0,1,0,0,1,0,2,1,0,2,0,0,0,0,0,2,0,0,1,0,2,0,0,0,2,2,0,0,0,0,0,0,2,1,0,2,0,0,2,1,0,0,1,1,0,1,0,1,0,2,0,1,1,0,0,0,0,0,0,1,0,1,0,1,1,1,1,2,1,1,1…
SAMP298,Italy,Ragusa,n/a,24_04_2017,36.73763889,14.88663889,6,2,2,1,0,0,0,1,0,0,0,1,1,0,0,0,0,0,0,2,2,0,2,0,1,1,0,0,0,0,2,2,2,0,0,0,0,1,0,0,0,0,0,2,2,0,2,0,2,0,0,1,0,1,0,0,2,0,1,0,2,1,0,2,1,1,1,2,0,2,0,0,0,0,0,2,2,2,1,2,0,2,0,2,0,2,0,2,2,0,1,0,0,0,2,0,2,0,1,0,0,0,0,1,0,2,0,0,1,0,1,0,0,0,1,0,0,1,0,1,0,0,0,1,2,0,0,0,0,0,0,2,2,0,2,0,0,2,0,0,0,0,1,0,2,0,0,0,2,0,2,0,1,0,0,0,0,0,1,2,0,1,0,0,1,1,1,0,1,1…
SAMP301,Italy,Ragusa,n/a,23_04_2017,36.73386111,14.82755556,6,1,1,0,0,0,0,1,1,0,0,0,1,0,1,0,1,0,0,2,2,0,0,2,1,1,0,0,0,0,2,2,2,0,0,0,1,1,0,0,0,0,0,2,2,1,2,0,2,0,0,2,0,2,0,2,2,1,1,0,1,1,2,2,1,1,1,0,0,2,0,0,1,0,0,1,2,1,1,2,0,2,1,1,0,1,2,1,1,0,0,0,1,0,1,0,2,0,1,0,0,0,0,1,0,0,1,0,0,0,2,0,0,0,1,1,0,0,1,2,0,1,1,2,1,0,1,0,0,1,0,2,0,0,2,0,1,2,0,0,0,0,2,0,2,0,0,0,1,0,2,0,0,0,0,0,0,0,1,1,0,0,0,0,1,1,2,0,0,0…
SAMP302,Italy,Ragusa,n/a,23_04_2017,36.73386111,14.82755556,6,1,2,2,0,1,0,2,0,0,0,0,0,0,0,0,1,1,1,2,1,0,1,1,0,2,0,0,0,0,2,2,1,0,1,0,0,1,0,0,0,0,1,2,1,2,1,0,2,0,0,2,0,0,0,1,2,0,1,0,1,2,2,2,0,1,1,0,0,2,0,1,0,0,0,1,0,0,2,2,0,1,2,2,0,2,1,1,2,0,0,0,2,0,2,0,2,1,1,0,0,0,0,0,0,0,1,0,0,0,0,0,0,0,1,0,0,0,1,2,0,1,0,1,2,0,1,0,0,0,2,2,0,0,1,0,0,2,0,0,0,0,2,0,2,0,1,2,1,0,1,1,0,0,0,0,0,0,1,1,1,0,0,1,1,1,0,1,0,0…
SAMP304,Italy,Enna,n/a,1_4_2017,37.59680833,14.425525,6,2,0,0,0,0,0,1,0,0,0,0,0,0,0,0,0,1,0,1,2,0,2,1,1,1,0,0,1,0,2,1,2,0,0,0,0,2,0,0,1,0,0,2,2,2,2,0,2,0,0,0,0,1,0,2,1,1,0,0,2,0,1,2,2,0,1,0,0,2,0,0,1,1,0,0,1,1,2,2,0,2,0,2,0,2,2,2,2,0,0,0,2,1,1,0,0,1,2,0,1,0,0,1,0,1,0,0,1,0,1,0,1,0,1,1,0,2,0,1,0,1,0,1,2,1,0,0,0,0,1,2,1,0,1,0,1,2,1,0,2,1,2,1,1,0,0,1,1,0,2,1,0,0,0,0,0,0,0,2,2,0,1,0,1,0,0,1,0,0,0,0,1…
SAMP306,Italy,Enna,n/a,1_4_2017,37.59680833,14.425525,6,1,1,0,0,0,0,0,2,0,0,1,0,0,0,0,0,0,0,2,2,0,1,1,1,0,0,0,0,0,1,2,2,0,1,0,0,2,0,0,0,0,1,2,2,2,2,0,2,0,0,1,0,0,0,1,2,0,0,0,2,1,2,2,1,0,0,0,0,2,0,0,0,0,0,1,2,1,2,1,0,2,1,1,0,2,1,1,2,0,0,0,1,0,1,0,0,1,1,0,2,0,0,2,0,0,1,0,2,0,1,0,0,0,2,1,0,0,0,2,0,0,1,0,2,1,2,0,0,0,0,2,0,0,2,0,1,2,1,0,1,0,2,0,2,0,0,0,1,0,2,1,0,0,0,0,0,0,1,2,0,0,0,0,0,1,0,0,0,0,0,0,2…
SAMP310,Italy,Enna,n/a,1_4_2017,37.60862778,14.41208611,6,0,1,1,0,0,0,2,1,0,0,0,0,0,0,0,1,2,0,0,2,0,1,1,1,1,0,0,0,0,1,2,2,0,0,0,0,1,0,0,0,0,1,1,1,2,2,0,2,0,0,1,0,2,0,1,2,0,0,0,2,0,1,1,2,0,0,0,0,2,0,0,1,0,0,0,1,1,2,2,0,1,0,1,0,2,1,1,2,0,0,1,2,0,0,0,2,0,1,0,0,0,0,2,2,1,0,0,0,0,0,0,1,0,2,0,0,0,0,2,0,0,0,2,1,0,0,0,0,1,1,1,0,0,2,0,0,2,1,0,0,0,2,0,2,0,1,0,2,0,2,1,0,0,0,0,1,0,1,2,1,0,2,0,2,1,1,1,0,1,1,0…
SAMP312,Italy,Siracusa,n/a,15_04_2017,36.87997222,15.03433333,6,1,1,1,0,0,0,2,1,0,0,0,0,2,1,0,1,0,0,0,1,0,2,0,1,2,0,1,0,0,2,2,2,0,0,0,0,2,0,0,0,0,1,2,2,1,1,0,2,0,0,1,0,0,0,1,2,0,0,0,1,1,2,2,1,0,1,0,0,2,1,0,0,0,0,0,2,1,1,1,0,2,0,1,0,1,2,2,1,0,0,0,1,0,2,0,1,0,2,0,2,0,0,2,0,0,1,0,0,0,1,0,0,0,2,0,0,0,1,2,0,0,0,2,0,0,1,0,0,0,2,2,0,0,1,0,2,2,1,0,0,0,1,0,1,0,0,1,2,1,2,1,0,0,0,0,0,0,1,2,0,0,1,0,0,1,0,1,0…
SAMP313,Italy,Siracusa,n/a,15_04_2017,36.87997222,15.03433333,6,1,1,2,0,0,0,1,0,0,0,0,0,0,0,0,1,0,0,0,2,1,1,1,0,1,0,0,0,0,2,2,1,0,0,0,0,1,0,0,0,0,0,1,2,2,2,0,1,0,0,2,1,0,0,0,2,0,1,0,2,2,2,2,1,0,0,0,0,2,1,0,0,0,0,0,2,0,1,2,0,1,0,2,0,1,1,2,2,0,0,0,2,0,1,0,1,0,1,1,2,0,0,2,0,0,0,0,0,0,1,0,0,0,2,1,0,0,1,0,0,0,0,1,0,0,0,0,0,0,1,2,0,0,1,0,1,2,0,0,0,0,1,0,2,0,0,1,2,1,2,0,0,0,0,0,0,0,1,1,0,0,0,0,0,1,0,1,0…
SAMP337,Italy,Siracusa,n/a,13_04_2018,37.08775,14.97669444,6,1,1,1,0,0,0,0,1,0,0,1,0,0,0,0,1,0,1,1,0,0,2,1,0,0,0,0,0,1,1,2,2,0,0,0,1,1,0,1,1,0,0,1,2,2,2,0,1,0,1,0,1,0,0,0,2,0,0,0,0,2,1,0,0,0,1,0,0,1,1,0,0,0,0,0,0,0,2,1,0,2,0,1,0,2,2,0,0,0,0,0,2,0,0,0,1,0,1,0,0,0,0,0,0,0,0,0,0,0,1,0,1,0,0,0,0,0,0,1,0,1,1,1,0,0,0,0,0,0,0,2,0,0,1,0,0,1,2,0,0,0,2,0,1,0,0,0,2,0,1,2,0,0,0,0,0,0,0,2,2,1,0,0,0,0,0,1,0,0,…
SAMP339,Italy,Siracusa,n/a,13_04_2018,37.08775,14.97669444,6,1,1,2,0,0,0,2,0,0,0,0,0,0,0,0,1,0,1,1,1,0,2,2,1,1,1,0,0,0,1,2,2,1,0,0,1,2,0,0,0,0,0,2,1,1,1,0,2,0,0,0,0,1,0,0,2,0,1,0,0,2,1,1,1,0,1,0,0,2,1,0,1,0,0,0,0,1,2,2,0,2,0,2,0,2,2,2,1,0,0,0,2,0,2,0,0,0,1,0,0,0,0,1,0,1,0,0,1,0,1,0,2,0,1,2,0,0,0,1,0,1,1,1,2,1,0,0,0,0,0,2,1,0,1,0,0,1,2,0,0,0,1,1,1,0,0,2,2,0,0,0,0,0,0,0,0,0,2,1,2,1,1,0,0,2,0,0,0,0,…
SAMP360,Italy,"Sassari, Sassari, Sardegna",n/a,18_04_2017,-39.22611111,-7.511111111,6,0,1,0,0,0,0,2,0,0,0,0,0,0,0,0,0,2,0,1,2,0,2,0,2,1,0,0,0,0,2,2,1,0,1,0,0,2,0,0,0,0,2,2,2,2,2,0,1,0,0,2,0,0,0,1,2,1,1,0,2,2,2,2,1,0,0,0,0,2,0,0,0,0,0,1,2,0,2,1,0,2,1,2,0,2,1,2,0,0,0,0,2,0,2,0,2,0,2,0,1,0,0,2,1,0,0,0,0,0,1,0,0,0,2,2,0,1,0,2,0,0,1,2,1,0,0,0,0,0,1,2,0,0,2,0,0,2,0,0,0,1,2,0,1,0,0,0,1,0,2,1,0,0,0,0,0,0…
SAMP363,Italy,"Sassari, Sassari",n/a,18_04_2017,40.77388889,8.488888889,6,0,1,0,0,0,0,2,0,0,0,0,0,0,0,0,0,2,0,1,2,0,2,0,2,1,0,0,0,0,2,2,2,0,1,0,0,2,0,0,0,0,2,2,2,2,2,0,1,0,1,1,0,0,0,1,2,1,1,0,2,2,2,2,1,0,0,0,0,2,0,0,0,0,0,1,2,0,2,2,0,2,0,2,0,2,1,2,0,0,0,0,2,0,2,0,2,0,2,0,1,0,0,2,0,0,0,0,0,0,1,0,0,0,2,2,0,0,0,2,0,0,1,2,1,0,0,0,0,0,0,2,0,0,2,0,0,2,1,0,0,0,2,0,1,0,0,0,1,0,2,1,0,0,0,0,0,0,0,2,0,0,0,0…
SAMP364,Italy,"Sassari, Porto Torres",n/a,18_04_2017,40.7975,8.455277778,6,1,2,2,0,0,0,2,0,0,0,0,0,0,0,0,0,2,0,2,2,0,2,0,0,1,0,1,0,0,1,2,2,0,0,0,1,2,0,0,0,0,0,2,2,2,2,0,2,0,0,2,0,1,0,2,2,0,0,0,2,2,2,1,2,0,0,0,0,1,0,0,1,0,0,1,2,0,2,2,0,2,0,2,0,2,2,2,0,0,0,0,2,0,2,0,1,0,2,0,1,0,0,2,0,0,0,0,0,0,1,0,0,0,2,2,0,0,0,2,0,0,1,2,2,0,0,0,0,0,0,2,0,0,2,0,0,2,0,0,0,0,2,0,2,0,0,0,2,0,2,1,0,0,0,0,0,0,1,2,0,0,1,…
SAMP366,Italy,"Sassari, Porto Torres",n/a,18_04_2017,40.7975,8.455277778,6,1,0,2,0,0,0,1,0,0,0,0,0,0,0,0,0,2,0,1,2,0,2,0,1,1,0,1,0,0,1,2,2,0,0,0,0,2,0,0,0,0,1,1,2,2,2,0,2,0,0,1,0,2,0,2,1,0,0,0,1,2,2,1,2,0,0,0,0,2,0,0,1,0,0,1,2,0,2,2,0,2,1,1,0,2,2,2,0,0,0,0,2,0,2,0,2,0,2,0,1,0,0,2,0,0,0,0,0,0,0,0,0,0,2,2,0,0,0,2,0,0,2,2,2,0,0,0,0,2,0,2,0,0,2,0,1,2,1,0,0,0,2,0,1,0,0,0,1,0,2,0,0,0,0,0,0,0,1,2,0,0,0,…
SAMP370,Italy,"Gonnosfanadiga, Sardegna Sud",n/a,18_04_2017,-38.48583333,-7.324166667,6,0,1,1,0,0,0,0,0,0,0,0,1,0,1,0,0,1,0,2,1,0,1,1,0,1,0,0,0,0,1,2,2,0,0,0,2,2,0,0,0,0,0,0,2,1,0,0,1,0,0,0,0,1,0,2,2,0,0,1,0,2,2,0,0,0,0,0,0,2,0,0,0,1,0,1,2,0,2,1,0,1,0,1,0,0,2,1,1,0,0,0,2,0,0,0,1,0,0,0,2,0,0,1,0,0,0,0,0,0,1,0,1,0,2,1,1,0,0,1,0,2,1,0,1,0,0,0,0,1,0,1,0,0,1,0,0,2,2,0,0,0,2,0,2,0,0,1,2,0,2,1,0,0,0,0,0…
SAMP373,Italy,"Sardegna Sud, Gonnosfanadiga",n/a,18_04_2017,39.48527778,8.658333333,6,1,1,1,0,1,0,1,0,0,0,0,1,0,0,0,0,1,0,0,2,0,2,1,1,1,0,0,0,0,2,2,2,0,0,0,0,2,0,0,0,0,2,1,2,2,2,0,1,0,0,2,0,0,0,2,2,1,0,0,2,2,2,2,2,0,0,1,0,2,0,0,0,0,0,1,2,0,2,2,0,2,1,2,0,2,2,2,0,0,0,1,2,0,2,0,1,0,2,0,2,0,0,2,0,0,0,0,0,0,0,0,0,0,2,2,0,1,0,2,0,0,1,2,1,0,0,0,0,0,1,2,0,0,1,0,0,2,0,0,0,0,2,0,2,0,0,0,2,0,2,1,0,0,0,0,0,0…
SAMP375,Italy,"Sardegna Sud, Gonnosfanadiga",n/a,18_04_2017,39.48527778,8.658333333,6,0,1,0,0,1,0,1,2,0,0,0,0,0,0,0,0,2,0,1,2,0,2,0,1,0,0,0,0,0,2,2,2,0,0,0,1,2,0,0,0,0,1,1,2,1,1,0,2,0,0,1,0,1,0,1,2,0,1,0,2,2,2,2,2,0,0,1,0,1,0,0,0,0,0,1,2,0,2,2,0,1,1,2,0,2,0,2,0,0,0,0,2,0,1,0,2,0,2,0,1,0,0,2,1,0,0,0,0,0,0,0,1,0,2,2,0,1,0,2,0,0,1,2,2,0,0,0,0,1,1,2,0,0,2,0,0,2,0,0,0,0,2,0,2,0,0,0,0,0,2,1,0,0,0,0,0,0…
SAMP376,Italy,"Zeddiani, Oristano, Sardegna",n/a,18_04_2017,-38.25027778,-7.348888889,6,2,2,1,0,0,0,2,2,0,0,0,2,0,0,0,0,2,0,0,2,0,2,2,1,1,0,0,0,0,2,2,2,0,0,0,0,2,0,0,0,0,0,2,2,2,2,0,2,0,0,2,0,0,0,1,2,0,0,1,2,2,2,2,2,0,1,0,0,2,0,0,1,0,0,1,2,0,2,1,0,2,1,2,0,2,1,2,0,0,0,0,2,0,1,0,1,0,2,0,2,0,0,2,1,0,0,0,0,0,0,0,1,0,2,2,0,0,0,1,0,0,0,1,2,0,0,0,0,0,0,2,0,0,2,0,2,2,0,0,0,1,2,0,1,0,0,0,2,0,2,1,0,0,0,0,0…
SAMP377,Italy,"Sardegna, Oristano, Marrubiu",n/a,18_04_2017,39.74972222,8.651111111,6,1,1,1,1,1,0,2,0,0,0,0,0,0,1,0,0,2,0,1,2,0,2,2,2,0,0,0,0,0,2,2,2,0,0,0,0,2,0,0,0,0,1,2,2,2,2,0,2,0,0,2,0,1,0,1,2,0,0,0,2,2,2,2,0,0,0,1,0,2,0,0,1,0,0,2,2,0,2,2,0,2,1,2,0,2,0,2,2,0,0,0,2,0,1,0,1,0,2,0,1,0,0,2,0,0,0,0,0,0,1,0,0,0,2,2,1,0,1,0,0,1,1,1,1,0,0,0,0,0,1,1,0,0,2,0,1,2,0,0,0,0,2,0,1,0,0,0,1,0,2,1,0,0,0,0,0,0…
SAMP381,Italy,"Sassari, Ittiri",n/a,18_04_2017,40.58694444,8.546944444,6,1,2,1,0,0,0,1,1,0,0,0,1,1,0,0,0,2,0,2,2,1,2,0,0,2,0,0,0,0,2,2,2,0,0,0,1,2,0,0,0,0,2,2,2,2,2,0,1,0,0,2,0,1,0,1,2,2,0,0,2,2,2,2,0,0,0,0,0,2,0,0,0,0,0,1,1,0,2,2,0,2,0,2,0,2,2,2,0,0,0,1,2,0,2,0,2,0,2,0,1,0,0,2,0,0,0,0,0,0,0,0,0,0,2,2,0,0,0,1,0,0,2,1,1,0,0,0,0,0,0,2,0,0,2,0,0,2,0,0,0,0,2,0,1,0,0,1,2,0,2,1,0,0,0,0,0,0,0,2,0,0,0,0,…
SAMP382,Italy,"Sassari, Ittiri, Sardegna",n/a,18_04_2017,-39.41305556,-7.453055556,6,2,2,1,0,0,0,1,2,0,0,0,0,0,0,0,1,2,0,2,2,1,2,0,1,1,0,0,0,0,1,2,2,0,0,0,1,2,0,0,0,0,2,2,2,2,2,0,1,0,0,2,0,1,0,1,2,1,0,0,2,2,1,1,1,0,0,0,0,2,0,0,0,0,0,1,0,0,2,1,0,2,0,1,0,2,2,2,0,0,0,0,2,1,2,0,1,0,2,0,1,0,0,2,0,0,0,0,0,0,0,0,0,0,2,2,0,0,0,1,0,0,1,1,2,0,0,0,0,0,0,2,0,0,1,0,0,2,0,0,0,0,2,0,2,0,0,0,2,0,2,2,0,0,0,0,0,0,…
SAMP389,Italy,Sardegna Sud,San Nicolo Gerrei,18_04_2017,-38.50722222,-8.6875,6,1,0,0,0,0,0,1,2,0,0,0,0,1,1,0,0,1,1,0,2,0,2,0,2,2,0,0,0,0,2,2,2,0,1,0,0,2,0,0,0,0,0,1,2,1,2,0,1,0,0,0,0,1,0,1,2,0,0,0,2,2,1,2,1,0,0,0,0,1,0,0,0,0,0,0,2,0,2,2,0,2,1,1,0,2,0,2,0,0,0,0,2,0,2,0,1,0,0,0,1,0,0,2,0,0,0,0,0,0,1,0,2,0,2,1,1,0,0,0,0,0,0,1,1,0,0,0,0,0,0,1,0,0,2,0,0,2,1,0,0,0,2,1,1,0,0,0,1,0,2,0,0,0,0,0,0,0,1,2,0,…
SAMP390,Italy,"Sardegna Sud, San Nicolo Gerrei",n/a,18_04_2017,39.49277778,9.3125,6,2,0,0,0,0,0,0,2,0,0,1,0,2,0,0,0,0,2,0,2,0,2,2,2,2,0,0,0,0,2,2,2,0,2,0,0,2,0,0,0,0,0,0,2,0,1,0,0,0,0,0,0,0,0,2,2,0,0,0,2,0,2,2,0,0,0,2,0,0,0,0,0,0,0,0,2,0,2,2,0,0,0,2,0,1,0,2,0,0,0,0,2,0,2,0,0,0,0,0,2,0,0,2,0,0,0,0,0,0,0,0,0,0,2,0,0,2,0,0,0,0,0,0,0,0,0,0,0,0,0,0,0,0,2,0,2,2,2,0,0,0,2,0,2,0,0,0,2,0,2,0,0,0,0,0,0,0,0…
SAMP392,Italy,Sardegna,"Zeddiani, Oristano",18_04_2017,-38.01361111,-7.388055556,6,2,1,0,0,0,0,0,2,0,0,0,1,0,0,0,0,1,0,1,2,0,2,1,1,0,0,0,0,0,1,2,2,0,0,0,0,1,0,0,0,0,1,2,2,2,1,0,2,0,0,1,0,1,0,2,2,0,1,0,2,2,2,1,2,0,0,0,0,2,0,0,1,0,0,0,2,1,2,2,0,2,1,2,0,2,1,2,1,0,0,0,2,0,1,0,1,0,1,0,2,0,0,2,0,0,0,0,0,0,0,0,0,0,2,2,0,1,0,1,0,0,0,1,2,0,0,0,0,0,1,1,0,0,2,0,0,2,0,0,0,0,2,0,1,0,0,0,2,0,2,0,0,0,0,0,0,0,1,…
SAMP395,Italy,"Zeddiani, Oristano, Sardegna",n/a,18_04_2017,39.98638889,8.611944444,6,2,1,0,0,0,0,0,1,0,0,0,0,0,0,0,1,0,0,2,2,0,2,2,0,1,0,0,0,0,1,2,2,0,0,0,0,1,0,0,0,0,1,2,2,2,1,0,2,0,0,1,0,1,0,1,2,0,0,0,2,2,2,2,1,0,0,1,1,2,0,0,0,0,0,0,2,0,2,2,0,2,2,1,0,2,2,2,0,0,0,0,2,0,2,0,2,0,2,0,2,0,0,2,0,0,0,0,0,0,0,0,0,0,2,2,0,0,0,1,0,0,0,1,1,0,0,0,1,0,0,2,0,0,2,0,1,2,0,0,0,0,2,0,1,0,0,0,1,0,2,1,0,0,0,0,0,0…
SAMP398,Italy,"Sardegna Sud, Guspini",n/a,18_04_2017,39.53305556,8.618611111,6,2,0,0,0,0,0,1,1,0,1,0,1,0,0,0,0,2,0,1,2,0,2,1,2,2,0,0,0,0,2,2,2,0,2,0,1,1,0,0,0,0,2,2,2,1,2,0,2,0,0,2,0,0,0,1,2,2,1,0,1,2,2,1,2,0,0,1,0,2,0,0,0,0,0,0,2,0,2,2,0,2,2,2,0,2,1,2,0,0,0,0,2,0,1,0,2,0,1,0,2,0,0,2,0,0,0,0,0,0,0,0,0,0,2,2,0,2,0,1,0,0,0,1,2,0,0,0,0,0,1,2,0,0,2,0,0,2,0,0,0,0,2,0,2,0,0,0,2,0,2,2,0,1,0,0,0,0,0,2,0,…
SAMP399,Italy,"Sardegna Sud, Guspini",n/a,18_04_2017,39.53305556,8.618611111,6,2,2,2,1,0,0,1,0,0,0,0,0,0,0,0,0,2,0,2,2,0,2,2,1,1,0,0,0,0,2,2,2,0,0,0,0,2,0,0,0,0,2,1,2,2,1,0,2,0,0,2,0,1,0,1,2,1,0,0,2,1,2,1,2,0,0,0,0,1,0,0,0,0,0,0,2,0,2,2,0,2,1,2,0,2,1,2,0,0,0,0,2,0,2,0,2,0,2,0,2,0,0,2,0,0,0,0,0,0,0,0,0,0,2,2,0,0,0,1,0,0,2,2,2,0,0,0,0,0,0,2,0,0,2,0,0,2,0,0,0,0,2,0,1,0,0,0,2,0,2,2,0,0,0,0,0,0,0,2,0,…
SAMP421,Italy,Palermo ,Cerda,9_4_2017,37.93669444,13.78888889,6,2,0,0,0,0,0,0,2,0,0,0,2,0,0,0,0,0,0,2,2,0,2,0,2,0,0,0,0,0,0,2,2,0,0,0,2,2,0,0,0,0,2,2,2,2,2,0,2,0,0,2,0,2,0,2,2,0,2,0,2,2,2,2,2,0,0,0,2,2,0,0,0,2,0,0,2,2,2,2,0,2,0,2,0,2,2,2,2,0,0,0,2,0,2,0,2,0,2,0,0,0,0,2,0,0,0,0,0,0,0,0,0,0,2,2,0,0,0,2,0,0,0,2,2,0,0,0,0,0,0,2,0,0,0,0,2,2,0,0,0,0,0,0,2,0,0,2,2,0,2,0,0,0,0,0,0,0,2,0,2,0,0,0,0,2,0,0,0…
SAMP428,Italy,Palermo ,Sciara,9_4_2017,37.9535,13.77363889,6,1,0,0,1,1,0,1,2,0,0,0,0,1,0,0,0,0,0,2,2,1,1,1,2,2,0,0,0,0,1,2,2,0,0,0,1,1,0,0,1,0,0,2,2,1,2,0,2,0,0,1,0,2,0,0,2,0,0,0,2,2,2,1,1,0,0,0,0,1,0,0,0,2,0,1,2,0,2,2,0,2,1,2,0,0,2,2,1,0,0,0,2,0,2,0,2,0,2,0,0,0,0,2,0,0,0,0,1,0,1,0,0,0,2,1,0,0,0,1,0,0,0,2,1,0,0,0,0,0,1,1,1,0,1,0,1,2,1,0,0,0,2,0,2,0,0,1,1,0,1,1,0,0,0,0,0,0,1,1,1,0,1,0,0,1,0,0,1,0,…
SAMP429,Italy,Palermo ,Sciara,9_4_2017,37.9535,13.77363889,6,2,0,0,0,0,0,0,1,0,0,0,1,1,0,0,0,1,0,0,2,0,1,1,1,2,0,0,0,0,1,2,2,0,0,0,0,1,0,0,0,0,2,2,1,1,2,0,2,0,0,1,0,1,0,0,1,0,2,0,2,2,2,1,2,0,0,0,0,2,0,0,0,0,0,0,1,0,2,2,0,2,1,2,0,1,2,2,2,0,0,0,2,0,1,0,2,0,1,0,1,0,0,2,0,0,0,0,0,0,0,0,0,0,2,1,0,0,0,0,0,0,0,2,2,0,0,0,0,0,0,2,0,0,1,0,1,2,1,0,0,0,1,0,1,0,0,1,1,0,2,1,0,0,0,0,0,0,1,2,1,0,1,0,0,1,1,1,1,0,…
SAMP1421,Argentina,Buenos Aires,Balcarce,1_6_2017,-36.13167222,-57.70263056,7,1,1,1,0,1,0,1,1,0,0,0,0,0,0,0,0,0,0,0,2,1,2,0,0,2,0,0,1,0,0,1,2,0,0,0,1,1,1,0,0,0,0,1,1,1,1,0,1,0,1,1,0,1,0,1,2,0,1,1,2,2,0,2,1,0,1,0,0,2,0,0,1,0,0,1,0,1,2,2,0,1,1,0,0,1,0,2,0,0,0,1,2,0,1,0,0,0,1,0,2,0,0,2,0,0,0,0,0,0,0,1,0,0,1,0,1,0,0,1,1,0,1,0,2,0,1,0,0,0,1,0,0,0,2,0,2,2,0,0,0,1,2,0,2,0,0,0,0,0,1,1,0,1,0,0,1,0,1,1,0,1…
SAMP1422,Argentina,Buenos Aires,Balcarce,1_6_2017,-36.13167222,-57.70263056,7,0,1,2,0,2,0,1,1,0,0,0,0,1,1,0,1,0,0,0,2,2,0,0,1,2,0,0,1,0,2,1,2,0,2,0,1,1,0,0,1,0,0,0,2,0,0,0,2,1,1,0,0,1,1,1,2,0,1,1,1,2,2,1,1,0,0,1,1,2,0,0,1,1,0,0,2,1,1,1,0,2,2,0,0,1,1,1,0,0,0,0,2,0,1,0,0,0,1,1,1,0,0,1,0,0,0,0,0,0,1,0,1,0,1,1,1,1,2,2,1,1,0,1,2,0,1,0,1,0,1,0,1,0,2,2,1,2,1,0,0,1,1,0,2,0,0,2,2,0,2,0,0,1,1,0,1,0,0,1,1,0…
SAMP1431,Argentina,La Rioja,Alto Carrizal,1_10_2017,-27.12480278,-66.44553333,7,1,1,2,0,0,0,0,0,0,1,1,0,2,1,0,1,1,0,0,0,0,1,2,0,0,0,0,0,0,0,0,2,1,0,1,0,2,1,0,0,0,0,0,0,1,1,0,2,1,0,1,0,0,0,0,1,1,1,0,1,2,1,0,0,0,0,0,0,0,1,1,0,0,0,0,0,1,0,1,0,1,0,1,0,1,0,2,2,0,0,1,2,0,0,0,0,1,0,2,1,0,0,0,1,1,0,0,1,0,2,0,2,0,1,0,1,0,1,1,1,2,0,0,1,0,1,0,0,0,2,1,0,0,1,0,1,1,1,1,1,1,1,2,0,0,0,1,1,0,2,1,0,1,1,0,1,0,2,2,2…
SAMP1435,Argentina,Mendonza,Tunuyan,1_4_2017,-32.37189167,-68.96956111,7,0,1,1,1,0,0,0,2,0,0,0,1,1,1,0,0,1,0,0,1,1,2,1,1,0,0,0,1,0,1,2,2,1,0,0,0,0,0,0,2,0,1,0,1,1,0,0,1,0,0,2,0,2,0,1,2,2,0,0,1,2,2,2,0,0,1,1,1,2,0,1,1,0,0,1,1,1,0,1,0,2,0,2,0,1,0,0,2,0,0,0,2,0,1,0,0,0,0,0,0,0,0,1,1,1,0,0,0,0,1,0,2,0,1,2,2,0,0,2,0,0,1,1,2,0,0,0,0,0,0,1,0,0,1,0,0,2,0,0,0,0,1,0,1,0,0,0,2,0,1,1,0,0,0,0,1,0,1,2,2,0,0,0,…
SAMP1436,Argentina,Mendonza,Tunuyan,1_4_2017,-32.37189167,-68.96956111,7,1,2,2,0,0,0,1,1,0,0,0,0,0,0,0,1,0,0,0,1,0,1,2,0,1,1,0,0,1,0,2,2,0,1,0,0,2,0,0,0,0,2,0,1,2,1,0,0,0,0,2,0,1,1,1,2,2,0,0,1,2,1,2,0,0,0,1,1,1,0,0,1,1,0,0,1,0,1,1,0,0,2,0,0,1,0,0,2,0,0,0,2,0,0,0,1,1,1,0,0,0,0,1,1,1,0,0,0,0,1,0,1,0,2,1,1,0,0,2,0,1,1,0,2,0,1,0,0,1,0,1,1,0,1,1,0,2,0,0,0,0,2,0,2,1,0,1,2,0,1,0,0,0,0,0,0,0,2,1,0,0,0,0,…
SAMP1441,Argentina,Buenos Aires,Lujan,1_11_2017,-33.43203611,-58.78229444,7,1,2,1,0,2,0,1,1,0,1,0,0,1,0,0,0,1,0,0,2,1,1,1,0,2,0,0,1,0,1,2,1,2,0,0,1,2,1,0,0,0,1,1,0,1,1,0,1,1,2,1,0,1,0,1,2,1,0,0,1,1,0,2,0,1,1,0,0,1,0,1,0,0,1,2,2,0,2,2,0,0,0,1,0,1,1,1,1,0,0,0,1,0,0,0,2,0,1,1,1,0,0,1,1,0,0,0,0,0,2,0,0,0,1,1,0,1,0,0,1,1,1,2,1,0,1,0,0,0,0,0,0,0,1,2,0,2,1,0,1,0,1,0,1,1,0,1,1,0,1,1,0,1,1,0,1,0,2,1,0,0,1…
SAMP1442,Argentina,Buenos Aires,Lujan,1_11_2017,-33.43203611,-58.78229444,7,1,2,1,0,1,1,0,1,0,2,1,1,0,2,0,0,1,0,1,0,1,1,1,1,2,0,0,1,0,0,2,2,2,1,0,0,2,0,0,0,0,1,0,0,1,0,0,1,0,0,0,0,1,0,0,2,1,0,1,0,2,0,0,0,0,0,2,0,2,0,1,0,1,0,0,0,0,2,2,0,0,0,1,0,2,1,1,1,0,0,0,1,1,0,0,1,0,0,0,2,0,0,0,1,0,0,0,0,0,2,0,0,0,1,1,1,1,1,2,0,2,0,1,2,0,0,0,0,1,0,1,1,0,2,0,2,2,1,0,0,2,2,1,1,1,0,1,0,0,1,1,0,1,0,0,0,0,2,1,1,0,1…
SAMP1444,Argentina,Buenos Aires,Castelar,1_11_2017,-33.38400833,-57.34361389,7,2,2,2,1,2,1,1,0,0,2,1,0,1,0,0,2,1,0,0,0,2,1,2,0,1,0,0,2,0,1,0,2,2,1,0,0,0,0,0,1,0,0,0,0,1,1,0,2,1,1,0,1,0,0,2,1,1,0,0,1,0,1,1,0,0,0,0,0,1,1,0,0,1,0,1,2,0,1,0,0,1,1,0,0,2,0,2,1,0,0,1,2,1,1,0,1,0,1,0,0,0,0,2,0,0,0,0,0,0,0,0,0,0,0,2,1,1,1,1,2,1,0,1,1,0,2,0,1,0,2,1,1,0,2,2,0,2,1,1,0,0,0,0,1,0,0,2,2,0,0,1,0,1,1,0,0,0,1,2,0,…
SAMP1446,Argentina,Tucuman,Timbo Viejo,1_10_2017,-25.35206111,-64.86788611,7,0,2,1,1,1,0,1,1,0,2,1,0,0,2,0,1,1,0,1,1,0,0,1,0,2,0,0,1,0,1,2,2,2,1,0,0,1,1,0,2,0,1,0,1,1,0,0,2,1,0,0,1,0,0,1,1,0,0,2,0,2,1,0,1,0,0,0,0,1,0,0,0,1,0,1,0,2,1,2,0,1,1,1,0,1,0,0,1,0,0,1,1,2,0,0,1,0,2,0,1,0,0,1,1,0,0,0,0,0,1,0,1,0,1,1,0,0,0,0,1,2,2,0,2,0,1,1,0,0,1,1,1,1,2,2,0,0,2,0,0,1,1,1,1,1,0,1,2,0,1,2,0,2,1,0,1,0,1,1,0,1,…
SAMP1447,Argentina,Tucuman,Alberdi,1_10_2017,-26.40221111,-64.37089444,7,1,2,0,1,1,0,1,0,0,0,1,0,1,0,0,1,0,0,1,2,1,1,1,0,0,1,0,0,1,0,2,2,0,1,0,1,2,1,0,0,0,2,1,1,0,2,0,2,1,0,2,0,1,0,2,2,0,1,0,2,1,1,1,1,0,0,0,1,1,1,0,0,0,0,0,0,1,1,1,0,2,1,0,0,2,0,1,1,0,0,0,2,0,1,0,1,0,0,1,1,0,0,1,1,0,0,0,0,0,1,0,1,0,1,2,1,0,0,1,0,2,0,1,0,0,0,0,2,1,0,2,0,0,2,2,1,2,0,0,0,1,2,0,1,0,0,1,2,0,1,1,0,1,1,0,0,0,1,2,1,0,1,1,…
SAMP1452,Argentina,Buenos Aires,Giles,1_3_2018,-33.55703889,-58.55276111,7,2,1,1,0,0,0,0,1,0,0,0,1,0,0,0,1,1,0,0,1,2,2,1,1,2,0,1,1,0,1,2,2,0,2,0,1,2,1,0,1,0,0,1,2,0,1,0,0,2,2,2,0,0,0,2,2,0,1,2,1,1,1,2,2,0,0,1,0,2,0,0,0,1,0,1,2,1,1,1,0,2,1,0,0,1,1,1,0,0,0,1,2,1,1,0,0,1,2,0,0,0,0,2,2,0,1,0,1,0,1,0,0,0,1,1,0,0,1,0,0,0,0,1,1,0,0,0,2,1,0,1,1,0,0,0,1,2,0,0,0,1,0,0,0,0,0,1,1,0,1,0,0,0,0,0,0,1,1,1,1,0,0,…
SAMP1453,Argentina,Buenos Aires ,Giles,1_3_2018,-33.55703889,-58.55276111,7,1,1,1,0,0,0,1,1,0,1,0,0,0,1,0,0,1,0,1,0,1,1,1,1,0,0,0,0,0,1,2,2,1,2,0,0,1,1,0,0,0,0,0,2,0,2,0,0,1,0,2,0,0,0,1,2,1,0,1,2,0,1,2,1,0,0,1,1,2,0,0,1,1,0,1,1,0,1,2,0,2,1,1,0,1,1,2,2,0,0,1,1,2,1,0,2,0,1,0,0,0,0,2,2,0,0,0,0,0,0,0,0,0,1,1,1,1,0,2,0,1,0,2,1,0,0,0,1,0,0,2,2,0,0,0,2,2,0,0,0,0,0,0,1,0,0,2,0,0,0,1,0,1,1,0,0,0,0,2,1,1,0…
SAMP1755,Israel,Gush Dan,Tzrifin,4_6_2017,31.964025,34.84227778,7,1,1,1,0,0,0,0,0,0,1,0,0,2,1,0,0,1,0,0,2,0,2,0,1,2,2,0,0,0,0,2,2,0,1,0,0,2,0,1,0,0,0,1,1,1,2,0,1,1,0,0,0,1,1,2,2,0,0,0,1,1,1,1,0,0,1,0,2,1,1,0,0,0,0,1,1,0,1,2,0,1,1,2,0,2,0,1,2,0,0,0,2,0,0,0,1,1,1,0,1,0,0,2,0,1,1,0,0,1,1,0,1,0,1,1,0,2,0,2,1,0,0,1,1,0,0,0,0,1,1,2,0,0,0,1,0,1,0,0,0,0,1,1,2,0,0,1,1,0,1,0,0,2,0,0,0,0,2,0,2,0,0,0,0,2,0,0…
SAMP1766,Israel,Gush Dan,Tzrifin,4_6_2017,31.964025,34.84227778,7,1,2,1,0,2,0,2,0,0,1,0,0,1,1,0,1,0,0,2,2,0,1,1,2,1,1,0,0,0,0,1,2,0,1,0,0,2,1,0,0,0,0,1,1,0,0,0,1,0,0,0,0,2,1,1,2,0,0,0,0,1,2,0,1,0,1,1,0,1,1,0,2,0,0,2,2,0,1,0,0,0,0,0,0,1,1,2,1,0,0,0,2,0,0,0,1,0,0,0,0,0,0,0,1,0,0,0,0,0,0,0,1,0,0,0,1,0,0,0,0,1,1,0,2,0,0,0,0,0,0,2,0,0,1,1,2,1,2,0,0,2,1,1,2,0,0,1,1,1,1,2,0,0,0,0,0,0,1,2,1,1,0,0,0,1,0,1…
SAMP1767,Israel,Gush Dan,Tzrifin,4_6_2017,31.964025,34.84227778,7,2,2,0,0,1,0,2,0,0,0,1,0,1,0,0,1,0,0,1,2,0,1,1,1,1,1,0,0,0,0,1,2,0,1,0,0,1,0,0,0,0,0,1,1,0,0,0,1,0,0,0,0,1,1,1,2,0,0,0,0,1,2,0,1,0,1,0,0,2,1,0,2,0,0,1,2,0,2,0,0,0,0,0,0,1,2,2,1,0,0,0,2,0,0,0,1,0,0,0,1,0,0,0,1,1,0,0,0,0,1,0,1,0,1,0,1,0,0,1,0,1,1,0,1,0,0,0,0,0,1,2,0,0,1,0,2,1,2,0,0,2,1,1,2,0,0,1,1,0,1,2,0,0,0,0,0,0,0,2,0,1,0,0,0,0,0,1…
SAMP1776,Israel,Mount Rafid,n/a,4_6_2017,31.82437222,35.10491944,7,1,1,0,0,0,0,0,2,0,0,0,0,1,1,0,0,0,1,2,2,1,2,1,1,0,0,0,1,1,1,1,1,0,1,1,1,0,0,0,0,0,1,0,0,0,1,0,1,1,0,1,0,0,0,0,2,1,0,0,1,1,2,2,2,1,0,1,0,2,1,1,0,0,0,0,0,0,1,0,0,0,1,0,0,1,0,1,0,0,0,1,2,0,1,0,0,0,1,0,0,0,0,1,1,2,1,0,1,0,2,0,1,0,1,2,1,0,0,0,0,0,1,1,1,0,0,0,0,0,1,2,1,0,0,0,1,1,1,0,1,2,1,0,2,0,0,0,1,1,1,0,0,0,1,0,0,0,0,2,1,0,0,1,0,0,0,…
SAMP1791,Israel,Rishon Le-Zion,n/a,4_6_2017,31.97966111,34.77541111,7,0,2,1,0,1,0,1,1,0,1,0,0,1,1,0,1,0,0,1,2,0,2,1,1,0,0,0,1,1,1,1,1,0,1,1,0,2,0,1,0,0,0,0,1,1,0,0,0,0,0,0,1,1,0,2,2,0,0,0,1,0,1,1,1,1,0,0,0,1,0,0,0,0,0,1,2,0,2,1,0,0,1,1,0,2,2,1,0,0,0,1,2,0,0,0,1,0,1,0,0,0,0,2,0,2,0,0,0,0,2,0,2,0,1,1,0,0,0,2,2,1,0,0,1,0,0,0,1,1,1,1,1,0,0,0,1,1,1,0,0,1,1,1,2,0,0,0,2,0,2,0,0,0,1,0,0,0,1,2,1,0,1,1,0,0…
SAMP1800,USA,Michigan (stock Georgia),East Lansing MI,31_10_2017,42.73080833,-83.52303056,7,1,1,1,0,0,0,1,0,0,1,0,0,2,0,0,0,0,1,1,0,0,2,1,1,2,0,0,1,0,1,2,2,0,2,0,0,0,0,0,1,0,1,0,1,2,2,0,2,0,0,0,0,1,0,1,1,1,1,0,2,2,2,2,0,0,0,2,1,2,0,0,0,0,0,0,1,0,2,1,0,1,1,0,0,1,0,1,1,0,0,0,2,1,1,0,1,0,1,0,1,0,0,2,1,0,0,0,0,1,1,0,1,0,1,2,0,0,0,0,0,1,1,0,0,0,0,0,0,0,0,2,1,0,1,0,0,2,1,0,0,2,2,1,1,0,1,1,1,0,2,1,1,0,2…
SAMP1801,USA,Michigan (stock Georgia),East Lansing MI,31_10_2017,42.73080833,-83.52303056,7,2,2,1,1,0,1,0,1,0,1,0,0,1,0,0,0,0,0,1,1,0,2,2,0,0,1,0,0,0,0,2,2,1,0,0,1,0,0,0,2,0,1,1,2,1,1,0,2,1,0,0,0,1,0,1,1,1,1,0,1,2,1,1,1,1,0,1,0,2,0,0,0,0,0,0,1,0,1,1,0,0,2,1,0,1,1,1,0,0,0,1,2,1,1,0,0,0,0,0,1,0,0,2,0,1,0,0,0,1,0,0,0,0,1,2,0,0,0,0,0,1,1,0,0,0,0,0,1,0,0,2,2,0,2,0,0,2,2,0,0,1,1,1,0,0,0,0,2,0,1,1,0,0,1…
SAMP1802,USA,Michigan (stock Georgia),East Lansing MI,31_10_2017,42.73080833,-83.52303056,7,2,2,2,0,0,0,1,1,0,2,0,0,0,0,0,0,0,0,0,1,0,2,1,0,1,0,0,0,0,0,2,2,1,1,0,0,0,0,0,1,0,0,0,2,1,1,0,1,0,0,0,0,1,0,1,2,1,0,0,1,2,2,1,0,0,0,1,1,2,0,0,0,1,0,1,1,0,2,0,0,0,2,0,0,2,0,1,2,0,0,1,2,1,1,0,1,0,1,0,1,0,0,2,0,1,0,0,0,1,0,1,0,0,1,2,0,0,0,0,0,1,1,0,1,0,0,0,0,0,0,2,2,0,2,0,0,1,1,0,0,1,2,2,1,0,1,0,2,0,2,1,1,1,1…
SAMP1803,USA,Michigan (stock Georgia),East Lansing MI,31_10_2017,42.73080833,-83.52303056,7,1,1,1,0,0,0,0,0,0,0,0,0,1,1,0,0,0,1,1,0,0,2,1,1,2,0,0,1,0,1,2,2,1,2,0,0,0,0,0,1,0,1,0,1,1,2,0,2,1,0,0,0,0,0,0,1,1,1,0,2,2,1,2,0,0,0,2,1,2,0,0,0,0,0,0,1,0,2,1,0,1,1,0,0,2,1,1,1,0,0,0,2,2,1,0,1,0,1,0,1,0,0,2,1,0,0,0,0,1,1,0,1,0,1,2,0,0,0,0,0,1,1,0,1,0,0,0,0,0,0,2,1,0,1,0,0,2,1,0,0,2,2,0,1,0,1,1,1,0,2,1,1,0,2…
SAMP1839,Argentina,Reconquista ,Santa Fe,1_2_2018,-28.81225,-58.29161111,7,1,1,2,1,1,0,0,1,0,1,1,1,0,1,0,0,0,0,0,1,1,1,0,0,0,0,0,1,1,0,2,1,1,0,0,1,1,1,0,0,0,0,2,1,0,0,0,1,2,1,2,0,0,0,1,1,1,0,0,2,1,1,2,1,0,0,0,0,0,0,1,0,0,0,0,1,0,1,1,0,1,1,1,0,2,1,1,1,0,0,1,1,0,1,0,0,1,0,0,1,0,0,1,1,0,0,0,1,0,1,0,1,0,1,1,1,1,1,1,0,0,0,0,2,0,0,1,1,1,0,2,1,0,1,0,1,2,0,0,1,1,1,0,0,1,0,1,2,0,1,0,0,0,1,0,1,0,1,2,1,0,1,…
SAMP1917a,USA,"Florida, Palm Coast, St. John Co.",St. John Co,7_8_2017,29.57224167,-80.81534167,7,2,2,1,0,2,0,1,0,1,0,0,0,1,0,0,1,0,0,1,2,2,1,2,1,0,1,0,1,1,2,1,2,0,0,1,1,1,0,0,2,0,0,1,1,0,0,0,1,2,0,0,0,1,0,1,2,0,0,0,1,1,2,1,1,0,0,1,1,2,1,0,0,1,0,0,1,1,1,1,0,1,1,1,0,2,0,0,1,0,0,0,1,0,0,0,1,0,0,0,0,0,0,1,1,1,0,0,0,0,1,0,1,0,0,0,1,1,0,2,0,1,0,1,1,0,0,0,0,0,1,1,1,0,2,0,0,2,2,0,0,1,1,0,0,1,0,0,1,1,2,1…
SAMP1918a,USA,"Florida, Palm Coast, St. John Co.",St. John Co,7_8_2017,29.57224167,-80.81534167,7,2,2,1,0,1,0,1,0,1,0,0,0,1,0,0,1,0,0,1,2,1,2,2,1,1,1,0,1,1,2,1,2,0,0,1,1,1,0,0,2,0,0,0,1,0,0,0,1,2,0,0,0,0,0,0,1,0,1,0,0,1,1,1,1,0,0,1,1,2,0,0,0,0,0,0,1,1,2,1,0,1,1,1,0,1,0,0,1,0,0,0,1,0,0,0,0,0,0,0,0,0,0,1,1,1,0,0,0,0,2,0,1,0,0,0,1,1,0,2,1,1,0,1,0,0,1,0,0,0,1,1,2,0,2,0,0,2,2,0,0,1,0,0,0,0,0,0,1,1,2,1…
SAMP1919a,USA,"Florida, St. Augustine, St. John Co.",St. John Co,7_8_2017,29.57224167,-80.81534167,7,2,2,0,1,1,0,0,1,1,0,0,0,1,0,0,0,0,0,0,2,1,2,2,0,1,1,0,1,1,1,1,1,0,2,0,2,1,0,0,1,0,2,1,0,1,0,0,1,2,1,0,0,2,1,0,1,0,0,0,1,0,1,1,1,0,0,0,1,2,1,0,2,1,0,1,0,0,0,0,0,1,2,1,0,1,1,0,0,0,0,0,1,0,0,0,2,0,1,1,0,0,0,1,1,0,0,0,0,0,2,1,0,0,2,1,1,0,0,1,0,1,1,1,0,0,0,0,1,0,0,1,0,0,2,0,0,1,1,0,0,0,1,1,2,1,0,1,2,1,…
SAMP1920a,USA,"Florida, St. Augustine, St. John Co.",St. John Co,7_8_2017,29.57224167,-80.81534167,7,1,1,2,1,1,0,0,0,0,0,0,0,1,0,0,1,0,0,0,1,0,1,1,1,0,0,0,1,1,2,1,1,0,2,0,0,1,0,0,1,0,0,1,0,2,0,0,2,1,0,0,0,1,0,0,2,0,0,1,0,1,2,1,2,0,0,0,0,2,0,0,0,2,1,0,1,0,1,0,0,2,1,0,0,1,1,1,1,0,0,0,0,0,1,0,0,0,0,0,0,0,0,0,0,0,0,0,0,0,2,0,0,0,1,1,1,0,0,1,1,1,0,0,2,0,1,0,0,0,2,1,1,0,2,0,0,2,2,0,0,0,1,0,1,0,0,1,2,0,…
SAMP1945a,USA,"Florida, St. Augustine",St. John Co,7_8_2017,29.90542222,-80.68774167,7,0,2,2,0,0,0,0,0,0,0,1,0,1,0,0,0,0,0,0,1,0,2,1,0,0,1,0,0,1,2,2,2,1,0,0,1,1,0,0,1,0,0,0,2,0,0,0,1,2,1,0,0,0,1,2,1,1,1,1,1,2,1,1,1,0,1,0,0,2,2,0,1,1,0,0,1,1,0,1,0,1,2,0,0,2,1,2,1,0,0,1,2,1,1,0,2,0,2,0,2,0,0,1,1,1,0,0,0,0,1,1,1,0,0,1,2,0,0,1,0,0,0,1,1,0,0,1,0,1,0,2,1,0,1,0,0,1,2,1,0,0,1,0,1,0,0,0,2,0,1,0,0,0,1,0,0,…
SAMP1946a,USA,"Florida, St. Augustine",St. John Co,7_8_2017,29.90542222,-80.68774167,7,0,1,1,1,0,0,0,1,0,0,0,0,1,0,0,1,0,1,1,2,1,1,1,2,1,2,0,0,0,1,2,2,0,2,0,0,2,0,0,0,0,1,0,1,0,2,0,1,1,1,0,0,0,0,1,0,1,0,0,0,1,2,0,1,0,1,0,0,1,0,1,0,0,1,0,1,1,0,1,0,2,1,1,0,2,1,2,1,0,0,1,1,0,2,0,0,0,2,1,1,0,0,2,0,0,0,0,0,0,1,0,2,0,1,2,0,0,0,2,0,1,0,0,1,0,0,0,0,0,1,2,2,0,1,0,0,0,1,0,0,0,2,0,1,1,0,0,1,0,1,1,0,0,0,0,0,…
SAMP1947a,USA,"Florida, St. Augustine",St. John Co,7_8_2017,29.90542222,-80.68774167,7,1,0,1,0,0,0,0,0,0,0,0,0,0,0,0,2,0,0,0,2,0,1,1,2,0,1,0,1,0,0,2,2,0,1,0,0,0,0,0,0,0,1,2,1,0,0,0,1,1,2,1,0,0,0,1,1,0,0,1,1,2,2,1,2,0,0,0,1,2,0,0,0,0,0,1,2,1,1,1,0,1,2,0,0,2,0,1,1,0,0,0,2,1,1,0,0,1,0,0,1,0,0,1,0,0,0,0,0,0,1,0,0,0,0,0,1,0,0,1,1,2,0,1,1,0,0,0,0,0,2,1,2,0,2,0,1,1,1,0,1,0,1,2,1,1,0,1,2,1,2,0,0,0,0,0,0,…
SAMP1951a,USA,"Florida, St. Augustine, Target Store",St. John Co,25_07_2017,29.87615,-80.67776667,7,1,1,1,1,1,1,1,0,0,0,0,0,0,0,0,1,0,0,0,2,2,2,1,1,1,0,0,0,0,1,2,2,1,1,0,0,0,0,0,0,0,2,0,0,0,2,0,2,1,1,1,0,1,0,0,1,0,1,0,1,2,2,2,2,0,0,0,0,1,1,0,1,0,0,1,0,1,1,1,0,1,0,1,0,1,1,1,1,0,0,2,1,0,0,0,1,0,1,0,0,0,0,2,1,0,0,0,0,0,0,1,0,0,1,2,1,1,0,1,0,1,1,2,0,0,0,1,0,1,1,2,0,0,1,0,1,1,0,1,0,1,1,0,2,1,0,1,2,1,1…
SAMP1952a,USA,"Florida, St. Augustine, Target Store",St. John Co,25_07_2017,29.87615,-80.67776667,7,1,2,0,0,0,1,1,1,0,1,1,1,1,0,0,0,0,2,0,1,1,1,0,1,0,0,0,0,1,1,2,2,0,0,1,0,0,0,0,0,0,2,1,2,1,0,0,2,0,0,0,1,1,0,0,2,0,0,1,1,0,1,0,1,1,0,1,0,1,1,0,2,1,0,0,1,1,1,0,0,0,1,0,0,1,2,1,0,0,0,1,1,1,0,0,1,1,2,0,0,0,0,2,1,0,1,0,0,0,0,0,1,0,0,1,0,0,1,1,0,1,1,1,1,0,0,1,0,1,1,2,1,0,1,1,1,1,2,0,0,0,1,1,2,0,0,0,2,0,2…
SAMP1981a,USA,"Florida, Jax Port, Duval County",Duval Co,7_8_2017,30.35666944,-80.37494444,7,1,2,2,0,0,0,0,0,0,0,0,0,0,0,0,1,0,0,2,2,0,1,1,1,2,0,1,0,0,1,2,2,0,0,0,1,1,0,0,0,0,1,0,2,2,1,0,1,0,1,1,1,1,0,0,2,0,0,1,1,2,0,1,1,0,0,0,0,1,0,0,0,1,0,0,0,2,0,0,0,2,1,0,0,2,2,2,1,0,0,0,2,1,1,0,0,1,1,2,0,0,0,1,1,0,1,0,2,0,1,0,0,0,1,1,0,1,0,1,0,1,0,0,2,0,0,0,1,1,1,1,0,0,0,0,1,2,1,0,0,0,2,1,1,0,0,0,2,2,1,1,0,0,…
SAMP1982a,USA,"Florida Jax Port, Jacksonville",Duval Co,7_8_2017,30.35666944,-80.37494444,7,0,2,2,0,0,0,1,1,0,0,1,0,1,0,0,1,1,0,2,1,0,2,2,1,2,0,1,0,0,0,1,2,0,1,0,1,1,0,0,1,0,0,0,1,1,0,0,0,2,1,0,0,1,1,1,0,1,0,1,0,2,0,1,1,1,0,0,0,2,0,0,1,1,0,0,1,1,1,0,0,2,1,0,0,1,1,0,2,0,0,0,1,0,0,0,1,1,0,0,1,0,0,1,0,0,0,0,0,0,1,1,1,0,1,1,1,1,0,1,0,0,1,1,2,0,0,0,0,0,0,2,1,1,2,0,1,1,1,1,1,1,1,0,1,0,0,2,1,1,0,1,1,0,1…
SAMP1983a,USA,"Florida Jax Port, Jacksonville",Duval Co,7_8_2017,30.35666944,-80.37494444,7,0,1,1,0,1,1,0,1,1,0,0,0,1,0,0,1,0,0,1,2,1,1,2,0,1,0,0,0,1,0,1,1,1,0,0,1,1,1,0,0,0,0,2,1,1,0,0,1,1,0,0,1,0,0,1,2,1,0,1,1,2,1,2,2,1,0,0,0,2,0,0,0,0,0,0,0,1,0,0,0,2,0,0,0,1,0,1,2,0,0,0,1,0,0,0,0,1,1,1,1,0,0,1,0,0,1,0,0,0,2,1,1,0,1,1,0,0,0,0,0,1,0,0,0,0,0,0,0,0,0,2,1,0,0,0,1,2,1,0,0,1,1,0,0,0,0,0,1,1,2,0,0,0,0…
SAMP1984a,USA,"Florida Jax Port, Jacksonville",Duval Co,7_8_2017,30.35666944,-80.37494444,7,0,1,1,0,0,0,0,1,1,0,0,0,0,0,0,1,0,1,1,0,0,1,2,0,2,0,0,0,0,1,2,2,0,1,0,2,0,0,0,0,0,0,0,1,2,0,0,1,1,1,1,0,1,0,0,2,0,0,1,1,2,1,2,0,0,1,0,1,2,0,0,1,0,0,0,0,1,1,0,0,1,0,0,0,2,0,1,1,0,0,0,2,0,1,0,1,1,0,1,2,0,0,1,1,0,0,0,1,0,0,1,0,0,1,1,0,1,0,1,0,1,0,0,1,0,0,0,0,0,0,2,1,0,2,0,1,1,0,0,1,0,1,0,1,0,0,1,2,1,1,1,0,0,0…
SAMP1985a,USA,"Florida, Jax Port, Duval County",Duval Co,7_8_2017,30.35666944,-80.37494444,7,1,2,1,0,0,0,0,1,1,0,1,0,1,0,0,0,0,1,1,1,0,1,1,1,2,0,1,1,0,0,1,2,0,2,0,1,2,0,0,1,0,1,0,1,1,0,0,0,1,1,0,1,1,0,1,1,0,0,0,0,2,1,1,1,0,1,0,0,2,0,1,0,1,0,0,0,1,1,0,0,1,2,0,0,1,1,1,2,0,0,0,2,0,0,0,1,1,2,0,0,0,0,2,1,0,2,0,0,0,1,0,0,0,1,1,1,1,0,1,1,0,0,0,1,0,1,1,0,0,0,2,1,0,1,0,2,1,1,1,0,1,1,0,1,0,0,1,1,1,1,1,1,0,…
SAMP1986a,USA,"Florida, Jax Port, Duval County",Duval Co,7_8_2017,30.35666944,-80.37494444,7,0,1,1,0,0,1,0,1,1,0,0,0,0,0,0,0,0,1,1,1,1,0,1,0,2,0,0,0,0,0,1,2,0,1,0,0,1,0,0,0,0,1,2,2,2,0,0,1,0,0,0,1,0,0,1,1,1,1,0,1,2,1,1,2,1,0,0,0,2,0,0,0,0,0,0,0,1,0,0,0,2,2,0,0,2,2,2,1,0,0,0,1,0,0,0,0,1,0,1,0,0,0,1,1,0,1,0,0,0,2,1,0,0,0,1,0,1,0,0,0,1,0,0,0,0,0,0,0,0,0,1,1,0,1,0,1,1,2,0,1,1,1,0,0,0,0,1,2,1,2,1,0,0,…
SAMP1989a,USA,Florida St. Augustine Ocean Shore Blv. Palm Coast,St. John Co,19_09_2017,29.57232778,-80.81491389,7,0,2,1,0,1,0,0,1,0,0,1,0,1,0,0,2,0,0,1,1,1,2,1,2,1,1,1,1,0,1,2,2,0,2,0,1,2,0,0,0,0,0,1,2,0,0,0,1,1,0,0,1,1,0,0,2,1,1,1,1,2,1,1,0,0,0,0,1,1,0,0,1,2,0,0,1,0,1,2,0,1,2,2,0,2,1,1,1,0,0,0,2,0,0,0,1,0,2,0,0,0,0,2,0,1,1,0,0,0,2,0,0,0,0,1,1,0,0,1,1,0,1,1,1,0,1,0,0,1,0,2,0,0,0,0,2,1,1,0,0,1,1,1…
SAMP1990a,USA,Florida St. Augustine Ocean Shore Blv. Palm Coast,St. John Co,19_09_2017,29.57232778,-80.81491389,7,1,1,0,0,0,0,1,1,0,0,1,0,0,0,0,1,1,1,1,2,0,2,1,2,1,0,0,0,0,2,2,2,0,2,0,2,0,0,0,0,0,0,1,2,0,1,0,2,0,1,0,0,0,0,0,1,1,0,0,0,1,1,0,1,0,0,0,2,2,0,0,1,0,0,0,1,0,1,0,0,1,1,0,0,0,1,0,0,0,0,1,2,0,1,0,0,0,0,0,1,0,0,2,1,0,0,0,0,0,1,0,1,0,1,1,1,0,1,1,1,1,1,1,0,0,1,0,2,0,0,1,1,0,0,0,1,0,2,2,0,1,1,0…
SAMP1992a,USA,Florida St. Augustine Ocean Shore Blv. Palm Coast,St. John Co,19_09_2017,29.57232778,-80.81491389,7,1,1,0,0,0,0,1,1,0,0,1,0,0,0,0,0,1,1,1,2,0,2,2,1,1,0,0,0,0,2,2,2,0,2,0,2,0,0,0,0,0,1,1,2,0,0,0,2,0,0,1,0,0,0,0,1,0,0,0,1,1,1,1,1,1,0,0,1,2,0,0,1,0,0,1,1,1,1,0,0,1,1,0,0,0,0,0,0,0,0,1,2,0,0,0,0,0,0,0,1,0,0,2,1,0,0,0,0,0,0,1,1,0,1,0,1,0,1,1,1,1,0,1,1,0,1,0,2,0,1,2,1,0,0,0,1,0,1,1,0,1,1,0…
SAMP2001a,USA,Florida St. Augustine Ocean Shore Blv. Palm Coast,St. John Co,19_09_2017,29.57224167,-80.81534167,7,0,1,0,1,0,0,0,0,0,0,0,0,0,0,0,1,0,0,0,1,1,0,2,0,1,0,0,0,0,0,1,2,0,1,0,0,2,0,0,0,0,1,0,1,0,1,0,2,1,1,0,0,1,1,0,2,0,1,1,1,0,2,1,1,0,0,0,0,2,1,0,0,1,0,1,2,2,1,2,0,2,1,2,0,1,1,1,1,0,0,1,2,0,2,0,1,0,1,0,1,0,0,2,1,0,0,0,0,0,1,0,1,0,1,2,1,0,0,1,0,0,0,2,2,0,0,0,0,0,1,2,1,1,2,0,0,2,2,0,0,0,1,0…
SAMP2003a,USA,Florida St. Augustine Ocean Shore Blv. Palm Coast,St. John Co,19_09_2017,29.57224167,-80.81534167,7,1,2,2,1,0,0,0,0,0,0,0,0,1,0,0,2,0,0,1,1,1,1,0,1,0,2,0,2,1,2,2,2,0,0,0,0,2,0,0,0,0,0,0,0,0,0,0,2,1,1,1,0,1,1,0,1,0,0,0,2,1,2,2,0,0,0,1,1,2,1,0,1,1,0,1,1,0,0,1,0,1,0,0,0,1,1,1,1,0,0,0,1,1,1,0,0,0,1,0,0,0,0,2,0,0,0,0,0,0,1,0,1,0,1,2,0,0,1,1,0,2,0,0,1,0,0,0,0,0,0,0,2,0,1,1,0,1,1,0,0,0,1,1…
SAMP2004a,USA,Florida St. Augustine Ocean Shore Blv. Palm Coast,St. John Co,19_09_2017,29.57224167,-80.81534167,7,1,2,1,1,1,0,2,0,0,0,0,0,1,0,0,1,1,1,1,2,0,2,1,1,2,1,0,1,0,2,1,2,0,1,0,0,2,0,0,0,0,0,1,1,1,1,0,1,1,2,0,0,0,0,0,1,1,0,0,1,1,2,1,1,0,0,0,1,2,0,0,0,1,0,1,0,0,1,0,0,0,1,1,0,2,2,0,1,0,0,1,1,0,0,0,0,1,1,0,1,0,0,1,1,1,1,0,0,0,2,0,1,0,1,1,0,0,0,1,0,1,1,1,0,0,0,0,1,0,0,1,1,0,2,1,0,2,1,0,0,0,0,0…
SAMP2033a,USA,"Florida, St. Augustine, Ocean Store Blvd.",St. John Co,7_8_2017,29.66876667,-80.78686389,7,0,2,1,1,0,1,0,0,0,0,0,0,0,0,0,1,1,0,0,0,1,1,2,0,2,0,0,0,0,1,1,2,1,0,1,0,1,0,0,0,0,0,2,1,1,0,0,1,0,1,0,0,0,0,0,2,0,1,1,0,0,2,0,1,0,0,0,1,2,1,0,1,0,0,0,1,0,0,0,0,0,1,0,0,0,1,2,2,0,0,0,1,0,1,0,1,0,2,0,0,0,0,2,0,0,1,0,0,0,0,0,2,0,2,0,2,1,1,2,0,0,1,1,1,0,0,0,0,0,1,2,1,0,2,0,0,1,1,1,0,2,0,2,2,0,0,1…
SAMP2055a,USA,Florida St. Augustine Matanzas Prk. St. John County,St. John Co,25_07_2015,29.65521944,-80.77425833,7,0,1,1,0,0,0,0,0,0,0,0,0,0,0,0,2,0,1,2,1,0,1,2,1,0,1,0,1,2,1,2,1,0,0,0,1,1,0,0,0,0,1,1,1,2,0,0,2,0,2,2,0,0,0,0,2,1,0,0,2,2,1,2,1,0,1,0,0,2,1,0,0,0,0,1,1,1,1,2,0,1,1,1,0,1,1,1,0,0,0,2,2,0,0,0,0,1,1,0,0,0,0,1,0,1,0,0,2,0,1,1,1,0,0,0,1,0,0,1,0,0,0,0,2,0,0,0,0,1,2,2,1,0,1,0,0,0,0,0,0,0,1…
SAMP2056a,USA,Florida St. Augustine Matanzas Prk. St. John County,St. John Co,25_07_2016,29.65521944,-80.77425833,7,0,0,2,1,1,0,1,1,0,0,1,0,0,1,0,0,0,1,1,1,0,1,1,1,1,2,0,2,1,1,1,2,0,1,0,0,2,0,0,0,0,0,2,1,1,1,0,2,1,1,1,0,0,0,1,1,1,0,0,0,1,2,1,1,0,1,0,0,2,0,0,1,0,0,0,1,1,1,0,0,0,0,0,0,2,0,0,1,0,0,1,2,0,0,0,0,1,2,0,1,0,0,2,1,0,1,0,0,0,0,1,0,0,0,0,0,0,0,1,0,2,0,0,2,0,0,0,2,0,0,2,2,0,1,0,1,0,1,0,0,0,1…
SAMP2057a,USA,Florida St. Augustine Matanzas Prk. St. John County,St. John Co,25_07_2017,29.65521944,-80.77425833,7,1,0,2,0,0,1,0,0,0,1,0,1,1,1,0,0,1,1,0,2,0,1,1,2,0,1,0,1,0,1,2,2,0,1,0,0,2,1,0,1,0,0,0,2,0,1,0,1,1,1,1,0,1,0,1,2,0,2,1,1,2,1,2,0,0,1,0,1,0,0,0,1,2,0,2,1,0,1,0,0,1,1,0,0,2,2,0,2,0,0,1,2,0,0,0,0,0,1,0,2,0,0,0,0,0,0,0,0,0,0,1,1,0,1,0,0,1,0,1,0,1,0,1,1,0,0,0,2,1,0,1,0,0,0,0,0,2,1,0,0,1,2…
SAMP2086a,USA,"Florida, St. Augustine, Ft. Matanzas",St. John Co,25_07_2017,29.65521944,-80.77425833,7,1,2,1,1,1,0,2,0,0,0,0,0,2,0,0,0,1,1,1,1,0,2,2,0,1,2,0,0,1,1,2,2,0,1,0,0,2,0,0,0,0,0,1,2,1,1,0,1,1,2,0,0,0,1,0,1,0,0,0,1,2,2,1,1,0,0,0,1,2,0,0,0,1,0,2,1,0,2,1,0,0,1,1,0,2,1,1,1,0,0,1,2,0,1,0,0,0,0,0,1,0,0,1,1,1,0,0,0,0,1,0,1,0,2,2,0,0,0,1,0,1,1,1,0,0,0,0,1,0,0,2,0,0,2,1,0,2,1,0,0,0,1,0,0,0,0,2,1,…
SAMP2087a,USA,"Florida, St. Augustine, Ft. Matanzas",St. John Co,25_07_2017,29.65521944,-80.77425833,7,1,1,2,1,0,1,0,0,0,0,0,0,1,0,0,0,0,0,1,1,0,2,2,1,1,2,0,2,1,1,2,0,1,1,1,0,1,0,0,0,0,0,0,1,0,1,0,2,1,0,1,0,1,0,2,1,1,0,0,0,1,1,2,0,0,0,0,0,1,0,0,0,0,0,0,1,0,1,0,0,0,0,0,0,2,0,1,0,0,0,1,2,0,1,0,0,0,2,2,0,0,0,1,0,0,1,0,0,0,0,1,1,0,1,2,2,0,1,1,2,0,1,1,2,0,1,0,1,0,2,1,1,0,2,0,1,1,1,0,1,1,1,1,2,1,0,0,2,…
SAMP2118a,USA,"Florida, St. Augustine, 2 miles form Fort Matanzas",St. John Co,25_07_2017,29.65521944,-80.77425833,7,2,1,0,0,0,0,0,0,0,1,0,0,2,1,0,0,0,0,1,1,1,2,0,2,0,1,1,0,0,1,1,1,0,0,2,0,2,0,0,0,0,0,1,2,1,1,0,2,0,2,1,0,1,0,0,0,0,0,0,1,1,2,1,0,0,1,1,1,1,1,0,1,0,0,0,1,1,2,0,0,1,1,0,0,2,0,0,2,0,0,1,2,0,1,0,1,1,1,0,1,0,0,1,0,0,0,0,0,0,0,0,0,0,1,1,1,0,0,2,0,1,0,1,0,0,0,0,0,2,0,2,0,0,1,0,1,1,1,0,0,0,…
SAMP2119a,USA,"Florida, St. Augustine, 2 miles form Fort Matanzas",St. John Co,25_07_2017,29.65521944,-80.77425833,7,1,1,1,1,0,1,1,1,0,0,0,0,1,1,0,0,0,0,1,0,2,2,1,1,1,1,1,0,0,1,1,1,1,1,0,0,2,1,0,1,0,0,0,2,0,1,0,2,0,0,1,1,0,0,0,2,0,0,1,1,1,1,1,0,0,0,1,0,1,1,0,0,0,0,0,1,0,1,0,0,1,1,0,0,2,0,1,2,0,0,1,2,0,0,0,0,0,0,0,1,0,0,1,0,0,0,0,0,0,0,0,1,0,1,1,1,0,0,1,1,2,0,0,1,0,1,0,1,1,0,1,1,0,1,0,0,1,0,0,0,0,…
SAMP2164a,USA,Florida St. Augustine June Lane St. John County,St. John Co,7_6_2017,29.69536944,-80.77234722,7,0,2,0,0,0,1,0,1,0,1,1,1,1,0,1,1,2,0,0,2,0,1,2,2,1,0,0,1,0,1,0,1,1,0,0,0,0,0,0,2,0,0,2,1,0,2,0,2,1,1,1,0,1,0,1,1,1,0,2,1,1,0,1,0,0,0,1,1,2,0,0,2,1,0,0,1,0,1,0,0,1,1,0,0,1,0,0,2,0,0,0,1,0,1,0,1,0,1,0,1,0,0,1,0,1,0,0,1,0,2,0,0,0,2,1,0,0,0,2,1,0,0,2,0,1,1,0,1,1,1,1,1,0,2,0,1,0,1,1,0,0,2,1,2,0…
SAMP2165a,USA,Florida St. Augustine June Lane St. John County,St. John Co,7_6_2017,29.69536944,-80.77234722,7,1,1,1,1,0,0,1,1,0,1,0,0,1,0,1,0,0,0,0,2,0,1,0,2,1,0,0,0,0,1,1,2,1,0,0,0,1,0,1,2,0,0,2,1,0,1,0,2,2,0,1,0,1,0,2,1,0,0,0,1,1,1,1,1,0,0,1,1,1,0,0,0,0,0,0,1,1,1,1,0,1,2,0,0,0,0,1,0,0,0,2,1,1,0,0,1,1,1,0,1,0,0,0,0,0,0,0,0,0,2,0,0,0,1,2,0,0,0,0,0,1,0,0,0,0,0,0,1,0,1,2,2,0,1,0,0,2,1,1,0,0,0,1,1,0…
SAMP2166a,USA,Florida St. Augustine June Lane St. John County,St. John Co,7_6_2017,29.69536944,-80.77234722,7,1,1,0,1,0,0,0,0,0,1,1,0,1,0,1,0,0,0,0,2,0,2,2,1,2,0,0,0,0,1,0,2,1,0,0,0,1,0,0,2,0,0,2,1,0,1,0,1,1,0,1,0,0,0,2,2,0,1,0,1,1,2,1,1,0,0,1,1,1,0,0,1,0,0,0,2,2,2,2,0,1,2,2,0,0,2,1,1,0,0,2,2,0,2,0,2,1,0,1,1,0,0,1,0,0,0,0,0,0,2,0,0,0,1,1,0,0,0,1,0,0,0,0,0,0,0,0,0,0,2,2,0,0,1,0,0,2,1,1,0,0,0,0,1,0…
SAMP2167a,USA,Florida St. Augustine June Lane St. John County,St. John Co,7_6_2017,29.69536944,-80.77234722,7,1,1,1,0,0,0,1,0,0,0,0,0,1,0,0,0,0,0,1,2,0,2,2,2,2,0,0,0,0,1,0,2,1,0,0,0,1,0,1,1,0,0,1,2,0,1,0,1,1,0,1,0,0,0,1,1,0,0,0,1,2,2,1,1,1,1,1,1,2,0,0,1,0,0,0,2,2,2,2,0,2,2,2,0,1,2,1,0,0,0,2,1,1,2,0,2,0,0,0,1,0,0,0,0,0,0,0,0,0,2,0,0,0,2,2,0,0,0,0,0,0,0,0,0,0,0,0,0,0,2,2,2,0,1,0,0,1,1,1,0,0,0,0,2,0…
SAMP2178a,USA,Florida St. Augustine Summer house St. John County,St. John Co,7_6_2017,29.71841111,-80.76665,7,1,2,0,1,0,0,1,0,0,0,0,0,0,0,0,1,0,0,1,1,0,2,2,2,1,1,0,0,0,2,1,2,0,0,0,0,0,0,0,0,0,1,1,2,0,2,0,0,0,0,1,1,0,1,0,0,0,1,0,1,1,0,1,0,1,1,0,0,2,0,0,1,2,0,0,1,0,1,1,0,1,2,0,0,1,0,1,1,0,0,1,1,1,0,0,1,0,0,0,0,0,0,2,1,0,0,0,0,0,1,0,0,0,1,2,0,0,1,1,1,0,0,0,1,0,1,0,0,0,1,2,0,0,1,0,1,1,1,1,1,1,1,1,1,1…
SAMP2180a,USA,Florida St. Augustine Summer house St. John County,St. John Co,7_7_2017,29.71841111,-80.76665,7,0,2,0,0,1,0,0,1,0,1,0,0,1,0,0,0,1,0,1,0,0,1,1,1,1,0,0,0,1,1,1,2,0,1,0,0,1,0,0,0,0,0,0,0,0,1,0,1,0,0,1,0,0,0,0,2,0,1,1,1,1,1,1,1,1,1,0,0,2,1,0,0,1,0,1,0,0,1,2,0,1,1,2,0,1,0,0,2,0,0,0,1,2,1,0,1,1,1,1,1,0,0,2,1,0,1,0,0,0,0,0,1,0,0,1,0,0,1,0,0,1,0,2,0,0,0,0,1,0,0,2,0,0,1,0,0,0,1,0,1,2,1,1,2,0…
SAMP2185,USA,"Florida, Florida, St. Augustine",St. John Co,7_7_2017,29.71841111,-80.76665,7,0,1,0,0,1,0,0,2,0,1,0,0,1,0,0,0,0,0,1,0,0,2,0,1,1,0,0,0,1,0,1,2,0,1,0,0,1,0,0,0,0,1,0,1,0,0,0,1,0,0,1,1,1,1,1,2,0,0,0,1,1,0,1,2,0,2,0,1,2,0,0,0,1,0,1,0,0,2,1,0,1,1,0,0,1,1,0,1,0,0,0,1,0,0,0,1,1,1,1,0,0,0,2,2,0,1,0,0,0,0,0,1,0,1,1,0,0,0,0,0,0,0,1,1,0,0,0,1,0,2,1,0,0,1,0,0,1,0,0,1,2,0,0,1,0,1,0,2,0,1,1,1,0,0…
SAMP2208a,USA,Florida St. Augustine Army Yard Matanzas St. John County,St. John Co,25_07_2012,29.65521944,-80.77425833,7,1,0,1,0,0,0,1,0,1,0,0,1,2,0,0,2,0,0,1,0,1,2,2,0,0,0,1,0,1,2,2,2,0,2,0,1,2,0,0,0,0,0,1,0,1,0,0,0,0,1,0,0,0,0,0,0,0,0,0,0,2,1,0,1,0,0,0,1,1,1,0,1,1,0,1,0,1,0,1,0,0,0,0,0,0,1,1,1,0,0,0,1,1,2,0,1,0,1,0,2,0,0,1,0,0,0,0,0,0,0,0,0,0,2,2,0,0,0,1,0,2,1,1,0,0,1,1,1,0,0,0,2,0,1,0,0,2,1,0,…
SAMP2209a,USA,Florida St. Augustine Army Yard Matanzas St. John County,St. John Co,25_07_2013,29.65521944,-80.77425833,7,2,1,0,0,0,0,1,2,0,0,1,1,1,0,0,0,0,0,1,1,0,1,0,1,1,0,0,2,0,1,1,1,1,1,0,2,2,0,0,0,0,0,0,1,1,0,0,2,1,0,0,0,0,1,0,1,0,0,1,2,2,1,2,1,0,1,0,0,2,0,0,0,1,0,0,1,0,1,2,0,1,2,1,0,1,1,0,2,0,0,0,2,0,2,0,2,0,2,0,1,0,0,2,0,0,0,0,0,0,1,0,0,0,2,1,0,0,2,1,0,2,1,1,0,0,0,0,1,0,1,1,2,0,2,0,1,1,2,0,…
SAMP2210a,USA,Florida St. Augustine Army Yard Matanzas St. John County,St. John Co,25_07_2014,29.65521944,-80.77425833,7,1,2,1,2,0,0,1,1,0,0,0,0,0,0,0,1,0,1,0,1,1,1,1,0,1,1,1,0,0,1,1,2,0,0,0,0,1,0,1,0,0,0,2,2,1,1,0,1,1,1,0,0,0,1,1,1,1,1,1,1,1,2,1,1,0,0,0,1,2,0,0,0,1,0,1,2,0,0,2,0,0,1,1,0,1,1,1,2,0,0,0,2,0,1,0,0,0,0,0,0,0,0,2,1,0,1,0,0,0,1,1,1,0,2,2,0,0,1,1,0,1,0,1,1,0,1,0,1,0,0,2,0,0,2,0,1,2,1,0,…
SAMP2227a,USA,"Florida, St. Augustine, Summer Beach Club",St. John Co,13_06_2017,29.71841111,-80.76665,7,1,1,2,1,0,0,2,1,0,0,0,0,0,0,0,0,0,0,0,1,2,2,2,1,2,0,0,0,0,1,1,2,1,1,0,1,1,1,0,1,0,0,1,1,2,0,0,1,1,1,0,2,1,1,2,1,0,0,0,0,1,1,0,1,0,0,1,1,2,1,0,0,1,0,0,0,0,0,1,0,0,1,1,0,2,1,1,1,0,0,0,2,0,1,0,0,0,0,0,1,0,0,1,0,0,0,0,0,0,1,0,2,0,2,0,1,0,0,1,0,1,1,1,0,0,0,1,0,0,1,2,1,0,2,1,0,2,1,0,0,1,1,0,2,0,0,1,…
SAMP2228a,USA,"Florida, St. Augustine, Summer Beach Club",St. John Co,13_06_2017,29.71841111,-80.76665,7,0,1,1,1,1,0,1,1,0,0,0,0,1,1,0,1,0,0,2,1,1,2,1,0,2,2,0,0,0,1,2,2,1,2,0,0,2,0,0,0,0,0,0,2,0,0,0,2,0,1,1,2,1,0,2,2,1,0,1,0,1,2,1,1,0,0,0,1,1,1,0,1,1,0,1,2,1,1,1,0,1,2,1,0,2,0,1,2,0,0,0,1,0,1,0,0,0,0,0,1,0,0,1,1,0,0,0,0,0,0,0,1,0,1,1,0,0,0,1,0,1,1,1,2,0,0,0,1,1,0,2,0,0,1,1,0,1,0,0,0,1,1,0,1,0,0,1,…
SAMP2720a,USA,"Florida, Port Manatee EM1",Manatee Co,5_6_2018,27.63716667,-81.44975,7,0,2,0,1,0,1,1,1,0,0,2,0,1,1,0,0,0,1,0,1,0,0,1,2,0,0,0,0,0,1,0,1,0,0,0,0,1,1,0,0,0,0,2,1,0,1,0,1,0,0,0,0,0,0,2,1,0,0,0,0,0,1,0,0,1,0,0,0,1,1,0,0,1,0,0,0,1,2,1,0,0,1,1,0,1,0,0,1,0,1,0,1,0,0,0,1,0,1,0,0,0,0,1,0,0,0,0,0,0,0,0,1,0,1,1,1,0,0,0,0,2,1,1,1,0,0,1,0,0,2,2,1,0,1,1,0,2,2,0,0,1,2,1,2,1,0,2,2,0,1,1,0,1,2,0,0,1…
SAMP2721a,USA,"Florida, Port Manatee EM1",Manatee Co,5_6_2018,27.63716667,-81.44975,7,1,2,1,0,1,0,1,2,0,0,1,0,0,0,1,0,1,0,0,0,0,2,2,2,1,0,0,1,1,1,2,1,0,0,0,0,0,0,0,1,0,0,1,1,1,1,0,0,0,0,0,0,0,0,1,2,0,0,0,0,2,1,1,0,1,0,0,0,2,2,0,1,2,0,0,1,1,1,1,0,1,1,1,0,1,0,1,1,0,0,2,2,1,2,0,0,0,0,0,0,0,0,2,1,1,0,0,1,0,1,0,2,0,1,2,0,2,0,1,1,1,1,0,2,0,0,0,1,1,0,1,0,0,1,0,1,1,1,0,1,1,1,0,2,1,0,2,2,0,1,2,0,0,1,0,2,0…
SAMP2722a,USA,"Florida, Port of Manatee EM1",Manatee Co,5_6_2018,27.63716667,-81.44975,7,1,1,0,1,0,1,0,0,0,0,0,0,2,0,0,0,1,1,1,0,1,1,1,2,0,1,1,0,1,0,2,1,0,0,0,0,1,0,0,0,0,1,2,1,0,1,0,2,0,0,0,0,0,0,0,2,1,0,0,0,0,2,0,0,0,0,0,0,1,1,0,0,1,0,0,1,1,2,2,0,1,0,1,0,2,0,1,1,0,0,0,1,2,1,0,2,0,1,0,0,0,0,1,0,0,0,0,0,0,0,0,2,0,2,1,1,0,0,2,0,1,0,0,2,0,1,0,0,1,0,1,1,0,2,0,0,1,2,0,0,1,1,0,2,1,1,1,1,0,0,0,1,0,1,0,…
SAMP2723a,USA,"Florida, Port of Manatee EM1",Manatee Co,5_6_2018,27.63716667,-81.44975,7,0,2,1,1,0,1,0,0,0,0,0,0,1,0,1,0,1,2,0,0,0,1,1,0,0,0,0,0,0,1,1,0,0,1,1,0,1,0,0,0,0,0,0,2,1,2,0,1,0,0,0,0,0,0,1,1,0,0,0,0,1,0,1,0,0,0,1,0,1,1,0,0,2,0,0,0,0,2,2,0,1,1,2,0,1,1,0,2,0,0,0,1,1,0,0,1,0,1,0,1,0,0,2,0,0,0,0,0,0,0,0,1,0,1,2,0,1,0,0,1,1,0,0,1,0,0,0,0,1,1,1,0,0,2,1,1,1,1,0,0,2,1,0,2,1,0,2,2,0,1,1,0,0,1,0,…
SAMP2736a,USA,"Florida, Port Manatee EM2",Manatee Co,5_6_2018,27.64061111,-81.44472222,7,0,2,2,1,0,1,0,1,1,0,1,0,0,0,1,1,1,1,1,0,2,2,0,0,1,0,0,0,0,1,2,2,2,0,0,0,0,0,0,0,0,1,0,0,1,0,0,1,0,1,1,0,0,1,1,2,0,1,0,0,1,1,0,0,1,0,1,0,1,0,0,0,2,0,0,0,0,2,1,0,0,1,0,0,1,0,2,1,0,1,1,2,1,1,0,0,1,0,1,0,0,0,1,2,1,1,0,1,0,0,0,2,0,1,1,1,0,0,2,1,1,1,1,1,0,1,0,1,1,0,2,1,0,1,0,1,0,2,0,1,1,0,0,0,1,0,2,2,0,2,0,1,0,1,0,…
SAMP2737a,USA,"Florida, Port Manatee EM2",Manatee Co,5_6_2018,27.64061111,-81.44472222,7,0,2,1,1,0,1,0,1,0,0,1,0,1,0,1,0,0,1,0,1,0,1,2,0,1,1,0,0,0,2,1,0,0,1,0,0,1,0,0,0,0,0,0,2,1,2,0,1,0,0,0,0,0,0,1,1,0,0,0,0,0,1,1,0,1,0,1,0,1,1,0,0,2,0,0,0,0,1,2,0,1,0,2,0,1,0,1,2,0,0,1,0,1,1,0,0,0,1,0,1,0,0,2,0,0,0,0,1,0,0,0,2,0,1,2,1,1,0,0,0,1,1,0,1,0,0,0,1,1,1,1,0,0,2,1,1,1,1,0,1,2,1,0,2,1,0,2,2,0,1,1,0,0,1,0,…
SAMP2738a,USA,"Florida, Port of Manatee EM2",Manatee Co,5_6_2018,27.64061111,-81.44472222,7,1,2,1,0,0,1,0,0,0,0,1,0,0,0,0,2,1,1,0,0,0,2,1,1,0,0,0,0,1,0,2,1,0,2,0,1,1,0,0,0,0,2,0,0,0,0,0,1,1,0,1,0,0,0,1,2,1,1,0,1,1,2,1,0,0,1,0,0,2,0,0,1,2,0,0,0,1,1,1,0,1,1,1,0,0,0,1,1,0,0,2,1,1,1,0,1,0,1,1,0,0,0,2,0,1,0,0,2,0,0,0,1,0,1,1,1,1,0,1,1,2,0,2,0,0,1,0,2,0,0,1,1,0,2,0,1,1,2,0,0,2,0,0,2,1,0,1,1,0,2,1,0,2,2…
SAMP2739a,USA,"Florida, Port of Manatee EM2",Manatee Co,5_6_2018,27.64061111,-81.44472222,7,1,2,0,1,1,0,2,0,0,1,0,0,1,2,0,0,1,1,0,2,1,2,1,1,0,2,0,0,0,1,1,1,2,1,2,1,0,1,0,0,0,0,2,2,0,1,0,2,1,0,2,0,1,1,1,1,0,0,0,0,1,1,1,0,1,0,0,0,2,0,0,0,1,0,0,0,0,2,2,0,0,2,1,0,2,0,1,2,0,0,0,1,2,1,0,1,1,0,0,1,0,1,1,1,0,0,0,0,1,0,1,2,0,2,1,1,1,0,0,0,0,1,1,1,0,0,0,0,0,0,1,0,0,2,0,0,1,1,0,0,2,0,0,2,1,0,1,1,0,1,1,0,0,0…
SAMP2755a,USA,"Florida, Port Manatee EM3",Manatee Co,5_6_2018,27.63952778,-81.44622222,7,0,1,0,0,1,2,0,2,0,0,1,0,1,0,0,0,0,0,0,2,1,1,1,0,1,0,1,1,1,1,1,1,0,0,1,0,1,0,0,1,0,0,0,1,1,2,0,2,0,0,2,0,1,1,1,2,0,0,1,1,2,0,1,0,0,1,0,0,1,1,0,1,0,0,0,1,1,2,1,0,1,1,2,0,1,2,1,0,0,0,0,2,0,0,0,0,0,0,1,1,0,0,1,0,1,1,0,1,0,1,0,1,0,0,1,0,0,0,2,1,2,0,2,0,1,1,0,0,0,1,1,0,0,1,0,0,2,0,0,0,1,2,2,2,1,0,1,2,1,0,2,0,0,1,0,…
SAMP2757a,USA,"Florida, Port of Manatee EM3",Manatee Co,5_6_2018,27.63952778,-81.44622222,7,1,1,1,1,1,0,1,1,0,0,0,0,2,0,0,0,1,0,0,1,1,2,1,1,0,1,1,1,0,2,1,2,0,2,0,1,0,0,0,1,0,0,2,2,1,1,0,2,0,0,1,0,2,2,1,2,0,0,1,2,2,2,2,2,0,1,0,0,1,0,1,0,0,0,0,0,0,0,1,0,2,2,1,0,1,1,1,2,0,0,0,1,0,1,0,2,0,1,0,1,0,0,2,0,1,0,0,0,0,0,0,1,0,0,2,1,0,0,1,0,2,0,1,1,0,0,0,0,0,1,2,0,0,1,1,0,1,1,0,0,1,1,1,2,0,0,1,2,0,0,2,0,0,0…
SAMP2777a,USA,"Florida, Port Manatee EM4",Manatee Co,5_6_2018,27.63866667,-81.44038889,7,1,0,0,0,2,0,1,1,0,0,1,0,0,1,0,2,1,0,0,1,0,1,0,0,1,0,0,2,1,1,0,2,0,2,1,2,1,0,0,0,0,0,1,1,0,1,0,2,0,0,0,0,0,0,0,1,1,0,1,2,1,0,2,1,0,1,0,0,2,1,0,0,1,0,0,1,1,1,1,0,1,0,0,0,0,1,2,0,0,0,1,1,0,1,0,0,0,0,0,1,0,0,1,2,0,1,0,1,0,0,0,1,0,1,0,0,1,1,1,0,1,0,1,0,0,0,0,0,0,0,1,2,1,1,0,2,2,1,0,0,0,1,1,2,0,0,1,1,0,2,1,0,1,1,0,…
SAMP2778a,USA,"Florida, Port Manatee EM4",Manatee Co,5_6_2018,27.63866667,-81.44038889,7,1,0,1,0,0,0,2,1,0,0,1,0,0,0,0,1,1,0,0,1,0,2,0,1,1,0,0,0,1,1,1,2,0,2,1,1,1,0,0,0,0,2,0,1,0,1,0,2,1,1,0,0,0,0,1,2,0,0,1,2,2,1,2,1,0,0,0,0,1,1,0,0,1,0,1,1,0,1,2,0,1,1,0,0,1,2,1,1,0,0,1,1,0,1,0,1,0,0,0,2,0,0,1,1,0,0,0,1,0,1,0,2,0,0,2,1,1,1,1,0,2,1,1,0,0,0,1,1,0,0,2,1,0,1,2,1,2,1,0,0,1,1,2,2,0,0,2,1,1,2,1,0,1,0,0,…
SAMP2779a,USA,"Florida, Port of Manatee EM4",Manatee Co,5_6_2018,27.63866667,-81.44038889,7,1,0,2,0,1,1,2,0,0,0,1,0,0,0,0,1,1,0,0,1,0,1,0,1,0,0,0,0,1,1,1,2,0,2,0,1,2,0,0,0,0,2,1,1,0,1,0,2,0,0,1,0,0,0,1,2,0,0,1,2,1,1,2,1,0,0,0,0,1,1,0,0,1,0,1,1,0,0,2,0,1,0,0,0,1,1,0,0,0,0,1,2,0,0,0,1,0,1,0,1,0,0,1,1,0,0,0,1,0,1,0,2,0,0,2,1,1,1,2,0,1,1,1,0,0,0,1,1,0,0,2,1,0,1,1,1,2,1,0,0,0,2,2,2,0,0,1,1,1,2,1,0,1,0…
SAMP2780a,USA,"Florida, Port of Manatee EM4",Manatee Co,5_6_2018,27.63866667,-81.44038889,7,1,0,0,0,0,0,1,0,0,1,1,0,0,0,1,2,1,0,0,1,1,1,0,2,0,0,1,1,0,0,1,2,0,1,1,1,1,0,0,0,0,0,1,0,0,2,0,1,0,0,1,0,0,0,0,2,0,0,1,2,2,1,2,0,0,2,0,0,1,0,1,0,1,0,0,2,0,1,0,0,1,1,0,0,0,1,2,2,0,0,1,1,0,1,0,1,0,2,0,2,0,0,1,1,0,0,0,1,0,2,0,2,0,0,1,0,0,1,2,0,2,1,1,0,0,1,1,0,0,0,1,1,0,0,0,2,2,0,1,0,2,1,1,2,0,0,1,1,1,1,2,0,1,0…
SAMP2799a,USA,"Florida, Port Manatee EM5",Manatee Co,5_6_2018,27.62936111,-81.44341667,7,1,2,0,0,0,1,1,1,0,0,1,0,0,0,0,1,0,0,1,1,0,2,0,0,2,0,1,0,0,1,1,1,0,0,0,0,1,0,0,0,0,0,0,1,1,1,0,0,0,0,1,0,1,0,1,1,1,1,1,1,1,0,1,1,0,0,1,0,1,1,1,1,0,0,0,1,0,2,2,0,1,2,1,0,2,1,1,2,0,0,0,2,1,0,0,0,0,2,2,0,0,0,1,0,0,0,0,0,0,2,1,0,0,1,0,0,0,2,0,0,1,0,0,1,1,0,0,0,0,1,2,0,0,1,0,1,2,1,1,0,1,1,0,1,0,1,2,2,0,2,0,1,0,0,0,…
SAMP2800a,USA,"Florida, Port Manatee EM5",Manatee Co,5_6_2018,27.62936111,-81.44341667,7,1,2,0,1,0,1,0,1,0,0,1,0,1,0,0,1,1,0,0,1,0,0,1,2,2,0,1,0,0,1,2,2,0,1,0,0,1,0,0,0,0,0,0,0,1,0,0,1,0,2,0,0,0,1,1,1,1,0,0,2,1,1,2,1,0,1,1,0,1,0,1,0,0,0,0,1,0,1,2,0,1,2,0,0,2,2,1,1,0,0,0,1,2,0,0,0,1,1,1,0,0,0,0,0,0,0,0,1,0,1,1,2,0,0,1,1,0,1,0,1,1,0,2,1,0,1,0,1,0,1,2,1,1,0,0,1,2,1,2,0,2,1,1,2,2,0,1,1,0,2,0,0,0,1,0,…
SAMP2801a,USA,"Florida, Port of Manatee EM5",Manatee Co,5_6_2018,27.62936111,-81.44341667,7,2,2,0,1,0,1,1,0,0,1,0,0,0,0,0,1,1,0,1,0,0,1,0,0,2,0,1,0,0,1,0,1,0,0,0,0,1,0,0,0,0,0,0,1,2,1,0,0,0,1,1,0,1,0,2,1,0,1,0,1,1,0,1,1,0,1,1,1,1,1,1,1,0,0,0,1,0,1,2,0,1,2,1,0,2,0,1,2,0,0,0,1,0,0,0,0,0,2,1,0,0,0,1,0,1,0,0,0,0,0,1,1,0,2,0,0,0,2,1,0,0,0,1,0,1,0,0,0,0,2,2,0,0,1,0,1,2,1,0,0,0,1,0,2,1,1,2,2,0,2,0,1,0,0…
SAMP2802a,USA,"Florida, Port of Manatee EM5",Manatee Co,5_6_2018,27.62936111,-81.44341667,7,0,2,0,2,0,1,1,0,0,2,1,0,1,0,0,1,1,0,0,0,0,1,1,1,2,1,2,2,0,1,2,2,0,1,1,1,2,0,0,1,0,0,0,0,1,1,0,0,0,2,1,0,0,1,1,0,0,0,1,1,1,1,1,1,0,2,2,1,2,0,1,0,0,0,0,1,0,0,2,0,2,0,0,0,2,2,1,1,0,1,1,1,1,0,0,0,1,1,0,0,0,0,0,1,1,0,0,1,0,1,1,2,0,1,1,0,0,1,1,1,2,0,1,0,0,1,0,1,0,0,2,1,1,0,0,2,2,1,1,0,2,2,1,2,2,1,1,2,0,2,0,1,0,1…
SAMP2814a,USA,"Florida, Port Manatee EM6",Manatee Co,6_6_2018,27.62858333,-81.44136111,7,1,1,0,0,0,1,0,1,0,0,1,0,1,0,0,0,0,1,1,1,1,2,1,0,0,0,0,1,1,0,0,2,0,1,0,1,2,0,0,1,0,0,0,1,0,0,0,1,0,1,0,0,0,0,2,1,1,0,0,1,1,1,1,1,0,1,0,0,2,0,0,0,1,0,0,1,0,1,1,0,0,0,1,0,2,2,2,1,0,0,2,1,1,0,0,1,0,1,0,1,0,0,1,1,0,0,0,1,0,1,1,1,0,1,1,0,0,0,0,0,0,0,1,0,0,0,0,0,1,1,2,1,0,1,0,1,2,2,0,0,0,0,0,1,0,0,0,1,0,2,1,0,0,2,0,…
SAMP2815a,USA,"Florida, Port Manatee EM6",Manatee Co,6_6_2018,27.62858333,-81.44136111,7,1,1,0,1,1,0,0,1,0,0,1,0,0,0,1,2,0,0,0,1,1,1,2,0,1,0,0,1,0,0,1,1,0,1,0,1,1,1,0,2,0,0,0,0,0,2,0,1,0,0,2,0,1,0,1,2,1,2,0,2,2,1,2,1,0,1,0,0,2,2,0,1,1,0,0,0,0,1,1,0,1,1,0,0,1,0,0,1,0,0,0,1,0,1,0,2,0,0,0,0,0,0,0,2,0,0,0,0,0,0,0,1,0,0,1,1,0,0,2,0,2,2,2,0,0,0,0,1,0,0,2,2,0,2,2,2,2,1,0,0,0,1,1,1,0,0,1,2,1,2,0,0,0,1,0,…
SAMP2816a,USA,"Florida, Port of Manatee EM6",Manatee Co,6_6_2018,27.62858333,-81.44136111,7,1,2,0,1,0,1,1,1,0,0,0,0,0,0,1,0,0,0,1,0,0,1,1,0,0,1,1,0,0,0,2,1,0,1,0,1,1,0,0,0,0,0,2,1,1,0,0,1,0,0,0,0,1,0,2,1,1,1,0,0,1,0,0,1,0,0,0,1,2,0,0,1,1,0,0,1,1,0,1,0,2,1,0,0,2,1,1,0,0,0,0,1,0,0,0,1,0,1,0,0,0,0,2,1,0,1,0,1,0,1,0,0,0,2,2,2,1,1,1,1,2,1,2,0,0,1,0,0,0,1,1,2,0,1,2,0,2,1,1,0,0,1,2,1,0,0,2,1,0,2,1,0,0,0…
SAMP2817a,USA,"Florida, Port of Manatee EM6",Manatee Co,6_6_2018,27.62858333,-81.44136111,7,1,2,0,1,0,1,1,1,1,0,0,0,0,0,1,0,0,0,1,1,0,1,1,0,0,1,2,0,0,0,2,1,0,1,0,1,0,0,0,0,0,0,2,2,1,1,0,1,0,0,1,0,2,0,1,1,1,1,0,1,1,0,1,1,0,1,0,2,2,0,0,0,1,0,0,1,0,0,0,0,2,1,0,0,2,1,0,0,0,0,0,1,0,0,0,1,0,1,0,0,0,0,2,1,0,1,0,1,0,2,0,0,0,2,2,2,1,1,1,1,2,0,2,0,0,1,0,0,0,1,1,2,0,1,2,0,2,2,1,0,0,1,2,1,0,0,1,1,0,2,0,0,0,0…
SAMP2859a,USA,"Florida, Port Tampa ET1",Hillsborough Co,5_6_2018,27.92913889,-81.55563889,7,0,1,1,2,0,0,2,2,0,0,2,1,1,0,0,1,1,1,0,2,0,1,1,1,2,2,0,1,0,1,2,1,0,2,0,1,0,0,0,1,0,0,1,1,2,2,0,1,1,1,2,0,0,0,1,2,0,1,0,1,1,1,1,1,0,1,0,0,2,1,0,0,1,0,0,1,0,1,1,0,0,2,1,0,1,1,1,2,0,0,0,0,1,1,0,0,0,1,0,0,0,0,2,1,0,0,0,0,0,1,0,1,0,0,2,1,1,1,1,1,2,2,1,0,0,1,0,1,0,2,1,0,0,1,1,0,2,0,0,1,0,1,0,1,0,0,0,1,1,0,2,1,0,0…
SAMP2860a,USA,"Florida, Port Tampa ET1",Hillsborough Co,5_6_2018,27.92913889,-81.55563889,7,0,1,1,2,0,0,2,2,0,0,2,1,1,0,0,1,1,1,1,2,1,1,1,1,2,1,0,1,0,1,2,1,0,2,0,0,0,0,0,0,0,0,1,1,2,2,0,1,1,1,2,1,0,0,1,2,0,1,0,2,1,1,2,1,0,1,0,0,2,1,0,0,1,0,0,1,0,1,1,0,0,2,1,0,1,1,1,2,0,0,1,0,1,1,0,1,0,1,0,0,0,0,2,1,0,0,0,0,0,0,0,1,0,0,2,1,1,1,1,0,2,2,2,0,0,0,0,1,0,1,0,0,0,1,1,0,2,0,0,1,0,1,0,1,0,0,0,1,1,1,2,1,0,1…
SAMP2865a,USA,"Florida, Port of Tampa ET1",Hillsborough Co,5_6_2018,27.92913889,-81.55563889,7,2,2,2,1,1,1,1,0,0,2,2,1,1,1,0,1,0,0,2,2,1,1,1,1,2,0,0,1,0,0,2,2,1,1,0,0,0,1,0,2,0,0,1,1,2,1,0,2,0,0,1,1,0,0,0,2,0,0,0,2,1,1,2,1,0,0,0,0,2,1,0,0,0,0,1,1,0,1,0,0,1,1,0,0,2,0,1,1,0,0,0,2,1,1,0,0,0,1,1,0,0,0,1,1,1,0,0,0,0,2,0,1,0,0,2,0,1,1,1,1,1,2,0,2,0,1,1,0,0,1,1,0,0,0,2,0,1,0,0,0,0,2,1,1,1,0,1,1,1,1,1,0,…
SAMP2866a,USA,"Florida, Port of Tampa ET1",Hillsborough Co,5_6_2018,27.92913889,-81.55563889,7,0,2,0,0,1,1,1,0,0,0,2,1,2,0,0,2,0,0,1,1,1,1,2,1,2,0,0,1,0,1,1,1,0,1,0,0,2,1,0,0,0,0,0,1,1,1,0,2,2,1,1,1,2,0,1,2,0,0,1,1,0,1,0,0,0,0,0,0,1,0,0,0,0,0,0,1,0,2,0,0,0,2,0,0,1,0,0,1,0,0,2,1,1,0,0,0,0,1,0,0,0,0,2,1,0,0,0,0,0,2,0,1,0,0,2,1,0,1,1,0,1,1,1,2,0,0,0,1,0,0,1,2,0,1,1,0,2,1,0,0,0,1,0,2,0,0,1,2,0,2,1,0,…
SAMP2879a,USA,"Florida, Port Tampa ET3",Hillsborough Co,5_6_2018,27.93138889,-81.55625,7,1,2,1,2,1,1,1,1,0,0,1,0,0,1,1,2,0,0,0,1,0,2,1,0,2,1,0,0,0,1,1,1,0,1,0,0,1,0,0,1,0,1,0,0,1,1,0,1,1,0,1,0,0,0,2,1,0,0,0,1,1,0,1,0,0,2,1,0,0,0,0,0,1,0,1,0,0,1,0,0,1,1,1,0,2,1,1,1,0,0,0,2,0,0,0,1,0,0,0,0,0,1,2,1,1,0,0,1,0,2,0,1,0,0,1,0,0,0,1,1,0,1,0,0,0,1,0,0,0,1,2,0,0,2,0,1,1,1,1,1,1,1,1,2,1,0,1,1,0,2,0,0,0,0,0,…
SAMP2880a,USA,"Florida, Port Tampa ET3",Hillsborough Co,5_6_2018,27.93138889,-81.55625,7,1,2,0,2,1,1,1,1,0,0,1,0,0,1,1,1,1,0,0,1,0,1,2,0,2,1,0,1,1,0,1,1,1,0,0,1,0,0,0,1,0,0,1,1,1,0,0,2,1,0,1,2,0,0,1,2,1,0,1,1,1,0,1,0,0,2,1,0,0,0,0,0,0,0,1,0,0,2,1,0,0,0,1,0,1,2,2,1,0,0,0,2,0,1,0,0,0,0,0,0,0,1,1,1,0,0,0,2,0,0,0,0,0,0,2,0,0,0,1,1,1,2,0,1,0,1,0,0,0,1,1,0,1,2,0,1,2,1,0,0,0,0,1,2,2,0,1,1,1,2,2,0,1,0,0,…
SAMP2881a,USA,"Florida, Port of Tampa ET3",Hillsborough Co,5_6_2018,27.93138889,-81.55625,7,1,2,0,1,1,0,1,1,1,0,1,1,2,0,1,1,0,0,0,2,0,1,1,0,2,1,0,0,0,1,1,1,0,1,0,1,0,0,0,1,0,1,0,1,1,1,0,2,2,0,1,1,0,0,1,1,0,0,1,2,0,1,2,1,0,1,1,0,1,0,0,0,1,0,0,1,0,1,2,0,0,0,2,0,2,2,1,2,0,0,0,2,2,0,0,1,0,0,0,1,0,0,2,0,1,2,0,0,0,2,1,1,0,0,1,0,0,1,2,0,1,1,1,0,1,0,0,1,0,0,1,0,0,2,0,1,1,1,0,0,1,1,1,2,2,0,0,0,1,1,2,0,0,0…
SAMP2882a,USA,"Florida, Port of Tampa ET3",Hillsborough Co,5_6_2018,27.93138889,-81.55625,7,1,2,0,1,0,0,1,0,0,0,1,2,2,0,2,1,0,0,1,2,0,2,2,1,1,0,0,0,0,0,0,0,0,0,0,0,0,0,0,1,0,0,0,0,0,1,0,0,1,1,2,1,0,0,1,2,0,0,1,1,1,1,1,0,0,1,1,0,2,1,0,0,1,0,0,1,0,0,1,0,1,1,1,0,1,2,0,1,0,0,0,2,1,1,0,1,0,1,0,0,0,0,1,1,2,1,0,0,0,2,0,0,0,1,0,1,0,0,1,1,0,2,0,1,1,1,1,0,0,0,2,1,0,2,1,1,2,0,0,1,1,0,2,1,1,0,1,0,0,2,1,0,0,0…
SAMP2901a,USA,"Florida, Port Tampa ET6",Hillsborough Co,5_6_2018,27.90897222,-81.56788889,7,1,2,1,0,0,0,1,1,0,0,1,0,0,1,1,1,1,0,0,0,1,1,2,1,1,0,0,0,0,1,1,2,0,2,0,1,0,0,0,2,0,0,1,2,1,0,0,1,2,2,0,0,0,0,1,2,0,1,1,0,1,1,0,0,0,0,0,1,2,0,1,0,0,0,0,1,1,1,0,0,1,1,0,0,2,1,1,0,0,0,1,2,2,0,0,2,0,1,0,1,0,0,1,0,0,0,0,0,0,1,0,1,0,0,1,1,0,0,0,1,1,0,2,0,0,1,0,2,0,2,1,1,0,0,0,1,1,2,1,0,1,0,1,0,0,1,1,1,0,0,2,1,2,1…
SAMP2902a,USA,"Florida, Port Tampa ET6",Hillsborough Co,5_6_2018,27.90897222,-81.56788889,7,0,2,1,0,0,0,1,2,0,0,1,0,0,0,0,2,0,0,0,1,1,1,2,2,2,1,0,0,0,2,2,1,0,1,0,0,0,0,0,2,0,0,0,2,2,0,0,1,0,1,0,0,0,0,1,2,0,2,1,1,0,1,1,0,0,0,1,1,2,0,0,0,0,0,0,1,1,2,0,0,0,1,0,0,2,1,1,1,0,0,0,2,1,2,0,1,0,0,0,1,0,0,2,0,0,0,0,0,0,1,0,0,0,0,1,1,0,0,1,2,1,0,2,1,0,2,0,0,0,1,2,0,1,0,0,0,2,1,1,0,2,0,0,2,0,1,1,1,0,0,1,1,1,0…
SAMP2903a,USA,"Florida, Port of Tampa ET6",Hillsborough Co,5_6_2018,27.90897222,-81.56788889,7,1,1,1,0,0,0,1,0,0,0,0,0,1,0,0,1,2,1,0,1,0,0,1,0,1,0,0,1,0,2,1,2,1,1,0,0,0,0,0,0,0,1,0,2,1,0,0,1,1,1,1,1,0,0,1,2,0,1,0,2,2,1,2,1,0,0,1,1,2,0,1,0,0,0,1,2,1,2,0,0,1,1,0,0,1,1,1,2,0,0,0,2,1,0,0,1,1,1,0,1,0,0,1,0,0,0,0,1,0,1,0,0,0,0,0,2,0,0,1,0,2,0,2,1,0,0,0,1,0,2,1,0,0,1,2,0,2,0,0,0,0,1,0,0,0,1,1,1,0,1,0,1,…
SAMP2904a,USA,"Florida, Port of Tampa ET6",Hillsborough Co,5_6_2018,27.90897222,-81.56788889,7,0,1,1,0,0,0,1,0,0,0,0,0,0,0,0,1,1,1,0,0,1,1,2,1,1,1,1,0,0,1,2,2,0,1,1,0,0,1,0,2,0,1,0,1,0,0,0,2,0,2,1,0,1,0,0,1,0,1,1,1,0,0,0,0,0,0,1,1,2,1,0,0,0,0,0,2,0,0,0,0,1,2,0,0,2,1,1,1,0,0,0,1,0,0,0,1,1,0,0,1,0,0,2,0,0,0,0,0,0,0,0,0,0,2,0,1,0,0,0,0,1,1,1,1,0,0,0,1,1,1,2,0,1,1,0,0,2,1,0,1,0,0,1,2,0,0,0,2,0,1,0,0,…
SAMP2919a,USA,"Florida, Port Tampa ET9",Hillsborough Co,5_6_2018,27.93019444,-81.56544444,7,0,1,0,0,1,0,0,2,1,0,1,0,1,0,0,0,0,0,1,1,1,1,0,0,1,1,1,1,0,1,2,2,0,1,0,1,1,0,0,0,0,0,0,2,1,2,0,2,1,1,0,0,0,0,0,2,2,0,0,2,2,2,2,1,0,0,1,0,1,0,0,0,0,0,0,0,0,1,1,0,1,1,1,0,1,1,1,1,0,0,2,1,0,0,0,0,0,0,0,0,0,1,1,2,0,2,0,0,0,1,1,2,0,1,0,0,1,0,0,0,2,1,0,1,0,0,0,0,0,2,2,1,0,1,0,1,1,1,1,0,0,0,1,2,0,1,1,2,2,2,1,0,0,0…
SAMP2920,USA,"Florida, Port Tampa ET9",Hillsborough Co,5_6_2018,27.93019444,-81.56544444,7,0,0,0,0,0,0,0,2,0,0,1,0,0,0,1,0,0,0,1,1,1,1,0,0,1,1,1,1,0,1,2,1,0,1,0,1,1,0,0,0,0,0,0,1,1,1,0,2,1,1,0,0,0,0,0,2,2,0,0,2,2,1,2,1,0,0,0,0,2,0,0,0,1,0,0,0,0,0,1,0,1,1,1,0,1,0,1,1,0,0,2,1,0,0,0,0,0,0,0,1,0,1,1,1,0,1,0,0,0,1,1,2,0,1,1,0,1,0,0,0,2,1,0,1,0,0,1,0,0,2,2,1,0,1,0,0,1,1,2,0,1,0,1,2,0,1,1,2,1,2,1,0,0,0,…
SAMP2923a,USA,"Florida, Port of Tampa ET9",Hillsborough Co,5_6_2018,27.93019444,-81.56544444,7,0,1,0,0,1,0,0,0,1,0,2,0,0,0,0,1,0,0,1,1,1,0,0,0,0,1,0,1,0,0,0,2,0,1,0,1,2,0,0,0,0,0,1,2,2,2,0,0,0,0,1,0,1,0,1,2,1,0,0,1,2,2,1,0,0,0,1,1,1,0,0,0,1,0,0,0,0,0,1,0,0,2,0,0,0,0,1,0,0,0,1,1,0,1,0,0,1,0,0,2,0,0,0,0,0,0,0,1,0,0,1,2,0,1,1,0,0,0,2,0,2,1,0,1,0,1,1,0,0,1,2,1,0,2,0,2,2,1,1,0,0,1,1,1,0,1,1,2,1,2,1,0,…
SAMP2924a,USA,"Florida, Port of Tampa ET9",Hillsborough Co,5_6_2018,27.93019444,-81.56544444,7,0,1,0,0,0,1,0,1,1,0,1,1,0,0,1,0,0,0,1,1,1,1,0,0,1,1,0,1,0,1,2,1,0,2,0,1,1,0,0,0,0,1,0,1,1,1,0,2,0,1,0,0,0,0,0,2,2,0,0,2,1,2,2,0,0,0,1,0,1,0,0,0,0,0,0,1,0,1,1,0,0,1,1,0,1,1,1,0,0,0,2,1,0,1,0,0,0,0,0,1,0,0,1,2,0,1,0,1,0,1,0,2,0,2,0,0,1,0,1,0,1,1,0,1,0,0,1,0,0,1,2,1,0,1,0,0,1,1,1,0,0,0,0,2,0,1,1,1,1,2,1,0,…
SAMP3266a,USA,"Florida, Jefferson County, Aucilla Wildlife manag. area",Jefferson Co,12_6_2018,30.31861111,-82.02972222,7,0,1,2,1,0,1,0,0,0,0,0,0,1,1,0,0,0,0,0,1,0,2,1,1,2,1,0,0,0,0,2,2,1,0,0,1,1,0,0,1,0,1,0,2,2,1,0,1,1,0,1,0,0,1,1,2,0,0,0,1,2,1,1,1,1,1,1,0,1,0,0,0,0,0,0,0,0,1,1,0,1,1,0,0,2,1,2,0,0,0,0,2,1,0,0,1,0,1,0,1,0,0,1,1,0,0,0,0,0,0,0,1,0,2,1,0,0,0,2,0,0,0,0,1,0,0,0,0,0,1,1,1,0,1,2,0,0,0,0…
SAMP3267a,USA,"Florida, Jefferson County, Aucilla Wildlife manag. area",Jefferson Co,12_6_2018,30.31861111,-82.02972222,7,1,2,0,1,0,1,0,1,0,0,1,1,1,1,0,0,1,0,0,2,0,2,1,1,0,0,0,1,2,2,1,2,0,2,0,0,1,0,0,1,0,1,1,1,0,1,0,1,1,1,0,2,0,0,2,2,0,1,1,0,1,1,0,2,0,0,0,0,2,0,0,0,0,0,1,1,0,0,2,0,2,1,2,0,2,0,1,0,0,0,1,1,0,1,0,1,0,0,1,2,0,0,0,0,0,0,0,0,0,1,0,0,0,1,0,1,0,0,2,0,1,1,1,1,0,0,1,0,0,0,1,0,0,1,0,0,2,0,0…
SAMP3269a,USA,"Florida, Jefferson Co. Hive 1",Jefferson Co,12_6_2018,30.31861111,-82.02972222,7,1,1,1,0,0,0,1,1,0,1,0,1,2,0,0,1,0,0,0,1,1,2,1,1,1,1,1,1,0,1,1,2,0,1,1,0,1,0,1,1,0,1,1,1,2,1,0,2,0,1,1,1,1,0,0,1,1,0,1,1,2,1,2,1,0,0,1,0,1,0,0,1,1,0,2,1,0,1,2,0,1,1,2,0,2,1,1,1,0,0,1,1,1,1,0,1,1,1,1,0,0,0,1,0,0,0,0,0,0,0,0,1,0,1,1,1,0,0,1,0,1,1,0,1,0,0,0,0,1,1,2,0,0,1,0,2,1,1,0,0,1,1,0,2,0,0,0,2,1,1,1,0…
SAMP3272a,USA,"Florida, Jefferson Co. Hive 2",Jefferson Co,12_6_2018,30.29194444,-83.98888889,7,2,2,0,0,0,0,2,1,0,0,0,0,0,1,0,1,1,0,0,1,0,2,1,1,0,1,1,0,0,1,1,2,1,2,1,2,1,1,0,1,0,1,1,1,0,2,0,2,2,0,1,0,0,0,1,2,0,0,0,1,0,1,1,1,0,0,1,0,2,0,0,0,1,0,0,0,0,2,1,0,1,2,0,0,2,1,1,0,0,0,0,2,1,2,0,0,0,1,0,0,0,0,1,0,0,0,0,0,0,1,0,0,0,1,2,1,0,1,1,0,1,1,1,2,0,0,0,1,2,0,2,0,0,1,0,0,1,1,0,0,1,1,0,1,0,0,1,2,1,2,1,0…
SAMP3273a,USA,"Florida, Jefferson County, Aucilla Wildlife manag. area",Jefferson Co,12_6_2018,30.29194444,-83.98888889,7,1,0,1,1,0,0,1,0,0,1,1,0,0,0,0,1,0,0,1,2,1,2,0,0,1,1,0,2,0,1,2,2,0,1,0,0,0,1,0,1,0,1,1,1,2,2,0,1,1,0,1,0,2,0,0,1,0,0,0,1,2,1,2,1,0,0,0,0,1,0,0,1,1,0,0,1,0,2,0,0,2,2,0,0,2,0,2,1,0,0,0,1,0,0,0,1,0,2,1,1,0,0,1,1,0,0,0,0,0,0,0,2,0,2,1,1,0,0,1,0,1,0,0,0,0,0,0,0,1,0,1,0,0,0,0,2,1,1,0…
SAMP3274a,USA,"Florida, Jefferson County, Aucilla Wildlife manag. area",Jefferson Co,12_6_2018,30.29194444,-83.98888889,7,2,2,0,0,0,0,1,2,0,0,1,0,1,0,0,1,1,0,0,1,1,2,0,0,0,0,0,2,0,1,1,2,0,1,1,2,2,1,0,1,0,1,1,1,0,1,0,1,0,1,0,0,1,0,1,2,0,0,0,1,2,1,1,1,0,0,1,0,2,0,0,0,1,0,0,0,0,1,2,0,0,1,1,0,1,0,2,0,0,0,0,2,0,1,0,1,1,0,0,1,0,0,0,1,0,0,0,0,0,1,1,0,0,2,2,2,0,0,1,0,1,1,2,2,0,0,0,1,1,0,0,0,0,1,2,1,1,2,0…
SAMP341,Malta,Rabat ,n/a,26_04_2017,35.88341667,14.40738889,7,2,2,2,0,0,0,0,0,0,0,0,1,0,0,0,0,0,0,2,2,0,1,2,1,0,0,0,0,0,0,2,2,0,0,0,1,0,0,0,0,0,0,1,1,0,0,0,0,0,0,0,0,1,0,0,1,0,0,0,0,0,1,2,2,0,1,0,0,1,0,0,1,0,0,0,1,0,0,0,0,1,1,0,0,1,1,0,2,0,0,0,0,0,0,0,2,1,1,1,1,0,0,0,2,1,1,0,0,0,0,0,0,0,0,0,1,1,2,1,0,1,0,0,2,0,2,0,1,0,1,2,0,0,1,0,1,2,2,0,1,1,1,1,1,0,0,1,2,0,2,2,0,0,0,0,0,0,1,0,2,0,1,1,0,1,2,0,1,1…
SAMP346,Malta,Rabat ,n/a,26_04_2017,35.88341667,14.40738889,7,2,0,2,0,0,0,0,0,0,0,2,2,0,0,0,0,0,0,2,2,0,0,2,0,0,0,0,0,0,0,0,2,0,0,0,0,2,0,0,0,0,0,2,0,0,0,0,0,0,0,0,0,0,0,0,0,0,0,0,0,0,2,2,2,0,0,0,0,2,0,0,0,0,0,0,2,2,0,0,0,0,2,0,0,0,2,0,2,0,0,0,2,0,0,0,2,0,0,2,0,0,0,0,2,2,0,0,2,0,2,0,0,0,0,0,0,0,2,0,0,2,2,0,2,0,2,0,0,0,0,2,0,0,0,0,0,0,2,0,2,2,0,2,2,0,0,1,2,0,0,2,0,0,0,0,0,0,2,2,2,0,2,0,2,2,2,0,2,2…
SAMP3466,USA,"Florida, Stuart",Martin Co,24_06_2018,27.14097222,-79.8015,7,1,1,2,0,2,0,0,0,0,0,2,1,0,0,0,1,1,0,0,2,0,0,2,1,2,0,0,0,0,0,1,2,0,0,0,1,1,1,0,0,0,1,0,1,1,1,0,1,0,2,1,0,0,0,0,1,0,1,1,2,0,1,2,2,0,1,0,2,2,1,1,0,0,0,1,1,1,1,0,0,2,2,0,0,1,0,1,0,0,1,1,1,0,0,0,1,1,2,1,1,0,0,0,1,0,0,0,0,0,0,1,1,0,1,1,0,0,1,0,1,0,0,1,1,0,1,0,0,0,1,2,1,0,1,1,2,2,1,1,2,2,1,0,2,1,2,1,1,0,2,0,0,1,2,0,1,0,2,1,2,1,0,…
SAMP3468a,USA,"Florida, Stuart",Martin Co,24_06_2018,27.14097222,-79.8015,7,0,0,2,0,2,0,1,1,0,0,1,0,0,0,0,1,2,0,1,1,1,1,2,1,2,0,0,1,0,0,1,0,0,0,0,0,1,0,0,0,0,1,0,1,0,0,0,1,1,1,1,1,0,0,1,1,0,1,1,0,2,1,1,0,0,0,0,0,2,1,1,0,2,0,0,1,1,2,1,0,2,1,1,0,1,0,1,1,0,1,0,1,0,0,0,1,1,1,1,1,0,0,0,0,0,0,1,0,0,2,0,2,0,2,1,0,0,0,1,1,1,0,2,0,0,1,0,0,0,1,1,2,0,2,1,2,2,1,0,1,0,1,1,2,1,1,1,2,1,2,1,0,1,1,0,1,0,1,2,1,0,0…
SAMP3469a,USA,"Florida, Stuart",Martin Co,24_06_2018,27.14097222,-79.8015,7,0,2,1,0,2,0,0,0,0,0,1,0,1,0,1,0,1,0,0,2,0,0,2,1,2,0,1,1,0,0,1,1,0,0,0,0,2,0,0,1,0,0,1,0,0,1,0,0,0,2,1,0,0,0,1,1,0,1,0,2,2,2,2,2,0,0,0,1,2,0,0,0,1,0,0,0,2,1,0,0,2,0,0,0,0,1,0,0,0,0,0,0,0,0,0,0,0,0,2,0,0,0,1,0,0,0,0,1,0,2,0,2,0,2,2,0,0,1,0,0,0,0,1,0,0,1,0,0,1,2,2,1,0,2,1,2,2,1,1,2,2,2,0,2,0,1,1,2,0,1,1,0,1,1,0,1,0,1,2,1,0,1…
SAMP3477a,USA,"Florida, Oviedo #8",Seminole Co,25_06_2018,27.64397222,-79.60433333,7,0,1,0,0,0,0,2,0,0,0,0,0,0,0,0,0,0,0,0,2,2,0,1,2,1,0,0,0,1,0,1,2,1,0,1,0,1,0,1,0,0,1,0,1,0,1,0,2,1,0,0,1,0,1,2,1,0,0,0,1,1,1,1,1,0,0,0,1,1,0,1,1,2,0,0,1,0,0,0,0,0,2,1,0,1,2,0,0,0,0,2,0,1,0,0,1,1,0,0,1,0,0,1,0,1,0,0,0,0,1,1,1,0,0,0,0,1,0,1,1,1,0,1,1,0,0,1,0,0,0,1,0,0,2,0,1,2,2,0,0,1,0,1,2,1,2,1,2,0,0,0,2,0,2,0,2,0,…
SAMP3478a,USA,"Florida, Oviedo #1",Seminole Co,25_06_2018,27.64397222,-79.60433333,7,2,2,1,0,1,0,0,0,0,1,2,1,0,0,0,1,0,0,0,0,1,1,1,1,2,0,1,0,0,1,1,1,0,0,1,0,0,0,0,1,0,1,1,1,1,1,0,0,0,1,0,0,1,0,0,2,1,0,0,1,0,1,2,1,0,0,0,1,2,1,0,0,2,0,0,0,0,0,0,0,1,1,0,0,2,0,0,1,0,0,0,1,0,1,0,0,1,2,0,1,0,0,1,1,2,1,0,0,0,2,1,2,0,0,1,1,1,0,1,0,1,1,0,1,0,0,1,1,0,2,2,2,0,0,0,1,1,1,2,0,0,1,1,2,0,0,0,0,1,1,1,0,0,0,0,1,0,…
SAMP3479a,USA,"Florida, Oviedo #6",Seminole Co,25_06_2018,27.64397222,-79.60433333,7,2,2,2,0,0,0,2,0,0,0,1,2,1,0,0,2,1,0,1,1,0,2,1,1,2,0,1,0,0,1,0,1,0,0,0,0,0,0,0,0,0,1,2,2,2,2,0,2,0,0,1,0,1,0,0,2,0,0,0,1,0,2,1,1,0,0,1,0,1,0,0,0,0,0,0,1,0,1,1,0,1,1,0,0,1,1,0,2,0,0,0,2,0,0,0,0,1,1,1,1,0,0,1,1,1,0,0,0,0,2,1,0,0,0,0,1,1,0,2,0,2,0,1,0,0,0,0,0,0,0,2,2,0,1,0,1,0,0,1,0,2,2,0,2,1,0,0,2,1,2,1,0,1,1,0,1,0,…
SAMP3483a,USA,"Florida, Oviedo #2",Seminole Co,25_06_2018,27.64397222,-79.60433333,7,0,1,0,1,0,0,1,0,0,0,0,0,1,0,0,0,1,0,0,2,0,1,2,0,2,1,1,0,1,1,1,2,0,0,1,0,1,0,0,0,0,0,1,0,1,1,0,2,1,0,0,0,1,0,1,2,0,0,2,1,1,2,1,2,0,0,1,2,2,0,0,1,0,0,0,1,0,0,1,0,0,0,1,0,1,1,0,1,0,1,0,1,2,0,0,0,0,1,0,1,0,0,1,2,1,0,0,0,0,2,0,1,0,0,0,0,1,0,1,0,1,0,1,1,0,0,0,1,1,1,2,2,0,1,0,1,2,1,0,0,0,1,0,1,0,0,2,2,0,1,2,1,0,2,1,2,0,…
SAMP3485a,USA,"Florida, Oviedo #4",Seminole Co,25_06_2018,28.66216667,-80.7935,7,0,0,1,1,1,0,1,0,0,1,1,0,0,0,0,0,0,0,0,1,1,1,2,1,1,1,1,0,0,0,1,2,0,0,1,1,2,0,0,1,0,0,0,0,0,1,0,2,1,0,0,0,0,1,2,2,0,0,1,0,2,1,1,1,0,1,0,1,2,0,0,0,1,1,2,0,0,1,1,0,0,1,0,0,2,1,2,2,0,0,0,2,1,2,0,1,1,0,1,1,0,0,1,0,0,0,0,0,0,2,0,1,0,0,1,0,0,1,1,1,2,0,1,0,0,1,0,0,0,0,0,1,0,2,1,1,2,1,1,0,1,0,1,1,1,0,1,1,0,0,1,0,0,0,0,0,0,2,1,…
SAMP351,Malta,Mellieha,n/a,26_04_2017,35.98216667,14.33647222,7,1,0,1,0,0,0,1,0,0,0,2,1,0,0,0,1,2,0,0,1,0,2,2,0,1,1,0,0,0,2,2,2,0,0,0,1,1,0,0,1,0,0,1,0,2,2,0,1,0,0,0,0,1,0,1,2,0,0,0,2,1,2,2,2,0,1,1,2,2,1,0,2,0,0,1,2,1,2,1,0,0,2,1,0,0,0,1,2,0,0,0,1,0,1,0,0,0,1,1,1,0,0,0,2,1,0,0,2,0,1,0,0,0,1,1,1,1,0,1,0,1,0,2,0,1,2,0,0,1,2,2,1,0,1,0,0,2,2,0,0,1,1,0,2,0,1,1,2,0,1,2,0,1,1,0,0,0,0,1,1,0,1,0,1,0,2,1,2…
SAMP352,Malta,Mellieha,n/a,26_04_2017,35.98216667,14.33647222,7,1,1,1,0,0,0,1,0,0,0,0,1,0,0,0,1,1,0,0,2,0,2,2,0,1,0,0,0,0,2,2,2,0,0,0,0,1,0,0,0,0,0,0,1,0,1,0,1,0,0,0,0,1,0,1,2,1,0,0,2,0,2,2,1,0,2,1,1,1,0,0,2,1,0,1,1,1,1,0,0,1,1,1,0,1,0,0,1,0,0,0,1,0,0,0,0,0,2,1,0,0,0,1,1,1,0,0,2,0,1,0,0,0,0,1,1,0,1,1,0,0,0,1,0,2,1,1,0,1,1,2,1,0,0,0,0,2,2,0,0,1,0,0,1,0,1,2,2,0,1,2,0,0,1,0,0,0,0,2,2,0,2,0,2,0,2,2,2…
SAMP353,Malta,Mellieha,n/a,26_04_2017,35.98216667,14.33647222,7,2,1,0,0,0,0,1,1,0,0,1,0,0,0,0,1,0,0,1,2,0,2,2,0,1,0,0,0,0,1,2,1,0,0,0,0,1,0,0,0,0,1,2,1,1,1,0,2,0,1,0,1,2,0,1,1,0,0,0,1,2,1,2,0,0,1,0,0,2,1,0,2,0,0,1,1,1,1,1,0,1,1,1,0,2,1,1,1,0,0,0,1,0,1,0,1,2,0,1,1,0,0,0,0,1,0,0,2,0,2,0,1,0,1,0,0,1,0,2,0,2,2,0,2,1,1,0,0,0,1,2,1,0,1,0,1,1,1,0,1,2,1,1,2,0,1,1,2,0,1,2,0,0,1,0,0,0,1,1,0,0,2,0,1,1,0,1,1…
SAMP354,Malta,Mellieha,n/a,26_04_2017,35.98216667,14.33647222,7,2,2,0,0,0,0,1,1,0,0,0,0,0,0,0,1,0,0,1,2,0,2,2,0,1,0,0,0,0,1,2,1,0,0,0,0,1,0,0,0,0,1,2,1,1,1,0,2,0,1,0,0,2,0,1,0,0,0,0,0,2,1,2,1,0,1,0,0,2,1,0,2,0,0,1,1,2,1,0,0,0,1,0,0,2,1,1,2,0,0,0,1,0,1,0,0,2,0,1,2,0,0,0,0,1,0,0,1,0,1,0,1,0,1,0,0,1,0,2,0,1,2,0,1,1,1,0,0,0,2,1,1,0,1,0,1,1,1,0,1,2,1,2,2,0,1,1,2,0,1,2,0,0,1,0,0,0,1,1,0,1,2,0,1,1,0,1,1…
SAMP358,Malta,Mellieha,n/a,26_04_2017,35.98216667,14.33647222,7,0,1,1,0,0,0,1,0,0,0,2,0,0,0,0,1,0,0,0,2,0,2,2,0,1,0,0,0,0,2,1,2,0,0,0,0,0,0,0,0,0,0,0,1,1,2,0,2,0,0,1,0,0,0,0,2,0,0,0,2,0,1,2,1,0,2,1,1,2,0,0,2,0,0,1,2,2,1,0,0,0,1,1,0,0,1,0,1,0,0,0,0,0,0,0,0,0,0,0,0,0,0,0,0,2,0,0,2,0,2,0,0,0,0,2,0,0,0,1,0,1,0,0,2,1,1,0,0,1,2,2,1,0,1,0,2,2,1,0,0,1,1,0,1,0,0,1,2,0,1,1,0,0,1,0,0,0,0,2,2,0,1,0,2,0,2,1,0…
SAMP416,Italy,"Sicilia, Occidentale, Palermo",n/a,27_04_2017,38.11791667,13.30375,7,2,0,1,0,0,1,1,2,0,0,1,1,0,0,0,0,0,0,0,2,0,2,2,0,2,0,0,0,0,1,2,2,0,1,0,1,0,0,0,0,0,0,2,1,2,1,0,2,0,0,1,0,1,0,0,2,1,0,0,2,2,1,2,0,0,0,0,1,2,0,0,1,0,0,0,2,0,2,2,0,2,1,2,0,1,0,1,2,0,0,0,1,0,1,0,0,0,2,1,2,0,0,2,1,1,0,0,1,0,1,0,0,0,2,0,0,0,0,2,0,0,1,0,2,0,0,1,0,0,0,1,0,0,0,0,1,2,1,0,1,1,2,0,1,0,1,1,1,0,2,0,0,0,0,0,0,0,1…
SAMP418,Italy,"Sicilia, Occidentale, Palermo",n/a,27_04_2017,38.11791667,13.30375,7,1,1,1,0,2,0,2,0,0,0,0,0,0,0,0,1,1,0,2,1,0,2,1,0,2,0,0,0,0,1,2,2,0,0,0,0,1,0,0,0,0,0,0,0,2,1,0,1,1,1,0,0,2,0,1,2,0,0,0,2,2,0,1,1,0,0,0,0,2,0,0,0,0,0,0,1,1,1,2,0,2,0,0,0,1,2,2,2,0,0,0,1,1,1,0,2,1,1,0,1,0,0,1,2,1,2,0,1,0,2,0,1,0,0,0,0,0,2,1,0,0,0,1,2,1,0,0,0,1,0,2,1,0,2,0,1,1,1,0,1,1,1,1,2,0,1,1,1,0,0,1,0,0,1,0,0,0,1…
SAMP419,Italy,"Sicilia, Palermo, Monreale",n/a,15_04_2017,38.05194444,13.23286111,7,0,1,1,0,1,0,1,0,0,0,0,1,0,0,0,0,1,0,0,1,0,2,1,1,1,1,0,0,0,1,2,2,0,0,0,0,2,0,0,0,0,1,2,1,1,1,0,2,0,0,1,0,2,0,0,2,0,0,0,1,1,1,1,1,0,1,0,0,1,0,0,1,0,0,1,2,0,2,1,0,1,0,2,0,0,0,1,2,0,1,0,1,0,1,0,1,0,1,0,1,0,0,2,1,0,2,0,0,0,1,0,1,0,0,0,0,0,1,2,0,0,0,1,1,0,1,0,0,0,0,2,0,0,1,0,1,2,0,0,1,0,1,0,1,0,0,1,1,0,0,2,0,0,0,0,0,0,1…
SAMP422,Italy,Palermo ,Cerda,9_4_2017,37.93669444,13.78888889,7,2,0,2,0,0,0,1,0,0,0,0,1,0,0,0,0,1,0,1,1,0,2,1,0,2,0,0,0,0,2,2,1,0,0,0,0,2,0,0,0,0,0,2,1,2,2,0,1,0,0,1,0,0,0,1,2,0,0,0,1,1,1,1,1,0,1,0,2,1,0,0,1,0,0,0,2,0,2,2,0,2,1,2,0,1,2,1,2,0,1,0,1,0,0,0,1,0,0,0,1,0,0,1,0,0,0,0,0,0,0,0,0,0,0,0,0,1,1,2,0,0,0,2,1,2,0,0,0,1,0,2,0,0,0,0,1,2,1,0,2,0,2,1,2,0,1,1,0,0,2,0,0,0,0,0,0,0,1,1,1,0,1,0,1,1,1,1,0…
SAMP423,Italy,"Sicilia, Palermo, Cerda",n/a,9_4_2017,37.93669444,13.78888889,7,1,1,1,0,0,0,2,1,0,0,0,2,0,0,0,0,0,0,2,1,0,0,2,0,2,0,0,0,0,1,2,1,0,0,0,0,1,0,0,0,0,0,1,0,0,1,0,2,0,0,1,0,2,0,1,1,1,0,0,2,1,2,2,2,0,1,0,1,2,0,0,1,0,0,1,2,0,2,2,0,1,0,2,0,0,1,1,1,0,0,1,1,0,0,1,2,0,1,0,1,0,0,1,2,0,1,0,2,0,0,0,0,0,0,1,0,1,1,1,0,0,0,0,2,2,0,0,0,0,1,2,0,0,1,0,0,2,1,0,0,0,2,0,1,0,1,0,1,1,2,2,1,0,0,0,0,0,1,2,0,…
SAMP1454,Turkey,Ankara,n/a,1_6_2010,NA,#VALUE!,8,0,2,1,0,0,0,0,0,0,0,0,1,2,0,0,0,0,2,2,0,0,2,2,0,0,0,0,0,1,0,0,0,0,2,0,0,0,0,1,0,0,0,0,0,0,0,0,0,0,0,0,0,2,0,2,2,0,0,0,1,0,0,1,1,0,2,0,0,2,1,0,0,0,0,0,2,0,0,0,0,0,2,1,0,0,0,0,2,0,0,2,2,0,0,0,0,0,0,1,0,0,0,0,1,0,1,0,0,0,2,0,2,0,0,0,2,0,0,0,0,0,0,1,0,0,0,0,0,0,2,1,0,0,0,0,0,0,2,0,1,2,1,1,2,0,0,0,0,2,1,0,0,0,1,0,0,0,2,2,2,0,0,0,0,0,0,0,0,0,1,0,1,0,2,2,…
SAMP1456,Turkey,Ankara,n/a,1_6_2010,NA,#VALUE!,8,1,2,0,0,0,0,0,0,0,0,2,2,2,0,0,0,0,2,1,0,0,2,1,0,0,0,0,0,0,0,0,0,0,2,0,0,0,0,0,0,0,0,0,0,0,0,0,0,0,0,0,0,2,0,1,2,0,0,0,0,1,0,2,0,0,2,0,0,2,2,0,0,0,0,0,1,0,0,0,0,0,2,2,0,0,0,0,2,0,0,0,2,0,0,0,1,0,0,2,0,0,0,0,1,0,1,0,2,0,2,0,2,0,0,1,0,0,0,0,0,0,0,1,0,0,0,0,0,0,2,2,0,0,1,0,0,0,2,0,1,2,2,1,2,0,0,0,0,0,0,0,0,0,2,0,0,0,2,2,2,2,0,0,0,0,0,2,1,2,1,0,2,0,2,2,…
SAMP1478,Turkey,Mugla,Fethiye,1_8_2012,36.77,29.21,8,0,2,0,0,0,0,0,0,0,0,0,0,2,0,0,0,0,2,2,0,0,2,1,0,0,0,0,0,2,0,0,0,0,2,0,0,0,0,0,0,0,0,0,0,0,0,0,0,0,0,0,0,2,0,2,2,0,0,0,0,0,0,1,1,0,2,0,0,1,1,0,0,0,0,0,2,0,0,0,0,0,0,2,0,0,0,0,1,0,0,2,2,0,0,0,0,0,0,2,0,0,0,0,1,0,2,0,1,0,1,0,2,0,0,0,2,0,0,0,0,0,0,0,0,0,0,0,0,0,2,2,0,0,2,0,0,0,2,0,2,1,2,1,2,0,0,0,1,0,0,0,0,0,2,0,0,0,2,2,1,2,0,0,0,0,0,2,0,0,1,0,1,0,…
SAMP1480,Turkey,Mugla,Fethiye,1_8_2012,36.77,29.21,8,0,1,0,0,0,0,0,0,0,0,1,0,2,0,0,0,0,2,2,0,0,2,1,0,0,0,0,0,1,0,0,0,0,2,0,0,0,0,1,0,0,0,0,0,0,0,0,0,0,0,0,0,2,0,2,2,0,0,0,1,1,0,1,0,0,2,0,0,0,1,0,0,0,0,0,1,0,0,0,0,0,0,1,0,0,0,0,2,0,0,2,2,0,0,0,0,0,0,2,0,0,0,0,2,0,1,0,2,0,1,0,1,0,0,0,2,0,0,0,0,0,0,1,0,0,0,0,0,0,2,2,0,0,0,0,0,0,2,0,1,1,1,2,2,0,0,0,0,1,1,0,0,0,1,0,0,0,2,2,2,1,0,0,0,0,0,2,0,1,1,0,2,0,…
SAMP1492,Turkey,Hatay,Yaylada??,1_4_2011,35.99,36.15,8,0,0,0,0,0,0,0,0,0,0,1,0,2,0,0,0,0,1,2,0,0,2,2,0,0,0,0,0,2,0,0,2,0,2,0,0,0,0,1,0,0,0,0,0,0,0,0,0,0,0,0,0,2,0,2,2,0,0,1,1,0,0,1,1,0,2,0,0,0,1,0,0,0,0,0,2,0,0,1,0,0,0,0,0,0,0,0,0,0,0,2,2,0,0,0,0,0,0,0,0,0,0,1,0,0,0,0,0,0,2,0,2,0,0,0,2,0,0,0,0,0,0,1,0,0,0,0,0,0,1,2,0,0,0,0,0,0,2,0,1,2,0,2,2,0,0,0,0,1,0,0,0,0,1,0,0,0,2,2,0,1,0,1,0,0,0,0,0,0,0,0,0,…
SAMP1494,Turkey,Hatay,Yaylada??,1_4_2011,35.99,36.15,8,0,1,0,0,0,0,0,0,0,0,0,0,2,0,0,0,0,2,2,0,0,2,2,0,0,0,0,0,2,0,0,2,0,2,0,0,0,0,1,0,0,0,0,0,0,0,0,0,0,0,0,0,2,0,2,2,0,0,0,1,0,0,1,1,0,2,0,0,2,1,0,0,0,0,0,2,0,0,0,0,0,2,0,0,0,0,0,1,0,0,2,2,0,0,0,0,0,0,1,0,0,0,1,0,0,2,0,1,0,2,0,2,0,0,0,2,0,0,0,0,0,0,0,0,0,0,0,0,0,2,2,1,0,0,0,0,0,2,0,0,2,0,1,2,0,0,0,0,0,0,0,0,0,0,0,0,0,2,2,0,2,0,0,0,0,0,0,2,0,2,0,0,…
SAMP1508,Turkey,Tekirdag,?arkˆy,1_4_2010,40.8,27.36,8,1,2,0,0,0,0,0,0,0,0,0,0,1,0,0,0,0,2,1,1,0,2,0,0,0,0,0,0,2,0,1,0,0,1,0,0,1,0,1,0,0,0,0,2,0,0,0,2,0,0,1,0,1,0,2,2,0,2,0,1,1,1,2,0,0,1,0,0,2,2,0,0,0,0,0,1,0,1,0,0,0,2,1,0,0,0,1,2,0,0,1,2,0,1,0,0,0,0,2,0,0,0,1,1,0,0,0,0,0,0,0,1,0,0,1,1,0,0,0,0,0,0,0,0,0,0,0,0,0,1,1,0,0,2,0,0,1,1,0,2,1,2,2,2,0,0,0,1,1,2,0,0,0,0,0,0,0,2,2,2,2,0,0,0,0,0,1,0,0,0,0,2,0…
SAMP1509,Turkey,Tekirdag,?arkˆy,1_4_2010,40.67,27.22,8,0,1,1,0,0,0,0,0,0,0,0,0,1,0,0,0,0,1,2,1,0,2,1,0,0,0,0,0,2,0,0,0,0,1,0,0,1,0,0,0,0,0,0,0,0,0,0,0,0,0,0,0,2,0,1,2,0,0,0,1,1,1,2,2,0,2,0,0,0,0,0,0,0,0,0,2,0,0,0,0,0,1,2,0,0,0,0,2,0,0,2,2,0,0,0,0,0,0,2,0,0,0,0,1,0,1,0,2,0,2,0,1,0,0,0,1,0,0,0,0,0,0,1,0,0,0,0,0,0,2,1,0,0,2,0,0,1,2,0,1,1,2,0,2,0,0,0,1,0,1,0,0,0,2,0,0,0,2,2,0,0,0,0,0,0,0,0,0,2,0,0,0,…
SAMP1510,Turkey,Ediene,?arkˆy,1_4_2010,40.8,27.36,8,0,1,0,0,0,0,0,0,0,0,0,0,2,0,0,0,0,0,0,0,0,2,0,0,0,0,0,0,1,0,1,0,0,0,0,0,1,0,1,0,0,0,2,1,0,0,0,1,0,0,0,0,1,0,1,2,0,0,0,0,1,0,0,1,0,2,0,0,1,1,0,0,0,0,0,2,0,1,1,0,0,0,0,0,0,1,1,2,0,0,1,2,0,1,0,0,0,0,2,1,0,0,0,0,0,1,0,0,0,1,0,0,0,0,1,2,0,0,0,0,0,0,0,0,0,0,0,0,0,2,1,0,0,2,0,0,0,2,0,0,0,2,0,2,0,0,0,1,0,1,0,0,0,1,0,0,0,2,2,0,1,0,0,0,0,0,2,0,2,1,0,0,0,2…
SAMP1522,Turkey,Bilecik,n/a,1_5_2014,40.12,30.1,8,0,1,0,0,0,0,0,0,0,0,1,0,2,0,0,0,0,2,2,0,0,2,2,0,0,0,0,0,2,0,0,0,0,2,0,0,0,0,2,0,0,0,0,0,0,0,0,0,0,0,0,0,2,0,2,2,0,0,0,1,1,0,1,1,0,2,0,0,1,2,0,0,0,0,0,0,0,0,0,0,0,1,0,0,0,0,0,2,0,0,1,2,0,0,0,0,0,0,2,0,0,0,1,0,0,0,0,2,0,2,0,1,0,0,0,1,0,0,0,0,0,0,2,0,0,0,0,0,0,2,2,0,0,2,0,0,0,2,0,1,2,2,1,2,0,0,0,0,1,1,0,0,0,1,0,0,0,2,2,2,1,0,0,0,0,0,1,1,2,1,0,0,0,2,2…
SAMP1523,Turkey,Kutahya,n/a,1_5_2011,39.38,29.58,8,0,2,0,0,0,0,0,0,0,0,0,2,1,0,0,0,0,2,2,0,0,2,1,0,0,0,0,0,2,0,0,0,0,2,0,0,0,0,1,0,0,0,0,0,0,0,0,0,0,0,0,0,2,0,1,2,0,0,0,1,0,1,1,2,0,2,0,0,1,0,0,0,0,0,0,0,0,0,0,0,0,1,2,0,0,0,0,1,0,0,1,2,0,0,0,0,0,0,2,0,0,0,0,1,0,1,0,2,0,1,0,2,0,0,0,2,0,0,0,0,0,0,2,0,0,0,0,0,0,2,0,0,0,0,0,0,0,2,0,1,2,1,2,2,0,0,0,0,1,0,0,0,0,2,0,0,0,2,2,2,2,0,0,0,0,0,1,0,2,1,0,1,0,2,…
SAMP1525,Turkey,Eskisebia,n/a,1_5_2011,39.64,31.07,8,0,2,0,0,0,0,0,0,0,0,1,0,2,0,0,0,0,2,2,0,0,2,2,0,0,0,0,0,2,0,0,1,0,2,0,0,0,0,2,0,0,0,0,0,0,0,0,0,0,0,0,0,2,0,1,2,0,0,0,0,0,0,1,0,0,2,0,0,2,0,0,0,0,0,0,1,0,0,0,0,0,0,2,0,0,0,0,2,0,0,1,2,0,0,0,0,0,0,2,0,0,0,1,0,0,0,0,0,0,2,0,1,0,0,0,2,0,0,0,0,0,0,1,0,0,0,0,0,0,2,2,0,0,1,0,0,0,2,0,2,2,0,0,2,0,0,0,0,0,1,0,0,0,2,0,0,0,2,2,2,1,0,0,0,0,0,0,1,2,0,0,0,0,…
SAMP1526,Turkey,Eskisehir,n/a,1_5_2011,39.64,31.07,8,1,1,0,0,0,0,0,1,0,0,2,0,2,0,0,0,0,2,2,0,0,2,1,0,0,0,0,0,1,0,0,1,0,2,0,0,0,0,1,0,0,0,0,0,0,0,0,0,0,0,0,0,2,0,2,2,0,0,0,1,0,0,0,0,0,2,0,0,2,0,0,0,0,0,0,2,0,0,0,0,1,0,2,0,0,0,1,2,0,0,0,2,0,0,0,0,0,0,2,1,0,0,0,0,0,0,0,1,0,1,0,2,0,0,0,2,0,0,0,0,0,0,2,0,0,0,0,0,0,2,1,0,0,0,0,0,0,2,0,1,1,1,1,2,0,0,0,0,1,2,0,0,0,2,0,0,0,2,2,1,2,0,0,0,0,0,1,1,2,1,0,1,0,…
SAMP1528,Turkey,Bolu,n/a,1_5_2011,40.63,26.55,8,0,2,0,0,0,0,0,1,0,0,1,0,2,0,0,0,0,2,2,0,0,2,2,0,0,0,0,0,0,0,0,0,0,2,0,0,0,0,1,0,0,0,0,0,0,0,0,0,0,0,0,0,2,0,2,2,0,0,0,0,1,0,0,1,0,2,0,0,1,0,0,0,0,0,0,0,0,2,0,0,0,0,1,0,0,0,0,2,0,0,2,2,0,0,0,0,0,0,2,0,0,0,0,1,0,1,0,1,0,2,0,2,0,0,1,1,0,0,0,0,0,0,2,0,0,1,0,0,0,2,2,0,0,0,0,0,0,2,0,2,2,1,2,2,0,0,0,0,2,2,0,0,0,1,0,0,0,2,2,1,0,0,0,0,0,0,2,0,2,1,0,0,0,2,2,0…
SAMP1529,Turkey,Bolu,n/a,1_5_2011,40.63,31.7,8,0,2,1,0,0,0,0,1,0,0,1,0,2,0,0,0,0,2,2,0,0,2,0,0,0,0,0,0,0,0,0,0,0,2,0,0,0,0,0,0,0,0,0,0,0,0,0,0,0,0,0,0,2,0,2,2,0,0,0,0,0,0,0,2,0,2,0,0,2,2,0,0,0,0,0,0,0,1,0,0,0,0,0,0,0,0,0,2,0,0,2,2,0,0,0,0,0,0,2,1,0,0,2,0,0,0,0,1,0,2,0,2,0,0,0,2,0,0,0,0,0,0,1,0,0,0,0,0,0,2,0,0,0,0,0,0,0,2,0,1,2,2,2,2,0,0,0,0,0,2,0,0,0,2,0,0,0,2,2,2,1,0,0,0,0,0,1,0,1,1,0,0,0,2,2,0,…
SAMP1530,Turkey,Zonguldak,n/a,1_7_2011,41.28,31.82,8,0,2,0,0,0,0,0,1,0,0,1,0,2,0,0,0,0,2,2,0,0,0,2,0,0,0,0,0,2,0,0,0,0,2,0,0,1,0,0,0,0,0,0,0,0,0,0,0,0,0,1,0,2,0,1,2,0,0,0,0,0,0,0,1,0,2,0,0,1,1,0,0,0,0,0,1,0,0,0,0,0,0,0,0,0,0,0,1,0,0,1,2,0,0,0,1,0,0,2,0,0,0,0,0,0,0,0,0,0,1,0,1,0,0,0,1,0,0,0,0,0,0,1,0,0,0,0,0,0,2,2,0,0,0,0,0,0,1,0,2,2,1,1,2,0,0,0,0,0,0,0,0,0,2,0,0,0,2,2,2,0,0,0,0,0,0,2,1,1,1,0,1,0,…
SAMP1531,Turkey,Bolu,n/a,1_7_2011,40.63,31.7,8,0,2,1,0,0,0,0,1,0,0,1,0,1,0,0,0,0,2,2,0,0,2,2,0,0,0,0,0,2,0,0,0,0,2,0,0,0,0,0,0,0,0,0,0,0,0,0,1,0,0,0,0,2,0,2,2,0,0,0,0,0,0,0,1,0,2,0,0,2,2,0,0,0,0,0,0,0,2,0,0,0,1,2,0,0,0,0,2,0,0,1,2,0,0,0,1,0,0,2,0,0,0,0,1,0,0,0,0,0,2,0,2,0,0,0,2,0,0,0,0,0,0,1,0,0,0,0,0,0,2,2,0,0,0,0,0,0,2,0,1,2,2,1,2,0,0,0,0,0,2,0,0,0,2,0,0,0,2,2,2,2,0,0,0,0,0,2,0,2,2,0,2,0,2,2,0,…
SAMP1549,Turkey,Ardahan,n/a,1_12_2011,NA,#VALUE!,8,0,2,0,0,0,0,0,1,0,0,1,0,2,0,0,0,0,2,2,0,0,0,2,0,0,0,0,0,2,0,0,0,0,2,0,0,0,0,0,0,0,0,0,0,0,0,0,0,0,0,0,0,2,0,2,2,0,0,0,0,0,0,0,0,0,2,0,0,2,0,0,0,0,0,0,1,0,0,0,0,0,2,0,0,0,0,0,2,0,0,2,2,0,0,0,0,0,0,2,0,0,0,0,0,0,1,0,1,0,1,0,0,0,0,0,2,0,0,0,0,0,0,0,0,0,0,0,0,0,2,0,0,0,0,0,0,0,2,0,0,2,0,2,2,0,0,0,0,1,0,0,0,0,2,0,0,0,2,2,2,0,0,0,0,0,0,1,0,2,1,0,0,0,2,…
SAMP1550,Turkey,Artvin,?av?at,1_12_2010,41.25,42.35,8,0,1,0,0,0,0,0,1,0,0,1,0,2,0,0,0,0,2,2,0,0,1,2,0,0,0,0,0,2,0,0,0,0,2,0,0,0,0,0,0,0,0,0,0,0,0,0,0,0,0,0,0,2,0,2,2,0,0,0,0,0,0,1,1,0,2,0,0,0,1,0,0,0,0,0,1,0,0,0,0,0,2,2,0,0,0,0,2,0,0,1,2,0,0,0,0,0,0,2,0,0,0,0,0,0,0,0,0,0,2,0,1,0,0,0,2,0,0,0,0,0,0,2,0,0,0,0,0,0,2,0,0,0,0,0,0,0,2,0,2,2,0,1,2,0,0,0,0,2,1,0,0,0,2,0,0,0,2,2,1,0,0,0,0,0,0,2,0,1,1,0,0,0…
SAMP1551,Turkey,Kirklareli,KofÁaz,1_4_2011,41.95,27.16,8,1,2,0,0,0,0,1,1,0,0,1,0,2,0,0,0,0,2,1,2,0,2,2,0,0,0,0,0,1,1,2,1,0,1,0,0,1,0,0,0,0,0,1,1,0,1,0,0,0,0,0,0,1,0,1,2,0,1,0,2,1,1,2,1,0,2,0,0,1,0,0,0,0,0,0,2,0,0,1,0,1,1,1,0,0,1,1,1,0,0,1,2,0,0,0,0,0,0,0,0,0,0,2,0,0,0,0,1,0,0,0,1,0,0,2,1,0,0,0,0,0,0,0,0,0,0,0,0,0,1,2,0,0,1,0,0,1,2,0,1,1,1,2,2,0,0,0,1,0,2,0,0,0,1,0,0,0,1,2,1,1,0,0,0,0,0,1,0,2,0,0,…
SAMP1582,Turkey,Elazig used all body,n/a,1_11_2010,NA,#VALUE!,8,0,2,2,0,0,0,0,0,0,0,1,0,2,0,0,0,0,2,2,0,0,2,2,0,0,0,0,0,2,0,0,0,0,2,0,0,0,0,0,0,0,0,0,0,0,0,0,1,0,0,0,0,2,0,2,2,0,0,0,1,0,0,1,0,0,2,0,0,0,2,0,0,0,0,0,2,0,1,0,0,0,2,1,0,0,0,0,2,0,0,2,2,0,0,0,0,0,0,2,0,0,0,0,0,0,2,0,2,0,1,0,2,0,0,0,2,0,0,0,0,0,0,0,0,0,0,0,0,1,2,0,0,0,0,0,0,0,2,0,1,2,0,1,2,0,0,0,0,2,2,0,0,0,2,0,0,0,2,2,2,1,0,0,0,0,0,1,1…
SAMP1620,Turkey,Artvin,n/a,1_8_2012,41.17,41.8,8,0,2,0,0,0,0,0,1,0,0,1,0,2,0,0,0,0,2,2,0,0,2,2,0,0,0,0,0,2,0,0,0,0,2,0,0,0,0,1,0,0,0,0,0,0,0,0,0,0,0,0,0,2,0,2,2,0,0,0,0,0,0,1,0,0,2,0,0,0,0,0,0,0,0,0,0,0,0,0,0,0,2,1,0,0,0,0,2,0,0,1,2,0,0,0,0,0,0,2,0,0,0,0,0,0,0,0,1,0,2,0,2,0,0,0,2,0,0,0,0,0,0,2,0,0,0,0,0,0,2,0,0,0,0,0,0,0,2,0,1,2,0,2,2,0,0,0,0,2,1,0,0,0,2,0,0,0,2,2,2,0,0,0,0,0,0,2,0,2,2,0,0,0,2,2,…
SAMP1638,Turkey,Ordu used all body,n/a,1_8_2012,NA,#VALUE!,8,0,2,0,0,0,0,0,0,0,0,1,0,1,0,0,0,0,2,2,0,0,2,2,0,0,0,0,0,1,0,0,0,0,2,0,0,0,0,1,0,0,0,0,0,0,1,0,0,0,0,0,0,2,0,2,2,0,0,0,1,0,0,1,0,0,2,0,0,1,0,0,0,0,0,0,1,0,0,0,0,1,1,0,0,0,0,0,2,0,0,2,2,0,0,0,0,0,0,2,0,0,0,1,0,0,0,0,1,0,2,0,2,0,1,0,2,0,0,0,0,0,0,2,0,0,0,0,0,0,2,2,0,0,0,0,0,1,2,0,2,2,2,0,2,0,0,0,0,1,0,0,0,0,0,0,0,0,2,2,2,1,0,0,0,0,0,2,0,2,…
SAMP1639,Turkey,Duzce used all body,n/a,1_10_2011,40.96,31.45,8,0,1,1,0,0,0,0,0,0,0,1,0,2,0,0,0,0,2,2,0,0,1,2,0,0,0,0,0,1,0,0,0,0,2,0,0,0,0,1,0,0,0,0,0,0,0,0,0,0,0,0,0,2,0,2,2,0,0,0,0,0,0,1,0,0,2,0,0,1,2,0,0,0,0,0,0,0,1,0,0,1,1,1,0,0,0,0,1,0,0,2,2,0,0,0,0,0,0,2,0,0,0,1,1,0,1,0,2,0,1,0,2,0,0,0,1,0,0,0,0,0,0,0,0,0,0,0,0,0,2,2,0,0,0,0,0,0,2,0,2,2,2,1,2,0,0,0,0,1,2,0,0,0,2,0,0,0,2,2,2,0,0,0,0,0,0,2,0…
SAMP1640,Turkey,Duzce used all body ,n/a,1_10_2011,40.96,31.45,8,1,2,0,0,0,0,0,0,0,0,2,0,2,0,0,0,0,2,2,0,0,2,2,0,0,0,0,0,2,0,0,1,0,2,0,0,0,0,0,0,0,0,0,0,0,0,0,0,0,0,0,0,2,0,2,2,0,0,0,0,0,0,0,0,0,2,0,0,1,1,0,0,0,0,0,2,0,0,0,0,0,0,1,0,0,0,0,2,0,0,2,2,0,0,0,0,0,0,2,0,0,0,1,0,0,0,0,2,0,2,0,1,0,1,0,2,0,0,0,0,0,0,1,0,0,0,0,0,0,2,2,0,0,0,0,0,0,2,0,2,2,1,1,2,0,0,0,0,1,0,0,0,0,2,0,0,0,2,2,1,1,0,0,0,0,0,1,…
SAMP1653,Turkey,Ardahan,Hanak,1_7_2010,41.23,42.86,8,0,1,0,0,0,0,0,1,0,0,1,0,2,0,0,0,0,2,2,0,0,2,2,0,0,0,0,0,2,0,0,0,0,2,0,0,0,0,1,0,0,0,0,0,0,0,0,0,0,0,0,0,2,0,2,2,0,0,0,2,0,0,2,0,0,2,0,0,1,1,0,0,0,0,0,2,0,0,0,0,0,1,0,0,0,0,0,2,0,0,1,2,0,0,0,0,0,0,2,0,0,0,0,0,0,0,0,0,0,2,0,1,0,0,0,2,0,0,0,0,0,0,0,0,0,0,0,0,0,2,1,0,0,0,0,0,0,2,0,1,2,0,2,2,0,0,0,0,1,0,0,0,0,2,0,0,0,2,2,2,0,0,0,0,0,0,2,0,2,2,0,0,0,…
SAMP1654,Turkey,Ardahan,Hanak,1_7_2010,41.23,42.86,8,0,2,0,0,0,0,0,1,0,0,2,0,2,0,0,0,0,2,2,0,0,2,2,0,0,0,0,0,2,0,0,0,0,2,0,0,0,0,0,0,0,0,0,0,0,0,0,0,0,0,0,0,2,0,2,2,0,0,0,0,0,0,0,0,0,2,0,0,1,2,0,0,0,0,0,1,0,0,0,0,0,2,2,0,0,0,0,2,0,0,2,2,0,0,0,0,0,0,2,0,0,0,0,0,0,1,0,1,0,0,0,2,0,0,0,2,0,0,0,0,0,0,0,0,0,0,0,0,0,2,2,0,0,0,0,0,0,2,0,1,2,0,2,2,0,0,0,0,2,1,0,0,0,1,0,0,0,2,2,2,2,0,0,0,0,0,2,0,2,2,0,2,0,…
SAMP1656,Turkey,Ardahan,Hanak,1_7_2010,41.24,42.79,8,0,2,0,0,0,0,0,1,0,0,1,0,2,0,0,0,0,2,2,0,0,2,2,0,0,0,0,0,2,0,0,0,0,2,0,0,0,0,0,0,0,0,0,0,0,0,0,0,0,0,0,0,2,0,2,2,0,0,0,0,1,0,1,1,0,2,0,0,1,2,0,0,0,0,0,1,0,0,0,0,0,1,0,0,0,0,0,2,0,0,1,2,0,0,0,0,0,0,1,0,0,0,0,0,0,1,0,1,0,2,0,1,0,0,0,2,0,0,0,0,0,0,2,0,0,0,0,0,0,2,0,0,0,0,0,0,0,2,0,2,2,0,1,2,0,0,0,0,2,0,0,0,0,2,0,0,0,2,2,2,1,0,0,0,0,0,1,0,2,2,0,0,0,…
SAMP1660,Turkey,Bitlis,n/a,1_10_2010,NA,#VALUE!,8,0,2,0,0,0,0,0,1,0,0,1,0,2,0,0,0,0,2,2,0,0,2,2,0,0,0,0,0,2,0,0,0,0,2,0,0,0,0,1,0,0,0,0,0,0,0,0,0,0,0,0,0,2,0,1,2,0,0,0,0,0,0,0,1,0,2,0,0,1,0,0,0,0,0,0,2,0,0,0,0,0,1,0,0,0,1,0,1,0,0,0,2,0,0,0,0,0,0,2,0,0,0,0,0,0,1,0,2,0,2,0,0,0,0,0,2,0,0,0,0,0,0,0,0,0,0,0,0,0,2,2,0,0,0,0,0,0,2,0,2,1,1,0,2,0,0,0,0,0,1,0,0,0,2,0,0,0,2,2,2,2,0,2,0,0,0,2,1,2,2,0,0,0,2,2…
SAMP1662,Turkey,Bitlis,n/a,1_10_2010,NA,#VALUE!,8,0,1,0,0,0,0,0,1,0,0,1,0,2,0,0,0,0,2,2,0,0,1,2,0,0,0,0,0,2,0,0,0,0,2,0,0,0,0,1,0,0,0,0,0,0,0,0,0,0,0,0,0,2,0,2,2,0,0,0,1,0,0,1,0,0,2,0,0,0,1,0,0,0,0,0,2,0,0,0,0,0,1,1,0,0,0,0,2,0,0,1,2,0,0,0,0,0,0,1,0,0,0,1,0,0,0,0,2,0,2,0,1,0,0,0,2,0,0,0,0,0,0,0,0,0,0,0,0,0,2,2,0,0,0,0,0,0,2,0,2,2,0,1,2,0,0,0,0,0,1,0,0,0,1,0,0,0,2,2,1,1,0,0,0,1,0,1,1,1,0,0,1,0,2,2…
SAMP1850,Turkey,Sakarya ,n/a,1_7_2008,40.78677778,30.40741667,8,0,2,0,0,0,0,0,0,0,0,0,0,2,0,0,0,0,2,2,0,0,2,0,0,0,0,0,0,2,0,0,0,0,2,0,0,0,0,0,0,0,0,0,0,0,0,0,0,0,0,0,0,2,0,2,2,0,0,0,0,0,0,1,0,0,2,0,0,2,1,0,0,0,0,0,1,0,0,0,0,0,0,2,0,0,0,0,2,0,0,2,2,0,0,0,0,0,0,2,0,0,0,0,0,0,1,0,0,0,1,0,1,0,0,0,2,0,0,0,0,0,0,1,0,0,0,0,0,0,2,1,0,0,0,0,0,0,2,0,0,1,2,1,2,0,0,0,0,1,2,0,0,0,1,0,0,0,2,2,1,1,0,0,0,0,0,1,1…
SAMP1852,Turkey,Marmara,Kirklareli,1_7_2008,41.62366667,27.50977778,8,1,2,0,0,0,0,0,0,0,0,1,0,2,0,0,0,0,2,1,0,0,2,1,0,0,0,0,0,1,0,0,0,0,1,0,0,0,0,2,0,0,0,1,0,0,0,0,0,0,0,0,0,2,0,1,2,0,0,0,0,1,0,0,1,0,2,0,0,1,0,0,0,0,0,0,1,0,1,0,0,0,0,0,0,0,0,0,1,0,0,2,2,0,1,0,0,0,0,1,0,0,0,2,0,0,0,0,0,1,1,0,1,0,0,1,1,0,0,0,0,0,0,0,0,0,0,0,0,0,2,0,0,0,0,0,0,0,2,0,2,2,0,1,2,0,0,0,1,2,2,0,0,0,1,0,0,0,2,2,2,1,0,0,0,0…
SAMP1856,Turkey,Black Sea,Giresun,1_7_2008,40.91766667,38.38075,8,0,0,0,0,0,0,0,0,0,0,0,0,2,0,0,0,0,2,2,0,0,2,2,0,0,0,0,0,2,0,1,1,0,2,0,0,0,0,1,0,0,0,0,0,0,0,0,0,0,0,0,0,2,0,2,2,0,0,0,0,0,0,0,0,0,2,0,0,2,0,0,0,0,0,0,1,0,0,0,0,0,1,0,0,0,0,0,2,0,0,2,2,0,0,0,0,0,0,2,0,0,0,1,0,0,0,0,2,0,1,0,2,0,0,0,2,0,0,0,0,0,0,2,0,0,0,0,0,0,2,0,0,0,0,0,0,0,2,0,0,2,2,2,2,0,0,0,0,0,0,0,0,0,2,0,0,0,2,2,2,1,0,0,0,0,0,1…
SAMP1857,Turkey,Black Sea,Giresun,1_7_2008,40.91766667,38.38075,8,0,2,0,0,0,0,0,0,0,0,0,0,2,0,0,0,0,2,2,0,0,1,2,0,0,0,0,0,2,0,1,0,0,2,0,0,0,0,0,0,0,0,0,0,0,0,0,0,0,0,0,0,2,0,2,2,0,0,0,0,0,0,0,0,0,2,0,0,1,0,0,0,0,0,0,1,0,1,0,0,0,1,0,0,0,0,0,2,0,0,2,2,0,0,0,0,0,0,2,0,0,0,1,0,0,0,0,2,0,1,0,2,0,0,0,2,0,0,0,0,0,0,1,0,0,0,0,0,0,2,1,0,0,0,0,0,0,2,0,1,1,1,1,2,0,0,0,0,0,0,0,0,0,2,0,0,0,2,2,2,0,0,0,0,0,0,1…
SAMP1858,Turkey,Black Sea,Giresun,1_7_2008,40.91766667,38.38075,8,0,2,0,0,0,0,0,0,0,0,0,0,2,0,0,0,0,2,2,0,0,1,2,0,0,0,0,0,2,0,0,0,0,2,0,0,0,0,0,0,0,0,0,0,0,0,0,0,0,0,0,0,2,0,1,2,0,0,0,1,0,0,2,1,0,2,0,0,1,1,0,0,0,0,0,2,0,0,0,0,0,1,1,0,0,0,0,2,0,0,2,2,0,0,0,0,0,0,2,0,0,0,1,0,0,0,0,1,1,0,0,2,0,0,0,2,0,0,1,0,0,0,1,0,0,0,0,0,0,2,0,0,0,0,0,0,0,2,0,1,2,0,0,2,0,0,0,0,0,0,0,0,0,2,0,0,0,2,2,2,2,0,0,0,0,0,2…
SAMP1859,Turkey,Black Sea,Giresun,1_7_2008,40.91766667,38.38075,8,0,2,2,0,0,0,0,0,0,0,1,0,2,0,0,0,0,2,2,0,0,2,0,0,0,0,0,0,2,0,0,0,0,2,0,0,0,0,1,0,0,0,0,0,0,0,0,0,0,0,0,0,2,0,2,2,0,0,0,0,0,0,0,1,0,2,0,0,1,1,0,0,0,0,0,1,0,1,0,0,1,0,1,0,0,0,0,1,0,0,0,2,0,0,0,0,0,0,2,0,0,0,0,0,0,1,0,0,1,2,0,2,0,0,0,2,0,0,0,0,0,0,0,0,0,0,0,0,0,1,2,0,0,0,0,0,0,2,0,0,0,1,0,2,0,0,0,0,2,0,0,0,0,2,0,0,0,2,2,0,2,0,0,0,0,0,1…
SAMP1860,Turkey,Marmara,Bursa,1_7_2008,38.49658333,30.57494444,8,0,2,0,0,0,0,0,0,0,0,1,0,2,0,0,0,0,2,2,0,0,2,1,0,0,0,0,0,2,0,0,0,0,2,0,0,0,0,1,0,0,0,0,0,0,0,0,1,0,0,0,0,2,0,2,2,0,0,0,0,0,0,2,1,0,2,0,0,1,0,0,0,0,0,0,2,0,0,0,0,1,1,2,0,0,0,0,2,0,0,2,2,0,0,0,0,0,0,2,0,0,0,0,1,0,0,0,0,1,1,0,2,0,0,0,2,0,0,0,0,0,0,1,0,0,0,0,0,0,2,1,0,0,1,0,0,0,2,0,2,2,2,1,2,0,0,0,0,1,0,0,0,0,2,0,0,0,2,2,2,2,0,0,0,0,0,0,…
SAMP1861,Turkey,Marmara,Bursa,1_7_2008,38.49658333,30.57494444,8,0,1,0,0,0,0,0,0,0,0,1,0,1,0,0,0,0,2,2,0,0,1,0,0,0,0,0,0,1,0,0,0,0,2,0,0,0,0,2,0,0,0,0,0,0,0,0,0,0,0,0,0,2,0,2,2,0,0,0,0,0,0,0,1,0,2,0,0,2,2,0,0,0,0,0,0,0,1,0,0,0,0,0,0,1,0,0,2,0,0,1,2,0,0,0,0,0,0,2,0,0,0,1,1,0,0,0,2,1,1,0,0,0,0,0,1,0,0,0,0,0,0,2,0,0,0,0,0,0,2,1,0,0,2,0,0,0,2,0,0,2,1,0,2,0,0,0,0,0,0,0,0,0,0,0,0,0,2,2,2,1,0,0,0,0,0,1,…
SAMP1862,Turkey,Marmara,Bursa,1_7_2008,38.49658333,30.57494444,8,1,2,2,0,0,0,0,0,0,0,2,0,2,0,0,0,0,2,2,0,0,2,1,0,0,0,0,0,2,0,0,0,0,2,0,0,0,0,2,0,0,0,0,0,0,0,0,0,0,0,0,0,2,0,2,2,0,0,0,0,0,0,1,0,0,2,0,0,1,1,0,0,0,0,0,1,0,0,0,0,0,0,1,0,0,0,0,2,0,0,1,2,0,0,0,0,0,0,1,0,0,0,0,1,0,1,0,0,0,0,0,2,0,0,0,1,0,0,0,0,0,0,2,0,0,0,0,0,0,2,1,0,0,1,0,0,0,2,0,1,2,1,0,2,0,0,0,0,1,0,0,0,0,0,0,0,0,2,2,2,0,0,0,0,0,0,2,…
SAMP1863,Turkey,Marmara,Bursa,1_7_2008,38.49658333,30.57494444,8,0,2,0,0,0,0,0,0,0,0,1,0,2,0,0,0,0,2,2,0,0,2,1,0,0,0,0,0,1,0,0,0,0,2,0,0,0,0,1,0,0,0,0,0,0,0,0,0,0,0,0,0,2,0,2,2,0,0,0,0,0,0,0,0,0,2,0,0,0,0,0,0,0,0,0,2,0,0,0,0,0,0,1,0,0,1,0,2,0,0,2,2,0,0,0,0,0,0,2,0,0,0,0,1,0,1,0,1,0,1,0,0,0,0,0,2,0,0,0,0,0,0,1,0,0,0,0,0,0,2,2,0,0,0,0,0,0,2,0,2,2,2,1,2,0,0,0,0,1,0,0,0,0,2,0,0,0,2,2,2,0,0,1,0,0,0,1,…
SAMP1866,Turkey,Sinnak ,n/a,1_7_2008,37.24563889,42.47313889,8,0,1,0,0,0,0,0,0,0,0,0,0,2,0,0,0,0,2,2,0,0,2,2,0,0,0,0,0,2,0,0,0,0,2,0,1,0,0,1,0,0,0,0,0,0,0,0,0,0,0,0,0,2,0,2,2,0,0,0,1,0,0,2,0,0,2,0,0,0,1,0,0,0,0,0,2,0,1,0,0,0,2,0,0,0,0,0,1,0,0,1,2,0,0,0,0,0,0,1,0,0,0,0,0,0,0,0,2,0,2,0,0,0,0,0,2,0,0,0,0,0,0,0,0,0,0,0,0,0,2,2,1,0,0,0,0,0,2,0,0,2,0,0,2,0,0,0,0,0,1,0,0,0,1,0,0,0,2,2,0,2,0,0,0,0,0,0,0,…
SAMP1871,Turkey,Bitlis ,n/a,1_7_2008,38.39763889,42.11061111,8,0,2,0,0,0,0,0,0,0,0,1,0,2,0,0,0,0,2,2,0,0,2,2,1,0,0,1,0,1,0,0,2,0,2,0,0,1,0,2,0,0,0,0,0,0,0,0,0,0,1,0,0,2,0,1,2,1,0,0,1,2,0,1,0,0,1,0,0,0,1,0,0,0,0,0,2,0,1,0,0,0,2,1,0,0,0,0,1,0,0,1,2,1,0,0,0,0,0,1,0,0,0,1,0,0,0,0,2,0,2,0,0,0,0,0,2,0,0,0,0,0,1,1,0,0,0,0,0,0,2,1,0,0,1,0,0,1,2,0,0,2,0,0,2,0,0,0,1,0,0,0,0,0,1,0,0,0,2,2,0,2,0,1,0,0,0,1,0,…
SAMP1873,Turkey,Diyarbakin ,n/a,1_7_2008,37.92252778,40.20997222,8,0,1,0,0,0,0,0,0,0,0,0,0,2,0,0,0,0,2,2,0,0,2,2,0,0,0,0,0,0,0,0,0,0,2,0,0,0,0,1,0,0,0,0,0,0,0,0,0,0,0,0,0,2,0,1,2,0,0,0,2,0,0,2,2,0,2,0,0,2,2,0,0,0,0,0,2,0,0,0,0,0,2,1,0,0,0,0,1,0,0,1,2,0,0,0,0,0,0,1,0,0,0,1,0,0,1,0,1,0,1,0,2,0,0,0,2,0,0,0,0,0,0,1,0,0,0,0,0,0,2,2,1,0,0,0,0,0,2,0,2,2,0,1,2,0,0,0,0,0,0,0,0,0,0,0,0,0,2,2,1,1,0,0,0,0,0,…
SAMP1874,Turkey,Yigilca,n/a,1_7_2008,40.95916667,31.44561111,8,0,2,0,0,0,0,0,0,0,0,2,0,1,0,0,0,0,2,2,1,0,2,0,0,0,0,0,0,2,0,0,0,0,2,0,0,0,0,1,0,0,0,0,0,0,0,0,0,0,0,0,0,2,0,2,2,0,0,0,1,0,0,1,1,0,2,0,0,0,2,0,0,0,0,0,1,0,1,1,0,0,2,0,0,0,0,0,2,0,0,0,2,0,0,0,0,0,0,2,1,0,0,0,0,0,1,0,0,0,2,0,1,0,0,0,2,0,0,0,0,0,0,2,0,0,0,0,0,0,2,2,0,0,0,0,0,0,2,0,1,2,1,1,2,0,0,0,0,0,1,0,0,0,1,0,0,0,2,2,2,1,0,0,0,0,0,2,0,…
SAMP1875,Turkey,Yigilca,n/a,1_7_2008,40.95916667,31.44561111,8,0,1,1,0,0,0,0,0,0,0,2,0,2,0,0,0,0,2,2,1,0,2,1,0,0,0,0,0,0,0,0,0,0,2,0,0,0,0,0,0,0,0,1,0,0,1,0,0,0,0,1,0,2,0,2,2,0,0,0,0,0,0,1,1,0,2,0,0,2,1,0,0,0,0,0,1,0,1,1,0,1,0,2,0,1,0,0,1,0,0,2,2,0,0,0,0,0,0,1,0,0,0,0,1,0,2,0,0,0,2,0,2,0,0,0,2,0,0,0,0,0,0,1,0,0,0,0,0,0,2,1,0,0,0,0,0,0,1,0,1,2,2,0,2,0,0,0,0,2,2,0,0,0,1,0,0,0,2,2,1,1,0,0,0,0,0,1,0,…
SAMP1876,Turkey,Yigilca,n/a,1_7_2008,40.95916667,31.44561111,8,0,2,0,0,0,0,0,0,0,0,0,0,2,0,0,0,0,2,2,0,0,1,1,0,0,0,0,0,1,0,0,0,0,2,0,0,0,0,1,0,0,0,0,0,0,0,0,0,0,0,0,0,2,0,1,2,0,0,0,2,0,0,2,0,0,2,0,0,1,1,0,0,0,0,0,2,0,0,0,0,1,0,1,0,1,0,0,2,0,0,1,2,0,0,0,0,0,0,2,0,0,0,0,2,0,2,0,1,0,2,0,2,0,0,0,2,0,0,0,0,0,0,1,0,0,0,0,0,0,2,2,0,0,0,0,0,0,1,0,2,2,0,0,2,0,0,0,0,1,0,0,0,0,2,0,0,0,2,2,2,0,0,0,0,0,0,1,1,…
SAMP1878,Turkey,Izmin,n/a,1_7_2008,38.46219444,27.18016667,8,0,2,0,0,0,0,0,0,0,0,1,1,1,0,0,0,0,2,2,0,0,2,1,0,0,0,0,0,2,0,0,0,0,2,0,0,0,0,0,0,0,0,0,0,0,0,0,0,0,0,0,0,2,0,2,2,0,0,0,0,0,0,1,0,0,2,0,0,1,0,0,0,0,0,0,2,0,0,0,0,0,0,2,0,0,0,0,2,0,0,2,2,0,0,0,0,0,0,2,0,0,0,0,0,0,0,0,1,0,2,0,1,0,0,0,2,0,0,0,0,0,0,1,0,0,0,0,0,0,2,1,0,0,1,0,0,0,2,0,1,2,1,2,2,0,0,0,0,0,0,0,0,0,1,0,0,0,2,2,1,1,0,0,0,0,0,0,2,2,…
SAMP1882,Turkey,Hatay,n/a,1_7_2008,36.26641667,36.5625,8,0,2,0,0,0,0,0,0,0,0,0,0,2,0,0,0,0,2,2,0,0,1,2,0,0,0,0,0,2,0,0,1,0,2,0,0,0,0,2,0,0,0,0,0,0,0,0,0,0,0,0,0,2,0,2,2,0,0,0,2,1,0,2,2,0,2,0,0,1,2,0,0,0,0,0,2,0,0,0,0,0,2,1,0,0,0,0,1,0,0,2,2,0,0,0,0,0,0,1,0,0,0,1,0,0,0,0,0,0,2,0,2,0,0,0,1,0,0,0,0,0,0,1,0,0,0,0,0,0,2,2,1,0,0,0,0,0,2,0,1,2,0,1,2,0,0,1,0,0,0,0,0,0,0,0,0,0,2,2,0,2,0,0,0,0,0,1,0,1,0,0,…
SAMP1889,Turkey,Mugla,n/a,1_7_2008,37.10175,28.41888889,8,0,1,0,0,0,0,0,0,0,0,1,1,1,0,0,0,0,2,2,0,0,2,2,0,0,0,0,0,2,0,0,0,0,2,0,0,0,0,1,0,0,0,0,0,0,0,0,0,0,0,0,0,2,0,2,2,0,1,0,0,0,0,1,1,0,2,0,0,1,1,0,0,0,0,0,1,0,0,0,0,0,0,1,0,0,0,0,1,0,0,2,2,0,0,0,0,0,0,2,0,0,0,1,1,0,1,0,0,0,2,0,1,0,0,0,2,0,0,0,0,0,0,2,0,0,0,0,0,0,2,1,1,0,1,0,0,0,2,0,1,1,1,1,2,0,0,0,0,1,0,0,0,0,2,0,0,0,2,2,2,2,0,0,0,0,0,2,0,2,1,0…
SAMP1891,Turkey,Mugla ,n/a,1_7_2008,37.10175,28.41888889,8,0,2,1,0,0,0,0,0,0,0,0,0,2,0,0,0,0,2,2,0,0,2,2,0,0,0,0,0,2,0,0,0,0,2,0,0,0,0,1,0,0,0,0,0,0,0,0,0,0,0,0,0,2,0,2,2,0,0,0,0,0,0,2,1,0,2,0,0,2,0,0,0,0,0,0,2,0,2,0,0,0,0,2,0,0,0,0,2,0,0,1,2,0,0,0,0,0,0,2,0,0,0,0,0,0,1,0,0,0,2,0,2,0,0,0,2,0,0,0,0,0,0,2,0,0,0,0,0,0,2,2,0,0,0,0,0,0,2,0,2,2,2,2,2,0,0,0,0,0,0,0,0,0,1,0,0,0,2,2,1,2,0,0,0,0,0,1,0,2,2,…
SAMP1895,Turkey,Nusehir ,n/a,1_7_2008,38.3675,34.65088889,8,0,2,0,0,0,0,0,0,0,0,1,0,2,0,0,0,0,1,2,0,0,1,2,0,0,0,0,0,0,0,0,1,0,2,0,0,0,0,1,0,0,0,0,0,0,0,0,0,0,0,0,0,2,0,2,2,0,0,0,1,0,0,1,1,0,2,0,0,0,2,0,0,0,0,0,0,0,0,0,0,0,1,1,0,0,0,0,2,0,0,1,2,0,0,0,0,0,0,2,0,0,0,0,0,0,0,0,2,0,1,0,1,0,0,0,2,0,0,0,0,0,0,0,0,0,0,0,0,0,2,2,0,0,0,0,0,0,2,0,1,2,1,2,2,0,0,0,0,1,0,0,0,0,2,0,0,0,2,2,1,2,0,0,0,0,0,1,1,2,1…
SAMP1896,Turkey,Bozcada ,n/a,1_7_2008,39.82119444,26.03211111,8,0,2,0,0,0,0,0,0,0,0,1,0,1,0,0,0,0,2,2,0,0,2,1,0,0,0,0,0,2,0,0,0,0,2,0,0,0,0,1,0,0,0,0,0,0,0,0,0,0,0,0,0,2,0,2,2,0,0,0,2,0,0,2,1,0,2,0,0,2,0,0,0,0,0,0,1,0,0,0,0,0,2,1,0,0,0,0,2,0,0,0,2,0,0,0,0,0,0,2,0,0,0,1,1,0,0,0,2,0,2,0,2,0,0,0,2,0,0,0,0,0,0,1,0,0,0,0,0,0,1,1,0,0,1,0,0,0,2,0,2,2,2,0,2,0,0,0,0,1,2,0,0,0,1,0,0,0,2,2,2,2,0,0,0,0,0,1,0…
SAMP1897,Turkey,Bozca Ada,n/a,1_7_2008,39.82119444,26.03211111,8,0,2,1,0,0,0,0,0,0,0,1,0,2,0,0,0,0,2,2,0,0,2,0,0,0,0,0,0,2,0,0,0,0,2,0,0,0,0,0,0,0,0,0,0,0,0,0,0,0,0,0,0,2,0,2,2,0,0,0,2,0,0,2,0,0,1,0,0,2,0,0,0,0,0,0,1,0,1,1,0,0,1,1,0,0,0,0,2,0,0,0,2,0,0,0,0,0,0,2,0,0,0,0,0,0,0,0,2,0,1,0,2,0,0,0,2,0,0,0,0,0,0,1,0,0,0,0,0,0,2,1,0,0,2,0,0,0,2,0,1,2,2,0,2,0,0,0,0,1,2,0,0,0,1,0,0,0,2,2,2,1,0,0,0,0,0,1,…
SAMP1898,Turkey,Bozca Ada,n/a,1_7_2008,39.82119444,26.03211111,8,0,2,0,0,0,0,0,0,0,0,0,0,1,0,0,0,0,2,2,0,0,1,1,0,0,0,0,0,1,0,0,0,0,1,0,0,0,0,0,0,0,0,0,1,0,0,0,1,0,0,0,0,2,0,2,2,0,0,0,1,0,0,1,0,0,1,0,0,2,0,0,0,0,0,0,1,0,1,0,0,0,1,2,0,0,0,0,2,0,0,2,2,0,0,0,0,0,0,2,0,0,0,0,1,0,0,0,2,0,1,0,2,0,0,0,2,0,0,0,0,0,0,1,0,0,0,0,0,0,1,1,0,0,1,0,0,0,2,0,1,2,2,1,2,0,0,0,0,2,2,0,0,0,1,0,0,0,2,2,2,0,0,0,0,0,0,0,…
SAMP1899,Turkey,Bozca Ada,n/a,1_7_2008,39.82119444,26.03211111,8,0,2,0,0,0,0,0,0,0,0,1,0,2,0,0,0,0,2,2,0,0,2,0,0,0,0,0,0,2,0,0,0,0,2,0,0,0,0,0,0,0,0,0,0,0,0,0,1,0,0,0,0,2,0,2,2,0,0,0,0,0,0,0,1,0,1,0,0,2,2,0,0,0,0,0,1,0,0,0,0,0,0,2,0,0,0,0,2,0,0,1,2,0,0,0,0,0,0,2,0,0,0,1,1,0,1,0,2,0,2,0,1,0,0,0,2,0,0,0,0,0,0,2,0,0,0,0,0,0,0,0,0,0,1,0,0,0,2,0,1,1,2,1,2,0,0,0,0,2,2,0,0,0,2,0,0,0,2,2,2,0,0,0,0,0,0,1,…
SAMP1901,Turkey,Gokce Ada,n/a,1_7_2008,40.17886111,25.90027778,8,0,0,0,0,0,0,0,0,0,0,0,0,1,0,0,0,0,2,2,0,0,2,0,0,0,0,0,0,2,0,0,0,0,2,0,0,1,0,0,0,0,0,0,0,0,0,0,0,0,0,0,0,2,0,2,2,0,0,0,0,0,1,2,1,0,1,0,0,2,0,0,0,0,0,0,2,0,1,0,0,0,1,2,0,0,1,1,2,0,0,2,2,0,1,0,0,0,0,2,0,0,0,0,2,0,0,0,2,0,0,0,0,0,1,0,2,0,0,0,0,0,0,0,0,0,0,0,0,0,1,2,0,0,0,0,0,0,2,0,1,2,1,0,2,0,0,0,0,1,1,0,0,0,1,0,0,0,2,2,2,0,0,0,0,0,0,2,…
SAMP1903,Turkey,Gokce Ada,n/a,1_7_2008,40.17886111,25.90027778,8,0,0,0,0,0,0,0,0,0,0,1,0,2,0,0,0,0,2,2,0,0,1,1,0,0,0,0,0,2,0,0,1,0,2,0,0,0,0,2,0,0,0,0,0,0,0,0,0,0,0,0,0,2,0,2,2,0,0,0,0,1,1,2,0,0,1,0,0,1,0,0,0,0,0,0,2,0,0,0,0,0,2,1,0,2,0,1,2,0,0,1,2,0,1,0,0,0,0,2,0,0,0,0,1,0,0,0,2,0,1,0,0,0,0,0,2,0,0,0,0,0,0,0,0,0,0,0,0,0,2,1,0,0,2,0,0,0,2,0,2,2,1,0,2,0,0,0,0,1,1,0,0,0,1,0,0,0,2,2,2,0,0,0,0,0,0,2,…
SAMP1906,Turkey,Thrace,Edirne,1_7_2008,41.67291667,26.55394444,8,0,0,0,0,0,0,0,0,0,0,0,0,2,0,0,0,0,2,2,0,0,1,2,0,0,0,0,0,2,0,0,0,0,2,0,0,0,0,0,0,0,0,0,0,0,0,0,0,0,0,0,0,2,0,2,2,0,0,0,0,1,0,0,0,0,2,0,0,0,2,0,0,0,0,0,0,0,0,0,0,0,2,2,0,0,0,0,2,0,0,0,2,0,0,0,0,0,0,2,0,0,0,0,0,0,2,0,0,0,1,0,0,0,0,0,2,0,0,0,0,0,0,0,0,0,0,0,0,0,2,0,0,0,0,0,0,0,2,0,2,2,0,1,2,0,0,0,0,1,1,0,0,0,2,0,0,0,2,2,2,0,0,0,0,0,0,1,…
SAMP1907,Turkey,Edirne ,n/a,1_7_2008,41.67291667,26.55394444,8,0,1,1,0,0,0,0,0,0,0,1,1,1,0,0,0,0,2,2,1,0,2,0,0,0,0,0,0,1,1,0,0,0,1,0,0,0,0,0,0,0,0,1,1,0,0,0,0,0,0,0,0,1,0,1,2,0,0,0,1,2,1,1,0,0,2,0,0,2,2,0,0,0,0,0,1,0,0,1,0,0,1,0,0,0,1,1,0,0,0,0,2,0,1,0,1,0,0,1,0,0,0,0,1,0,1,0,0,0,0,0,1,0,0,1,1,0,0,0,0,0,0,2,0,0,0,0,0,0,2,2,0,0,0,0,0,0,2,0,1,0,1,1,2,0,0,0,1,0,1,0,0,0,0,0,0,0,2,2,1,2,0,0,0,0,0,0,1,…
SAMP1910,Turkey,Edirne used all body,n/a,1_7_2008,41.67291667,26.55394444,8,0,0,0,0,0,0,1,0,0,0,0,0,1,0,0,0,0,1,2,0,0,2,1,0,0,0,0,0,1,0,0,2,0,2,0,0,1,0,1,0,0,0,0,1,0,0,0,1,0,0,0,0,1,0,2,2,0,0,0,0,1,0,1,0,0,1,0,0,2,1,0,0,0,0,0,1,0,0,0,0,0,1,1,0,0,1,1,2,0,0,0,2,0,0,0,0,0,0,1,1,0,0,1,0,0,0,0,0,0,1,0,2,0,0,1,2,0,0,0,0,0,0,1,0,0,0,0,0,0,2,1,0,0,0,0,0,0,2,0,1,1,1,1,2,0,0,0,0,1,2,0,0,0,1,0,0,0,2,2,1,1,0…
SAMP1911,Turkey,"Tr, Meda ",n/a,1_7_2008,37.72347222,44.04016667,8,0,2,0,0,0,0,0,0,0,0,1,0,2,0,0,0,0,2,2,0,0,2,2,0,0,0,0,0,2,0,0,1,0,2,0,0,0,0,2,0,0,0,0,0,0,0,0,0,0,0,0,0,2,0,2,2,0,0,0,1,0,0,0,0,0,2,0,0,0,0,0,0,0,0,0,2,0,0,0,0,0,2,0,0,0,0,0,1,0,0,1,2,0,0,0,0,0,0,2,0,0,0,0,0,0,1,0,2,0,1,0,2,0,0,0,2,0,0,0,0,0,0,2,0,0,0,0,0,0,2,1,1,0,0,0,0,0,2,0,1,2,0,1,2,0,0,0,0,1,1,0,0,0,2,0,0,0,2,2,1,1,0,0,0,0,0,…
SAMP1912,Turkey,Hakkari,n/a,1_7_2008,37.72347222,44.04016667,8,0,2,0,0,0,0,0,0,0,0,0,0,2,0,0,0,0,2,2,0,0,2,2,0,0,0,0,0,2,0,0,1,0,2,0,0,0,0,1,0,0,0,0,0,0,0,0,0,0,0,0,0,2,0,2,2,0,0,0,0,0,0,0,1,0,2,0,0,2,1,0,0,0,0,0,2,0,0,0,0,0,2,1,0,0,0,0,1,0,0,1,2,0,0,0,0,0,0,2,0,0,0,1,0,0,0,0,2,0,2,0,2,0,0,0,2,0,0,0,0,0,0,1,0,0,0,0,0,0,2,2,0,0,0,0,0,0,2,0,0,2,0,2,2,0,0,0,0,0,1,0,0,0,2,0,0,0,2,2,1,2,0,0,0,0,0,0,0,…
SAMP1913,Turkey,Sakarya ,n/a,1_7_2008,40.78677778,30.40741667,8,0,1,0,0,0,0,0,0,0,0,1,0,2,0,0,0,0,1,2,1,0,2,2,0,0,0,0,0,1,1,0,0,0,2,0,0,0,0,1,0,0,0,0,1,0,0,0,1,0,0,0,0,2,0,2,2,0,0,0,0,0,0,0,1,0,2,0,0,1,2,0,0,0,0,0,1,0,0,0,0,0,2,1,0,0,0,0,2,0,0,1,2,0,0,0,0,0,0,2,1,0,0,0,0,0,1,0,1,0,2,0,1,0,0,0,1,0,0,0,0,0,0,2,0,0,0,0,0,0,2,1,0,0,0,0,0,0,2,0,2,1,1,0,2,0,0,0,0,0,1,0,0,0,1,0,0,0,2,2,1,1,0,0,0,0,0,2,0…
SAMP1915,Turkey,Sirnak ,n/a,1_7_2008,37.24563889,42.47313889,8,0,1,0,0,0,0,0,0,0,0,0,0,2,0,0,0,0,2,2,0,0,2,2,0,0,0,0,0,2,0,0,0,0,2,0,0,0,0,1,0,0,0,0,0,0,0,0,0,0,0,0,0,2,0,2,2,0,0,0,0,0,0,1,2,0,2,0,0,1,2,0,0,0,0,0,2,0,0,0,0,0,2,0,0,0,0,0,0,0,0,1,2,0,0,0,0,0,0,2,0,0,0,0,0,0,0,0,1,0,2,0,0,0,0,0,2,0,0,0,0,0,0,1,0,0,0,0,0,0,2,2,0,0,0,0,0,0,2,0,1,2,0,1,2,0,0,0,0,0,1,0,0,0,2,0,0,0,2,2,0,2,0,1,0,0,0,0,0,…
SAMP2526a,Rep. Georgia,Village Mukhuri I,n/a,10_5_2018,42.62644444,42.16616667,8,0,2,0,0,0,0,0,1,0,0,1,0,2,0,0,0,0,2,2,0,0,1,2,0,0,0,0,0,2,0,0,0,0,2,0,0,0,0,0,0,0,0,0,0,0,0,0,0,0,0,0,0,2,0,2,2,0,0,0,0,1,0,1,0,0,2,0,0,0,0,0,0,0,0,0,1,0,0,0,0,0,0,0,0,0,0,0,2,0,0,2,2,0,0,0,0,0,0,2,0,0,0,0,0,0,0,0,0,0,1,0,1,0,0,0,2,0,0,0,0,0,0,0,0,0,0,0,0,0,2,0,0,0,0,0,0,0,2,0,2,2,0,2,2,0,0,0,0,2,1,0,0,0,2,0,0,0,2,2,…
SAMP2542a,Rep. Georgia,Village Mukhuri II,n/a,10_5_2018,42.62644444,42.16616667,8,0,2,0,0,0,0,0,1,0,0,1,0,2,0,0,0,0,2,2,0,0,2,2,0,0,0,0,0,2,0,0,0,0,2,0,0,0,0,0,0,0,0,0,0,0,0,0,0,0,0,0,0,2,0,2,2,0,0,0,0,0,0,1,1,0,2,0,0,1,0,0,0,0,0,0,0,0,0,0,0,0,2,2,0,0,0,0,2,0,0,2,2,0,0,0,0,0,0,2,0,0,0,0,0,0,1,0,0,0,2,0,1,0,0,0,2,0,0,0,0,0,0,0,0,0,0,0,0,0,2,0,0,0,0,0,0,0,2,0,2,2,0,2,2,0,0,0,0,2,1,0,0,0,2,0,0,0,2,2…
SAMP2543a,Rep. Georgia,Village Mukhuri II,n/a,10_5_2018,42.62644444,42.16616667,8,0,2,0,0,0,0,0,1,0,0,1,0,2,0,0,0,0,2,2,0,0,2,2,0,0,0,0,0,2,0,0,0,0,2,0,0,0,0,0,0,0,0,0,0,0,0,0,0,0,0,0,0,2,0,2,2,0,0,0,0,0,0,0,0,0,2,0,0,1,0,0,0,0,0,0,0,0,0,0,0,0,2,2,0,0,0,0,2,0,0,2,2,0,0,0,0,0,0,2,0,0,0,0,0,0,1,0,0,0,1,0,2,0,0,0,2,0,0,0,0,0,0,0,0,0,0,0,0,0,2,0,0,0,0,0,0,0,2,0,1,2,0,2,2,0,0,0,0,2,1,0,0,0,2,0,0,0,2,2…
SAMP2562a,Rep. Georgia,Village Zumi I,n/a,10_5_2018,42.60119444,42.15355556,8,0,1,0,0,0,0,0,1,0,0,1,0,2,0,0,0,0,2,2,0,0,2,2,0,0,0,0,0,2,0,0,0,0,2,0,0,0,0,0,0,0,0,0,0,0,0,0,0,0,0,0,0,2,0,2,2,0,0,0,0,0,0,0,1,0,2,0,0,0,0,0,0,0,0,0,2,0,0,0,0,0,2,2,0,0,0,0,2,0,0,2,2,0,0,0,0,0,0,2,0,0,0,0,0,0,0,0,1,0,0,0,2,0,0,0,2,0,0,0,0,0,0,1,0,0,0,0,0,0,2,0,0,0,0,0,0,0,2,0,0,2,0,2,2,0,0,0,0,2,0,0,0,0,2,0,0,0,2,2,2,0…
SAMP2579a,Rep. Georgia,Village Zumi II,n/a,13_05_2018,42.60119444,42.15355556,8,0,0,0,0,0,0,0,1,0,0,2,0,2,0,0,0,0,2,2,0,0,2,2,0,0,0,0,0,2,0,0,0,0,2,0,0,0,0,1,0,0,0,0,0,0,0,0,0,0,0,0,0,2,0,2,2,0,0,0,0,0,0,2,2,0,2,0,0,1,0,0,0,0,0,0,1,0,1,0,0,0,2,2,0,0,0,0,2,0,0,1,2,0,0,0,0,0,0,2,0,0,0,0,0,0,0,0,1,0,0,0,2,0,0,0,2,0,0,0,0,0,0,0,0,0,0,0,0,0,2,0,0,0,0,0,0,0,2,0,0,2,0,2,2,0,0,0,0,2,0,0,0,0,2,0,0,0,2,2,2…
SAMP2580a,Rep. Georgia,Village Zumi II,n/a,13_05_2018,42.60119444,42.15355556,8,0,1,0,0,0,0,0,1,0,0,1,0,2,0,0,0,0,2,2,0,0,2,2,0,0,0,0,0,2,0,0,0,0,2,0,0,0,0,0,0,0,0,0,0,0,0,0,0,0,0,0,0,2,0,2,2,0,0,0,0,0,0,1,1,0,2,0,0,0,0,0,0,0,0,0,2,0,0,0,0,0,2,1,0,0,0,0,2,0,0,0,2,0,0,0,0,0,0,2,0,0,0,0,0,0,0,0,0,0,1,0,2,0,0,0,2,0,0,0,0,0,0,1,0,0,0,0,0,0,2,1,0,0,0,0,0,0,2,0,1,2,0,2,2,0,0,0,0,2,2,0,0,0,2,0,0,0,2,2,2…
SAMP2591a,Rep. Georgia,Village Akhuti I,n/a,14_05_2018,42.46555556,42.16433333,8,0,2,0,0,0,0,0,0,0,0,1,0,2,0,0,0,0,2,2,0,0,1,2,0,0,0,0,0,2,0,0,0,0,2,0,0,0,0,0,0,0,0,0,0,0,0,0,0,0,0,0,0,2,0,2,2,0,0,0,0,0,0,1,1,0,2,0,0,1,1,0,0,0,0,0,1,0,0,0,0,0,2,1,0,0,0,0,2,0,0,1,2,0,0,0,0,0,0,2,0,0,0,0,0,0,0,0,0,0,1,0,1,0,0,0,2,0,0,0,0,0,0,1,0,0,0,0,0,0,2,0,0,0,0,0,0,0,2,0,2,2,0,1,2,0,0,0,0,2,0,0,0,0,2,0,0,0,2,2,…
SAMP2592a,Rep. Georgia,Village Akhuti I,n/a,14_05_2018,42.46555556,42.16433333,8,0,1,0,0,0,0,0,1,0,0,1,0,2,0,0,0,0,2,2,0,0,0,2,0,0,0,0,0,2,0,0,0,0,2,0,0,0,0,1,0,0,0,0,0,0,0,0,0,0,0,0,0,2,0,2,2,0,0,0,0,0,0,0,2,0,2,0,0,0,0,0,0,0,0,0,0,0,0,0,0,0,2,2,0,0,0,0,2,0,0,2,2,0,0,0,0,0,0,2,0,0,0,0,0,0,2,0,1,0,0,0,2,0,0,0,2,0,0,0,0,0,0,1,0,0,0,0,0,0,2,0,0,0,0,0,0,0,2,0,2,2,0,1,2,0,0,0,0,2,0,0,0,0,2,0,0,0,2,2,…
SAMP2607a,Rep. Georgia,Village Akhuti II,n/a,14_05_2018,42.46555556,42.16433333,8,0,1,0,0,0,0,0,1,0,0,1,0,2,0,0,0,0,2,2,0,0,2,2,0,0,0,0,0,2,0,0,0,0,2,0,0,0,0,1,0,0,0,0,0,0,0,0,0,0,0,0,0,2,0,2,2,0,0,0,0,0,0,0,0,0,2,0,0,0,0,0,0,0,0,0,0,0,0,0,0,0,2,2,0,0,0,0,2,0,0,2,2,0,0,0,0,0,0,2,0,0,0,0,0,0,1,0,1,0,1,0,1,0,0,0,2,0,0,0,0,0,0,1,0,0,0,0,0,0,2,0,0,0,0,0,0,0,2,0,1,2,0,2,2,0,0,0,0,2,1,0,0,0,2,0,0,0,2,2…
SAMP2608a,Rep. Georgia,Village Akhuti II,n/a,14_05_2018,42.46555556,42.16433333,8,0,1,0,0,0,0,0,1,0,0,1,0,2,0,0,0,0,2,2,0,0,2,2,0,0,0,0,0,2,0,0,0,0,2,0,0,0,0,0,0,0,0,0,0,0,0,0,0,0,0,0,0,2,0,2,2,0,0,0,0,0,0,1,0,0,2,0,0,0,0,0,0,0,0,0,1,0,0,0,0,0,2,2,0,0,0,0,2,0,0,1,2,0,0,0,0,0,0,2,0,0,0,0,0,0,1,0,0,0,2,0,2,0,0,0,2,0,0,0,0,0,0,1,0,0,0,0,0,0,2,0,0,0,0,0,0,0,2,0,2,2,0,2,2,0,0,0,0,2,0,0,0,0,2,0,0,0,2,2…
SAMP2624a,Rep. Georgia,Village Lesichine I,n/a,14_05_2018,42.43830556,42.09625,8,0,1,0,0,0,0,0,1,0,0,1,0,2,0,0,0,0,2,2,0,0,2,2,0,0,0,0,0,2,0,0,0,0,2,0,0,0,0,0,0,0,0,0,0,0,0,0,0,0,0,0,0,2,0,2,2,0,0,0,0,0,0,0,1,0,2,0,0,0,1,0,0,0,0,0,1,0,0,0,0,0,1,1,0,0,0,0,2,0,0,1,2,0,0,0,0,0,0,2,0,0,0,0,0,0,1,0,0,0,1,0,2,0,0,0,2,0,0,0,0,0,0,0,0,0,0,0,0,0,2,0,0,0,0,0,0,0,2,0,1,2,0,1,2,0,0,0,0,2,0,0,0,0,2,0,0,0,2,2,…
SAMP2645a,Rep. Georgia,Village Lesichine II,n/a,14_05_2018,42.43830556,42.09625,8,0,1,0,0,0,0,0,1,0,0,2,0,2,0,0,0,0,2,2,0,0,1,2,0,0,0,0,0,2,0,0,0,0,2,0,0,0,0,0,0,0,0,0,0,0,0,0,0,0,0,0,0,2,0,2,2,0,0,0,0,0,0,0,1,0,2,0,0,0,1,0,0,0,0,0,0,0,0,0,0,0,1,1,0,0,0,0,2,0,0,2,2,0,0,0,0,0,0,2,0,0,0,0,0,0,1,0,0,0,2,0,2,0,0,0,1,0,0,0,0,0,0,0,0,0,0,0,0,0,2,1,0,0,0,0,0,0,2,0,2,2,0,2,2,0,0,0,0,2,0,0,0,0,2,0,0,0,2,2…
SAMP2646a,Rep. Georgia,Village Lesichine II,n/a,14_05_2018,42.43830556,42.09625,8,0,1,0,0,0,0,0,1,0,0,1,0,2,0,0,0,0,2,2,0,0,2,2,0,0,0,0,0,2,0,0,0,0,2,0,0,0,0,0,0,0,0,0,0,0,0,0,0,0,0,0,0,2,0,2,2,0,0,0,0,0,0,0,1,0,2,0,0,0,2,0,0,0,0,0,1,0,0,0,0,0,2,2,0,0,0,0,2,0,0,0,2,0,0,0,0,0,0,2,0,0,0,0,0,0,2,0,1,0,1,0,2,0,0,0,2,0,0,0,0,0,0,0,0,0,0,0,0,0,2,0,0,0,0,0,0,0,2,0,2,2,0,1,2,0,0,0,0,2,0,0,0,0,2,0,0,0,2,2…
SAMP2655a,Rep. Georgia,Village Nakiani,n/a,13_05_2018,42.51813889,42.19527778,8,0,2,0,0,0,0,0,1,0,0,1,0,2,0,0,0,0,2,2,0,0,2,2,0,0,0,0,0,2,0,0,0,0,2,0,0,0,0,0,0,0,0,0,0,0,0,0,0,0,0,0,0,2,0,2,2,0,0,0,0,0,0,1,0,0,2,0,0,0,0,0,0,0,0,0,0,0,0,0,0,0,0,0,0,0,0,0,2,0,0,1,2,0,0,0,0,0,0,2,0,0,0,0,0,0,2,0,1,0,1,0,2,0,0,0,2,0,0,0,0,0,0,2,0,0,0,0,0,0,2,0,0,0,0,0,0,0,2,0,0,2,0,1,2,0,0,0,0,2,0,0,0,0,2,0,0,0,2,2,2…
SAMP2656a,Rep. Georgia,Village Nakiani,n/a,13_05_2018,42.51813889,42.19527778,8,0,2,0,0,0,0,0,1,0,0,1,0,2,0,0,0,0,2,2,0,0,2,2,0,0,0,0,0,2,0,0,0,0,2,0,0,0,0,0,0,0,0,0,0,0,0,0,0,0,0,0,0,2,0,2,2,0,0,0,0,0,0,1,0,0,2,0,0,0,0,0,0,0,0,0,1,0,0,0,0,0,1,2,0,0,0,0,2,0,0,2,2,0,0,0,0,0,0,2,0,0,0,0,0,0,0,0,0,0,1,0,2,0,0,0,2,0,0,0,0,0,0,2,0,0,0,0,0,0,2,0,0,0,0,0,0,0,2,0,1,2,0,2,2,0,0,0,0,2,0,0,0,0,2,0,0,0,2,2,2…
SAMP2657a,Rep. Georgia,Village Nakiani,n/a,13_05_2018,42.51813889,42.19527778,8,0,1,0,0,0,0,0,1,0,0,1,0,2,0,0,0,0,2,2,0,0,2,2,0,0,0,0,0,2,0,0,0,0,2,0,0,0,0,0,0,0,0,0,0,0,0,0,0,0,0,0,0,2,0,2,2,0,0,0,0,0,0,1,0,0,2,0,0,1,0,0,0,0,0,0,1,0,0,0,0,0,1,2,0,0,0,0,2,0,0,2,2,0,0,0,0,0,0,2,0,0,0,0,0,0,2,0,1,0,2,0,2,0,0,0,2,0,0,0,0,0,0,1,0,0,0,0,0,0,2,0,0,0,0,0,0,0,2,0,1,2,0,2,2,0,0,0,0,2,1,0,0,0,2,0,0,0,2,2,2…
SAMP2675a,Rep. Georgia,Village Kirtskhi,n/a,14_05_2018,42.48280556,42.05108333,8,0,1,0,0,0,0,0,1,0,0,1,0,2,0,0,0,0,2,2,0,0,1,2,0,0,0,0,0,2,0,0,0,0,2,0,0,0,0,0,0,0,0,0,0,0,0,0,0,0,0,0,0,2,0,2,2,0,0,0,0,1,0,1,0,0,2,0,0,0,0,0,0,0,0,0,0,0,0,0,0,0,1,1,0,0,0,0,2,0,0,1,2,0,0,0,0,0,0,2,0,0,0,0,0,0,1,0,0,0,0,0,2,0,0,0,2,0,0,0,0,0,0,1,0,0,0,0,0,0,2,0,0,0,0,0,0,0,2,0,1,2,0,2,2,0,0,0,0,2,1,0,0,0,2,0,0,0,2,2,…
SAMP2676a,Rep. Georgia,Village Kirtskhi,n/a,14_05_2018,42.48280556,42.05108333,8,0,0,0,0,0,0,0,1,0,0,1,0,2,0,0,0,0,2,2,0,0,2,2,0,0,0,0,0,2,0,0,0,0,2,0,0,0,0,0,0,0,0,0,0,0,0,0,0,0,0,0,0,2,0,2,2,0,0,0,0,0,0,0,0,0,2,0,0,0,0,0,0,0,0,0,0,0,0,0,0,0,1,2,0,0,0,0,2,0,0,1,2,0,0,0,0,0,0,2,0,0,0,0,0,0,0,0,2,0,2,0,2,0,0,0,2,0,0,0,0,0,0,1,0,0,0,0,0,0,2,1,0,0,0,0,0,0,2,0,1,2,0,2,2,0,0,0,0,2,1,0,0,0,2,0,0,0,2,2,…
SAMP2677a,Rep. Georgia,Village Kirtskhi,n/a,14_05_2018,42.48280556,42.05108333,8,0,1,0,0,0,0,0,1,0,0,1,0,2,0,0,0,0,2,2,0,0,2,2,0,0,0,0,0,2,0,0,0,0,2,0,0,0,0,0,0,0,0,0,0,0,0,0,0,0,0,0,0,2,0,2,2,0,0,0,0,0,0,0,1,0,2,0,0,0,1,0,0,0,0,0,0,0,0,0,0,0,2,1,0,0,0,0,2,0,0,2,2,0,0,0,0,0,0,2,0,0,0,0,0,0,1,0,1,0,2,0,1,0,0,0,2,0,0,0,0,0,0,0,0,0,0,0,0,0,2,0,0,0,0,0,0,0,2,0,2,2,0,2,2,0,0,0,0,2,1,0,0,0,2,0,0,0,2,2,…
SAMP2691a,Rep. Georgia,Village Khabume,n/a,12_5_2018,42.5665,42.14677778,8,0,1,0,0,0,0,0,1,0,0,2,0,2,0,0,0,0,2,2,0,0,2,2,0,0,0,0,0,2,0,0,0,0,2,0,0,0,0,0,0,0,0,0,0,0,0,0,0,0,0,0,0,2,0,2,2,0,0,0,0,0,0,0,1,0,2,0,0,0,1,0,0,0,0,0,1,0,0,0,0,0,2,2,0,0,0,0,2,0,0,2,2,0,0,0,0,0,0,2,0,0,0,0,0,0,0,0,0,0,0,0,2,0,0,0,2,0,0,0,0,0,0,1,0,0,0,0,0,0,2,0,0,0,0,0,0,0,2,0,0,2,0,1,2,0,0,0,0,2,0,0,0,0,2,0,0,0,2,2,2,1,0,…
SAMP2692a,Rep. Georgia,Village Khabume,n/a,12_5_2018,42.5665,42.14677778,8,0,0,0,0,0,0,0,1,0,0,1,0,2,0,0,0,0,2,2,0,0,2,2,0,0,0,0,0,2,0,0,0,0,2,0,0,0,0,0,0,0,0,0,0,0,0,0,0,0,0,0,0,2,0,2,2,0,0,0,0,0,0,0,1,0,2,0,0,0,1,0,0,0,0,0,1,0,0,0,0,0,2,2,0,0,0,0,2,0,0,2,2,0,0,0,0,0,0,2,0,0,0,0,0,0,0,0,0,0,0,0,1,0,0,0,2,0,0,0,0,0,0,2,0,0,0,0,0,0,2,1,0,0,0,0,0,0,2,0,1,2,0,1,2,0,0,0,0,2,0,0,0,0,2,0,0,0,2,2,2,1,0,…
SAMP2693a,Rep. Georgia,Village Khabume,n/a,12_5_2018,42.5665,42.14677778,8,0,0,0,0,0,0,0,1,0,0,1,0,2,0,0,0,0,2,2,0,0,2,2,0,0,0,0,0,2,0,0,0,0,2,0,0,0,0,0,0,0,0,0,0,0,0,0,0,0,0,0,0,2,0,2,2,0,0,0,0,0,0,0,2,0,2,0,0,0,0,0,0,0,0,0,1,0,0,0,0,0,1,1,0,0,0,0,2,0,0,2,2,0,0,0,0,0,0,2,0,0,0,0,0,0,1,0,0,0,2,0,1,0,0,0,2,0,0,0,0,0,0,2,0,0,0,0,0,0,2,1,0,0,0,0,0,0,2,0,1,2,0,1,2,0,0,0,0,2,1,0,0,0,2,0,0,0,2,2,2,1,0,…
SAMP2694,Rep. Georgia,Village Khabume,n/a,12_5_2018,42.5665,42.14677778,8,0,0,0,0,0,0,0,0,0,0,2,0,2,0,0,0,0,2,2,0,0,2,2,0,0,0,0,0,2,0,0,0,0,2,0,0,0,0,0,0,0,0,0,0,0,0,0,0,0,0,0,0,2,0,2,2,0,0,0,0,0,0,0,1,0,2,0,0,0,1,0,0,0,0,0,1,0,0,0,0,0,1,0,0,0,0,0,2,0,0,2,2,0,0,0,0,0,0,2,0,0,0,0,0,0,1,0,0,0,1,0,2,0,0,0,2,0,0,0,0,0,0,2,0,0,0,0,0,0,2,0,0,0,0,0,0,0,2,0,1,2,0,1,2,0,0,0,0,2,1,0,0,0,2,0,0,0,2,2,2,1,0,0…
SAMP2704a,Rep. Georgia,Chkhorotsku,n/a,14_05_2018,42.51641667,42.12619444,8,0,1,0,0,0,0,0,1,0,0,1,0,2,0,0,0,0,2,2,0,0,2,2,0,0,0,0,0,2,0,0,0,0,2,0,0,0,0,2,0,0,0,0,0,0,0,0,0,0,0,0,0,2,0,2,2,0,0,0,0,0,0,0,2,0,2,0,0,0,1,0,0,0,0,0,1,0,0,0,0,0,2,2,0,0,0,0,2,0,0,1,2,0,0,0,0,0,0,2,0,0,0,1,0,0,1,0,0,0,1,0,2,0,0,0,2,0,0,0,0,0,0,0,0,0,0,0,0,0,2,0,0,0,0,0,0,0,2,0,2,2,0,1,2,0,0,0,0,2,0,0,0,0,2,0,0,0,2,2,2,1,0…
SAMP2705a,Rep. Georgia,Chkhorotsku,n/a,14_05_2018,42.51641667,42.12619444,8,0,1,0,0,0,0,0,1,0,0,1,0,2,0,0,0,0,2,2,0,0,2,2,0,0,0,0,0,2,0,0,0,0,2,0,0,0,0,2,0,0,0,0,0,0,0,0,0,0,0,0,0,2,0,2,2,0,0,0,0,1,0,0,1,0,2,0,0,0,1,0,0,0,0,0,1,0,0,0,0,0,2,2,0,0,0,0,2,0,0,1,2,0,0,0,0,0,0,2,0,0,0,0,0,0,1,0,0,0,1,0,2,0,0,0,2,0,0,0,0,0,0,0,0,0,0,0,0,0,2,0,0,0,0,0,0,0,2,0,2,2,0,2,2,0,0,0,0,2,0,0,0,0,2,0,0,0,2,2,2,1,0…
SAMP2706a,Rep. Georgia,Chkhorotsku,n/a,14_05_2018,42.51641667,42.12619444,8,0,1,0,0,0,0,0,1,0,0,1,0,2,0,0,0,0,2,2,0,0,1,2,0,0,0,0,0,2,0,0,0,0,2,0,0,0,0,1,0,0,0,0,0,0,0,0,0,0,0,0,0,2,0,2,2,0,0,0,0,1,0,0,1,0,2,0,0,0,0,0,0,0,0,0,1,0,0,0,0,0,2,2,0,0,0,0,2,0,0,2,2,0,0,0,0,0,0,2,0,0,0,1,0,0,0,0,0,0,1,0,2,0,0,0,2,0,0,0,0,0,0,1,0,0,0,0,0,0,2,0,0,0,0,0,0,0,2,0,2,2,0,1,2,0,0,0,0,2,0,0,0,0,2,0,0,0,2,2,2,0,0…
SAMP1502,Turkey,Kirklareli,Merkez,1_7_2011,41.62,27.36,9,2,1,0,0,0,0,0,0,0,0,0,0,1,0,0,0,0,2,0,1,0,2,0,0,0,0,0,0,1,0,0,0,0,1,0,0,1,0,0,0,0,0,0,2,0,0,0,1,0,0,0,0,1,0,1,2,0,1,0,2,2,1,2,1,0,2,0,0,1,0,0,0,0,0,0,2,0,0,1,0,1,1,0,0,1,0,2,2,0,0,0,2,0,1,0,1,0,0,0,1,0,0,1,1,0,1,0,1,0,0,0,1,0,1,0,0,0,0,0,0,0,0,0,1,0,0,0,0,0,2,2,0,0,1,0,0,0,2,0,0,0,2,0,2,0,0,0,2,0,2,0,0,0,1,0,0,0,1,2,0,0,0,0,0,0,0,1,0,2,2,0,…
SAMP1504,Turkey,Kirklareli,Merkez,1_7_2011,41.92,27.44,9,1,2,0,0,0,0,1,0,0,0,0,0,1,0,0,0,0,1,1,1,0,2,1,0,0,0,0,0,2,0,2,2,0,1,0,0,1,0,0,0,0,1,1,1,0,1,0,1,0,0,0,0,1,0,2,2,0,1,0,0,0,1,2,2,0,0,0,0,1,1,0,0,0,0,0,2,0,2,1,0,2,1,1,0,0,2,0,1,0,0,2,2,0,0,0,1,0,0,1,0,0,0,2,0,0,0,0,1,0,0,0,2,0,0,0,2,0,0,0,0,0,0,1,0,0,0,0,0,0,1,2,0,0,1,0,0,2,2,0,2,1,2,0,2,0,0,0,2,1,1,0,0,0,0,0,0,0,2,1,1,1,0,0,0,0,0,0,0,0,2,0,…
SAMP1570,Turkey,Elazig used all body,n/a,1_11_2010,NA,#VALUE!,9,0,1,0,0,0,0,1,0,0,0,0,0,0,0,0,0,0,1,1,0,0,2,0,0,0,0,0,0,1,0,1,1,0,1,0,0,2,0,0,0,0,0,1,1,0,0,0,2,0,0,0,0,1,0,1,2,0,0,0,1,2,1,1,0,0,0,0,0,2,0,0,0,0,0,0,1,0,0,2,0,1,0,0,0,0,2,1,2,0,0,0,2,0,0,0,0,0,0,1,0,0,0,1,0,0,0,0,0,0,0,0,2,0,0,2,1,0,0,0,0,0,0,1,0,0,0,0,0,0,2,2,0,0,0,0,0,0,1,0,1,1,2,1,2,0,0,0,0,1,2,0,0,0,1,0,0,0,2,2,1,0,0,0,0,0,0,1,0…
SAMP1754,Israel,Gush Dan,Tzrifin,4_6_2017,31.964025,34.84227778,9,1,2,1,0,0,0,1,0,0,0,0,0,2,0,0,0,0,1,0,1,0,1,2,0,0,0,1,0,0,1,1,1,0,0,0,0,1,1,1,0,0,0,1,0,0,2,0,0,0,0,0,0,1,1,2,2,0,0,1,1,1,0,1,1,0,1,1,0,1,0,0,1,0,0,0,2,0,1,1,0,1,1,1,0,2,0,1,1,0,0,0,2,0,1,0,0,0,0,0,0,0,0,1,0,0,1,0,0,1,1,0,0,0,0,2,0,0,0,1,0,1,0,0,0,0,0,0,0,0,2,2,0,0,1,0,0,1,1,0,0,0,1,1,2,0,0,0,1,0,2,1,0,0,1,0,0,0,1,1,2,0,0,0,0,1,0,1…
SAMP1758,Israel,Gush Dan,Tzrifin,4_6_2017,31.964025,34.84227778,9,1,2,0,0,0,1,1,0,0,0,0,0,1,0,0,1,0,2,2,2,1,2,1,0,0,0,0,0,1,0,1,1,0,2,1,1,1,0,1,0,0,1,1,2,1,0,0,1,1,0,0,1,1,0,0,2,0,0,0,1,1,1,1,1,0,1,0,0,2,0,0,0,0,0,1,2,0,0,2,0,2,1,2,0,1,0,1,1,0,0,0,2,1,0,0,1,0,1,0,1,0,0,0,0,0,1,0,1,1,1,0,1,0,2,1,1,0,0,0,1,0,0,1,1,0,1,0,0,0,0,2,1,0,1,0,1,1,2,0,1,1,1,2,1,0,0,0,2,0,0,1,0,0,0,0,0,0,1,2,0,0,0,0,0,1,0,1…
SAMP1759,Israel,Gush Dan,Tzrifin,4_6_2017,31.964025,34.84227778,9,1,2,0,0,0,1,0,0,0,0,0,0,2,0,0,2,1,0,1,2,0,2,1,1,0,1,0,1,2,0,1,2,0,0,2,0,1,0,0,0,0,0,1,1,1,1,0,1,1,0,0,1,1,1,1,2,0,1,0,0,2,1,0,1,0,0,0,0,1,0,0,0,1,0,1,2,0,1,1,0,1,2,2,0,1,0,2,1,0,0,0,2,1,1,0,0,0,2,1,0,0,0,1,1,0,1,0,2,0,1,0,2,0,1,0,0,0,0,0,0,0,0,1,0,0,0,0,0,0,2,1,1,0,2,1,1,0,1,0,0,2,0,0,1,0,0,1,2,0,0,0,0,1,0,0,0,0,1,1,0,0,0,0,0,1,0,1…
SAMP1762,Israel,Gush Dan,Tzrifin,4_6_2017,31.964025,34.84227778,9,2,2,0,0,2,0,1,0,0,0,0,1,1,0,0,1,1,1,2,1,1,1,2,0,1,0,0,0,1,1,1,2,0,1,0,0,1,0,1,0,0,0,1,0,0,1,0,1,0,0,0,0,1,1,1,1,0,0,1,0,1,0,0,1,0,1,0,0,1,0,0,1,0,0,2,0,0,1,1,0,0,2,0,0,2,2,0,1,0,0,1,2,0,0,0,0,1,0,2,0,0,0,1,0,0,1,0,2,0,2,0,1,0,2,1,2,0,0,1,0,2,0,1,2,0,0,0,0,0,1,1,0,0,1,0,1,0,1,0,1,1,2,1,1,0,0,1,0,0,2,0,0,1,1,0,0,0,0,2,2,0,0,0,0,0,0,1…
SAMP1763,Israel,Gush Dan,Tzrifin,4_6_2017,31.964025,34.84227778,9,2,2,0,0,2,0,2,0,0,0,0,0,1,0,0,0,1,0,2,1,1,1,2,0,0,0,0,0,2,1,1,2,0,1,0,0,1,0,1,0,0,0,0,1,0,1,0,0,0,0,0,0,2,1,1,1,0,0,0,0,1,1,0,1,0,1,0,0,1,1,0,1,0,0,1,1,0,1,1,0,0,2,0,0,2,2,0,0,0,0,1,2,0,1,0,0,1,1,1,0,0,0,1,0,0,1,0,1,1,1,1,1,0,1,1,1,0,0,1,0,2,0,1,2,0,0,0,0,0,1,1,1,0,0,0,1,1,1,0,1,1,2,2,1,0,0,0,1,0,1,0,0,1,1,0,0,0,0,2,2,0,0,1,0,0,0,0…
SAMP1777,Israel,Mount Rafid,n/a,4_6_2017,31.82437222,#VALUE!,9,1,1,0,0,0,0,1,1,0,0,0,1,0,0,0,1,1,1,2,1,0,1,2,0,0,0,1,0,1,1,1,0,0,2,0,1,1,0,1,0,0,1,0,2,1,1,0,1,0,0,0,0,1,0,1,2,2,0,0,1,2,1,1,2,1,1,0,0,1,2,1,0,1,0,0,0,0,0,0,0,1,1,0,0,2,0,1,0,0,0,0,2,0,1,0,1,0,1,1,1,0,0,2,0,1,0,0,1,0,2,0,2,0,0,0,0,0,0,0,0,1,0,2,2,0,0,0,0,1,0,2,0,0,0,1,1,1,2,0,0,1,2,0,2,0,0,0,2,0,1,1,0,0,1,0,0,0,0,2,0,0,0,2,0,0,0,1,1,…
SAMP1782,Israel,Even Yehuda,n/a,4_6_2017,32.27604167,34.87917222,9,2,2,1,0,0,0,0,0,0,0,1,1,0,0,0,0,0,1,2,2,0,1,1,1,0,1,0,1,0,0,2,1,0,1,0,0,2,0,0,0,0,1,1,0,0,1,0,0,1,1,0,1,0,0,1,2,0,0,0,1,2,1,1,0,0,1,0,0,2,1,0,0,0,0,0,1,0,0,0,0,0,0,1,0,1,0,0,1,0,0,1,2,0,0,0,1,0,1,0,1,0,0,1,1,0,0,0,0,0,1,0,0,0,1,1,1,0,0,0,1,0,1,0,2,0,1,0,0,0,1,1,0,0,2,0,0,1,2,0,0,2,2,0,2,0,0,0,1,1,2,1,0,0,1,0,0,0,2,1,0,0,0,0,0,2,0,…
SAMP1783,Israel,Even Yehuda,n/a,4_6_2017,32.27604167,34.87917222,9,1,2,1,0,0,0,0,0,0,0,0,0,1,0,0,0,0,1,2,1,0,1,2,1,0,0,0,0,2,0,2,1,0,1,1,0,1,1,0,0,0,0,1,0,0,1,0,1,0,0,0,0,2,0,1,2,0,0,0,2,1,1,2,1,1,0,0,0,1,0,0,1,0,0,0,2,0,1,0,0,1,1,1,0,1,2,1,2,0,0,1,2,0,0,0,0,0,1,0,0,0,0,0,1,0,0,0,0,0,0,0,0,0,1,1,1,0,1,0,0,0,0,0,0,0,0,0,0,0,1,0,0,0,1,0,1,2,2,0,1,2,2,1,2,0,0,0,2,1,2,0,0,0,0,0,0,1,1,2,0,1,0,1,0,1,0,…
SAMP1786,Israel,Even Yehuda,n/a,4_6_2017,32.27604167,34.87917222,9,2,2,0,0,2,1,2,1,0,1,1,1,1,1,0,0,0,2,1,1,0,2,1,0,0,1,1,1,2,0,2,2,0,2,0,1,1,1,0,0,0,1,1,1,0,0,0,1,0,1,0,0,0,0,2,1,0,0,0,1,1,1,1,0,1,0,1,0,0,0,0,2,0,0,1,0,0,1,1,0,0,0,0,0,1,0,0,2,0,0,1,2,0,0,0,1,0,1,0,0,0,0,0,0,1,1,0,1,0,1,0,2,0,0,1,0,0,0,0,0,1,1,2,1,0,0,0,0,0,0,1,0,0,2,0,0,2,2,0,0,0,0,0,2,0,0,0,0,0,1,1,0,0,0,0,0,0,1,1,0,0,0,1,0,1,0,…
SAMP1787,Israel,Even Yehuda,n/a,4_6_2017,32.27604167,34.87917222,9,2,2,0,0,1,1,2,0,0,1,1,1,1,1,0,0,0,1,1,1,0,2,2,0,0,1,1,1,2,0,2,2,0,2,0,0,1,1,0,0,0,1,1,2,0,0,0,1,0,0,1,0,1,1,2,1,0,0,0,0,1,0,1,0,1,1,1,0,0,0,0,2,0,0,1,1,0,1,1,0,1,0,1,0,1,0,1,2,0,0,1,2,0,0,0,0,0,1,0,0,0,0,0,0,1,1,0,2,0,1,0,2,0,0,1,1,0,0,0,0,1,1,2,2,0,0,0,0,0,0,2,0,0,2,0,0,2,0,0,0,0,1,0,2,0,0,0,0,1,2,1,0,0,1,0,0,0,1,1,0,0,0,1,0,1,0,…
SAMP1790,Israel,Rishon Le-Zion,n/a,4_6_2017,31.97966111,34.77541111,9,0,2,0,0,0,0,0,0,0,0,0,0,1,0,0,1,0,1,2,0,0,2,1,1,0,0,0,1,0,0,1,2,0,2,2,1,2,1,1,0,0,1,1,2,0,1,0,1,1,0,0,1,2,0,2,2,0,0,0,2,1,0,2,1,1,1,0,0,0,0,0,0,0,0,0,2,1,2,0,0,1,2,0,0,2,2,0,0,0,0,0,2,0,0,0,0,0,1,0,1,0,0,1,0,0,0,0,0,0,0,0,1,0,1,2,0,1,0,1,1,0,0,0,1,0,0,0,0,0,1,1,2,0,1,0,0,1,0,0,0,1,1,1,2,0,0,0,2,0,2,0,0,0,0,0,0,0,2,2,0,0,1,1,0,2…
SAMP1792,Israel,Handasa,n/a,4_6_2017,31.99764167,34.81660833,9,0,1,0,0,0,0,0,1,0,0,1,0,1,0,0,1,0,1,1,1,0,2,1,0,0,0,0,0,2,0,1,2,0,1,0,0,1,2,0,0,0,0,2,2,0,1,0,1,0,0,0,0,2,0,1,2,0,0,0,2,0,1,2,0,0,0,0,0,2,1,0,1,0,0,1,1,1,0,1,0,0,0,2,0,1,0,2,1,0,0,0,2,0,2,0,1,0,0,0,1,0,0,2,1,1,1,0,0,0,1,0,1,0,1,2,1,0,0,2,0,0,0,1,0,0,0,0,0,0,1,2,0,0,1,1,0,2,0,0,2,2,0,1,1,0,0,0,1,0,2,1,0,0,0,0,0,0,1,2,1,0,0,0,0,1,1,0,0,…
SAMP1793,Israel,Handasa,n/a,4_6_2017,31.99764167,34.81660833,9,1,2,1,0,2,0,0,1,0,0,0,0,0,1,0,1,0,1,1,2,1,1,1,1,0,0,0,0,1,0,2,2,0,0,0,1,2,0,1,0,0,1,2,1,1,0,0,0,1,0,0,0,1,0,2,2,0,0,0,0,1,1,2,0,1,0,0,0,1,1,0,0,0,0,0,2,0,1,1,0,0,0,1,0,2,1,1,1,0,0,0,2,1,1,0,1,0,1,0,0,0,0,2,2,1,0,0,0,0,2,0,1,0,1,1,0,0,0,2,0,1,0,1,0,0,0,0,0,0,1,2,0,0,1,0,1,2,1,0,0,1,1,2,0,0,0,1,2,0,2,0,0,0,0,0,0,0,1,1,0,0,1,1,0,0,0,1,1,…
SAMP1794,Israel,Handasa,n/a,4_6_2017,31.99764167,34.81660833,9,1,2,1,0,0,1,2,2,0,0,0,0,2,1,0,2,0,1,1,0,0,2,1,0,0,0,0,0,0,1,1,2,1,2,1,1,2,0,0,0,0,0,1,2,1,1,0,0,0,0,0,0,2,0,1,2,0,0,1,2,1,2,2,1,1,1,1,0,2,1,0,1,1,0,0,2,0,1,1,0,1,2,1,0,1,0,1,2,0,0,1,2,1,2,0,0,0,1,0,1,0,0,1,1,1,0,0,0,0,2,1,1,0,1,1,0,0,0,0,0,0,0,1,0,0,0,0,0,1,1,1,0,0,1,0,0,2,1,0,1,1,1,1,2,0,0,0,1,0,0,0,0,0,0,0,0,0,0,2,0,0,0,0,0,0,0,1,0,…
SAMP1795,Israel,Handasa,n/a,4_6_2017,31.99764167,34.81660833,9,2,2,0,0,1,0,1,0,0,0,0,0,1,0,0,0,0,0,1,0,0,2,2,0,0,0,0,0,1,0,1,2,0,0,1,1,2,1,2,0,0,0,1,2,2,0,0,1,0,0,0,0,1,1,0,2,0,0,1,1,2,2,1,1,1,1,0,0,1,1,0,2,0,0,1,2,0,1,2,0,1,2,2,0,2,1,2,0,0,0,0,2,1,0,0,0,0,1,0,0,0,0,2,0,0,0,0,2,0,2,0,2,0,0,0,0,0,0,0,0,0,0,0,0,0,0,0,0,0,2,0,0,0,2,0,1,0,2,0,0,2,1,1,2,0,0,0,0,0,1,0,0,0,0,0,0,0,1,2,0,0,0,0,0,1,0,2,0,…
SAMP1853,Turkey,Marmara,Kirklareli,1_7_2008,41.62366667,27.50977778,9,0,0,0,0,0,0,0,0,0,0,1,0,0,0,0,0,0,1,1,1,0,2,0,0,0,0,0,0,0,0,1,1,0,1,0,0,2,0,0,0,0,0,1,2,0,1,0,1,0,0,0,0,0,0,2,2,0,1,0,0,2,1,0,1,0,1,0,0,1,0,0,0,0,0,0,2,0,1,2,0,0,0,1,0,0,2,0,2,0,0,1,2,0,0,0,1,0,0,0,2,0,0,0,1,0,1,0,0,1,1,0,1,0,1,0,1,0,0,0,0,0,0,0,0,0,0,0,0,0,1,1,0,0,1,0,0,1,2,0,1,0,2,1,2,0,0,0,1,0,1,0,0,0,1,0,0,0,0,2,0,0,0,0,0,0…
SAMP1854,Turkey,Marmara,Kirklareli,1_7_2008,41.75133333,27.32025,9,2,1,1,0,0,0,0,0,0,0,1,0,1,0,0,0,0,1,1,1,0,2,0,0,0,0,0,0,2,0,0,2,0,0,0,0,1,0,0,0,0,0,1,1,0,0,0,0,0,0,1,0,1,0,0,2,0,0,0,1,1,1,2,0,0,1,0,0,2,1,0,0,0,0,0,1,0,1,1,0,0,1,0,0,0,1,1,2,0,0,0,2,0,0,0,0,0,0,1,0,0,0,2,1,0,1,0,0,1,1,0,1,0,0,1,1,0,0,1,0,0,0,0,1,0,0,0,0,0,0,1,0,0,0,0,0,1,1,0,0,1,1,2,2,0,0,0,2,1,1,1,0,0,1,0,0,0,2,2,0,1,0,0,0,0,0,…
SAMP1855,Turkey,Marmara,Kirklareli,1_7_2008,41.75133333,27.32025,9,0,1,0,0,0,0,0,0,0,0,2,0,0,0,0,0,0,2,1,0,0,2,0,0,0,0,0,0,1,1,1,1,0,0,0,0,1,0,0,0,0,0,0,2,0,2,0,0,0,0,0,0,1,0,1,2,0,0,0,2,1,0,1,2,0,1,0,0,1,1,0,0,0,0,0,2,0,1,1,0,1,1,1,0,0,2,2,2,0,0,0,2,0,0,0,1,0,0,1,1,0,0,2,0,0,0,0,0,1,1,0,2,0,1,1,0,0,0,0,0,0,0,0,1,0,0,0,0,0,1,0,0,0,1,0,0,1,1,0,2,0,2,0,2,0,0,0,0,0,1,0,0,0,0,0,0,0,1,2,2,1,0,0,0,0,0,…
SAMP1904,Turkey,Edirne used all body,n/a,1_7_2008,41.67291667,26.55394444,9,2,2,0,0,0,0,0,0,0,0,1,0,0,0,0,0,0,1,0,1,0,2,0,0,0,0,0,0,0,1,1,1,0,0,0,0,2,0,1,0,0,0,1,2,0,1,0,1,0,0,0,0,1,0,1,2,0,2,0,1,2,1,2,0,0,0,0,0,2,2,0,0,0,0,0,2,0,2,1,0,1,2,1,0,0,2,2,2,0,0,0,2,0,0,0,0,0,0,1,2,0,0,2,0,0,1,0,0,0,1,0,2,0,0,2,1,0,0,0,0,0,0,0,0,0,0,0,0,0,0,1,0,0,1,0,0,2,2,0,0,1,2,0,2,0,0,0,1,0,1,0,0,0,0,0,0,0,0,2,1,0,0…
SAMP1908,Turkey,Edirne ,n/a,1_7_2008,41.67291667,26.55394444,9,1,1,1,0,0,0,1,0,0,0,0,0,1,0,0,0,0,1,2,2,0,2,0,0,0,0,0,0,0,1,1,1,0,1,0,0,1,0,1,0,0,0,2,2,0,0,0,2,0,0,1,0,0,0,2,2,0,1,0,2,2,0,2,1,0,2,0,0,2,0,0,0,0,0,0,2,0,1,1,0,0,0,0,0,1,2,2,1,0,0,0,2,0,0,0,2,0,0,0,2,0,0,1,0,0,0,0,0,0,0,0,2,0,1,2,1,0,0,0,0,0,0,1,0,0,0,0,0,0,1,1,0,0,1,0,0,2,1,0,0,0,1,1,2,0,0,0,1,0,1,1,0,0,0,0,0,0,2,2,1,0,0,0,0,0,0,1,0,…
SAMP1909,Turkey,Thrace,Edirne,1_7_2008,41.67291667,26.55394444,9,1,0,1,0,0,0,0,0,0,0,0,0,1,0,0,0,0,0,0,2,0,1,0,0,0,0,0,0,1,1,1,1,0,1,0,0,1,0,0,0,0,0,1,2,0,0,0,2,0,0,0,0,2,0,1,2,0,2,0,1,2,0,2,1,0,1,0,0,2,1,0,0,0,0,0,2,0,1,2,0,2,1,2,0,1,2,2,2,0,0,1,2,0,0,0,0,0,0,2,1,0,0,0,0,0,2,0,0,0,0,0,2,0,0,2,1,0,0,0,0,0,0,0,1,0,0,0,0,0,2,1,0,0,1,0,0,1,2,0,1,1,2,0,2,0,0,0,2,1,1,0,0,0,0,0,0,0,2,2,2,1,0,0,0,0,0,1,…
SAMP2244,Puerto Rico (USA),Rio Piedras,n/a,28_02_2018,18.40138889,-65.94747222,10,1,0,2,2,1,1,0,0,1,0,2,0,0,0,1,0,1,0,0,0,2,1,2,0,1,0,0,0,0,0,1,2,0,1,0,1,1,1,0,2,0,0,1,1,0,2,0,1,1,1,1,0,0,0,1,0,1,1,1,1,2,1,2,1,0,0,0,1,2,1,0,1,0,0,0,1,1,1,0,0,1,0,0,0,1,1,0,0,0,1,0,0,0,0,0,0,1,1,2,1,0,1,0,1,1,0,0,1,0,2,0,1,0,1,1,1,1,1,1,1,0,1,1,1,0,1,0,1,1,2,2,1,1,2,1,2,1,0,1,1,0,0,1,1,1,0,1,1,0,2,0,0,1,0,0,1,1,1,1…
SAMP2248,Puerto Rico (USA),Rio Piedras,2/24/2n/a18,24_02_2018,18.40405556,-65.95533333,10,0,2,1,2,0,0,0,0,2,0,2,0,0,1,1,1,2,0,0,1,1,0,1,1,0,0,0,1,0,0,1,1,0,0,0,1,1,0,0,0,0,0,0,1,0,0,0,2,1,2,1,1,0,0,1,1,2,0,1,1,1,0,0,0,0,0,1,1,2,0,0,0,0,1,1,0,2,0,1,0,1,1,0,0,0,0,2,1,0,0,0,0,1,0,1,0,2,1,0,0,0,1,2,0,1,1,0,0,1,1,0,1,0,1,0,0,1,0,1,2,2,1,1,1,0,2,0,0,0,1,1,2,1,2,0,1,2,1,0,1,1,2,0,1,1,0,1,0,1,2,0,1,1,0,1…
SAMP2291,Puerto Rico (USA),"Culebra, Rescatada en una casa",2/25/2n/a18,25_02_2018,18.32780556,-64.68502778,10,0,1,1,2,0,2,2,0,2,1,1,0,0,0,1,0,0,1,0,0,2,2,1,1,2,0,0,1,0,2,0,1,0,0,2,1,0,0,0,1,0,1,1,1,1,1,0,2,0,1,0,0,0,0,2,1,1,0,0,0,0,2,0,0,0,0,1,1,2,0,0,1,1,1,0,0,0,1,2,0,2,0,2,0,2,0,1,1,0,0,0,1,0,1,2,0,2,0,0,1,0,0,0,0,0,1,0,0,2,1,1,0,0,2,0,1,0,1,2,1,1,2,0,0,0,1,0,1,0,1,2,2,0,0,0,1,0,2,1,1,2,0,0,2,…
SAMP2293,Puerto Rico (USA),Loiza,2/25/2n/a18,25_02_2018,18.45497222,-64.02572222,10,0,2,2,0,1,2,1,0,0,0,2,0,1,1,1,1,0,1,0,0,1,2,1,0,2,1,0,0,0,1,2,0,1,2,1,1,1,0,0,1,0,0,1,1,0,1,0,0,1,0,1,0,0,0,1,2,2,0,1,1,0,0,1,1,1,0,1,1,1,1,1,0,2,0,0,0,1,0,1,0,1,1,0,0,1,0,1,1,0,0,1,1,0,0,0,0,2,0,0,1,0,2,1,0,1,2,0,0,1,1,0,2,0,1,0,0,0,0,2,2,0,2,1,1,0,2,0,1,1,1,2,2,0,2,0,0,1,1,1,1,0,1,1,1,0,0,0,0,0,1,1,1,0,0,0,2,0,2…
SAMP2315,Puerto Rico (USA),Mayaguez,n/a,23_02_2018,18.18444444,-66.84472222,10,0,1,1,1,1,1,0,1,2,0,2,0,0,0,1,1,0,0,0,0,0,1,1,0,2,1,0,0,0,0,1,2,0,1,0,0,2,0,0,2,0,0,0,0,0,2,0,2,2,1,1,1,0,0,2,2,0,0,2,1,0,0,1,1,1,0,0,1,0,0,0,0,2,0,1,0,1,0,0,0,0,1,0,0,1,0,2,0,0,1,0,0,2,0,0,1,2,1,1,2,0,0,0,0,0,2,0,2,0,1,1,0,0,0,0,1,1,0,1,0,0,2,1,1,0,2,1,1,1,0,1,1,1,2,0,0,1,1,0,1,1,1,0,2,1,0,2,2,0,1,0,1,0,0,1,2,0,2,2,1,…
SAMP2354,Puerto Rico (USA),Mayaguez,3/4/2n/a18,4_3_2018,18.22777778,-66.84722222,10,1,2,2,2,0,0,0,1,2,0,1,0,0,0,2,2,1,1,0,1,1,1,0,0,2,0,0,2,0,1,1,2,0,1,0,0,0,1,0,2,0,2,2,2,1,1,0,1,1,1,1,0,0,0,2,2,1,0,2,1,0,1,1,0,0,0,1,0,1,0,0,2,0,1,1,0,2,1,0,0,1,0,0,0,2,0,2,0,0,0,0,2,1,2,1,0,1,1,1,2,0,0,1,1,0,1,0,0,2,1,1,0,0,2,1,0,0,1,1,0,0,2,2,1,0,1,0,1,1,1,2,1,0,1,0,0,2,1,1,0,2,0,1,2,1,0,0,2,0,2,1,2,1,0,1,1,0,1…
SAMP2357,Puerto Rico (USA),Mayaguez,n/a,4_3_2018,18.1975,-66.86083333,10,0,2,0,2,0,1,1,1,2,0,2,0,0,0,1,1,0,1,0,0,0,1,1,1,1,0,0,0,0,1,0,2,0,1,0,2,1,1,0,1,0,0,0,1,1,0,0,1,0,1,1,1,0,0,2,1,0,1,1,0,0,0,0,0,0,0,2,0,1,0,1,1,2,0,1,1,0,1,0,0,0,1,0,0,1,1,0,1,0,0,0,1,0,0,2,1,0,1,1,1,0,1,0,0,0,0,0,0,0,0,0,0,0,1,1,2,2,0,1,1,1,1,0,1,0,1,1,0,1,1,2,2,1,1,0,2,1,0,1,1,2,2,0,1,2,0,0,1,1,1,0,1,0,1,1,1,0,0,0,2,0,1,1,…
SAMP2407,Puerto Rico (USA),Salinas,n/a,8_3_2018,17.95955556,-65.77408333,10,1,1,1,1,0,0,2,0,0,0,0,0,0,0,0,0,1,0,0,2,0,1,2,0,1,1,0,2,0,2,1,1,0,1,1,0,0,0,1,2,0,0,0,2,0,1,0,2,0,1,1,0,1,0,2,2,0,0,1,1,0,0,1,0,0,0,1,0,2,0,0,1,0,0,2,0,1,1,1,0,1,1,1,0,0,1,0,1,0,0,1,0,0,1,1,2,1,1,1,0,0,0,1,2,0,2,0,0,0,1,0,1,0,0,0,1,0,1,1,1,2,2,2,1,0,0,0,0,0,1,2,2,1,1,0,1,1,1,0,1,1,1,0,2,1,0,1,1,0,1,0,1,0,0,1,2,0,1,1,0,0,2…
SAMP2408,Puerto Rico (USA),Salinas,n/a,8_3_2018,17.95955556,-65.77408333,10,1,0,1,1,1,1,0,0,1,2,1,1,0,1,1,2,0,1,0,2,0,0,1,0,2,1,0,0,0,1,2,2,1,0,0,0,1,1,0,2,0,0,1,0,2,0,0,2,0,1,0,0,0,0,2,2,1,1,1,1,2,2,1,1,0,0,1,0,2,1,1,1,1,1,1,1,1,0,0,0,1,2,0,0,1,0,0,1,0,0,0,1,0,0,1,1,1,1,1,0,0,1,0,1,1,1,0,0,0,1,1,0,0,1,1,1,0,0,0,1,1,1,1,1,0,2,0,0,0,2,2,2,1,1,0,2,2,2,0,2,0,1,0,2,1,0,0,1,0,2,0,1,1,0,1,2,0,0,1,1,0,1…
SAMP2409,Puerto Rico (USA),Salinas,n/a,8_3_2018,17.95955556,-65.77408333,10,0,1,1,1,0,0,0,1,1,0,1,0,0,0,2,1,1,1,0,1,0,0,2,0,2,0,0,0,0,1,1,0,0,2,0,0,0,0,0,1,0,0,0,1,2,1,0,2,0,1,1,1,1,0,2,2,0,0,2,1,1,2,1,1,2,0,0,1,2,0,0,1,1,1,0,0,1,1,1,0,2,1,1,0,2,0,2,1,0,0,1,1,0,1,1,1,2,1,1,1,0,1,2,0,1,1,0,0,1,1,0,1,0,1,0,0,0,0,1,0,0,1,1,2,0,1,0,0,0,0,1,2,1,2,0,1,2,1,1,0,1,0,2,1,0,0,0,1,0,2,0,1,1,0,1,1,0,1,2,2,0,1…
SAMP2410,Puerto Rico (USA),Salinas,n/a,8_3_2018,17.95955556,-65.77408333,10,0,1,2,0,1,1,0,0,1,0,1,0,0,0,0,0,1,0,0,0,0,1,2,1,1,1,0,1,0,2,1,2,0,0,0,0,1,1,0,1,0,0,0,2,0,2,0,2,1,2,1,0,1,1,2,1,1,0,1,1,0,1,1,0,1,0,1,2,2,1,1,2,1,0,0,0,2,0,1,0,2,1,0,0,2,0,0,2,0,1,0,2,0,1,1,1,0,1,2,1,0,0,1,0,2,1,0,0,0,2,0,1,0,1,1,1,0,1,2,0,1,2,1,1,0,2,1,0,1,1,1,1,1,2,0,1,1,1,1,1,0,0,0,2,0,0,2,0,0,1,1,1,1,0,1,1,0,1,2,2,0,2…
SAMP2411,Puerto Rico (USA),Salinas,n/a,8_3_2018,17.95955556,-65.77408333,10,0,2,1,2,1,1,0,0,0,0,1,0,1,1,1,0,0,0,0,0,1,2,2,1,2,0,0,0,0,1,1,1,0,1,0,1,0,0,0,1,0,0,2,0,0,1,0,1,0,2,0,0,0,0,1,1,0,0,1,0,0,1,1,0,0,0,1,1,1,0,0,2,0,2,1,1,0,1,1,0,2,1,1,0,1,0,0,1,0,2,0,1,0,1,2,0,0,1,2,1,0,1,1,2,2,1,0,0,1,2,0,1,0,0,2,1,0,1,1,1,0,2,2,0,0,0,0,1,0,0,1,0,1,1,0,1,1,2,0,1,0,1,0,2,1,0,1,0,0,2,1,2,2,0,2,1,1,0,2,0,0,2…
SAMP2412,Puerto Rico (USA),Salinas,n/a,8_3_2018,17.95955556,-65.77408333,10,0,1,2,1,0,1,0,0,1,1,1,0,0,1,1,0,0,1,2,2,0,1,2,2,0,0,0,1,1,1,1,1,1,2,1,0,1,1,1,0,0,0,0,2,1,1,0,1,0,1,1,1,1,1,0,0,2,0,1,0,1,0,0,1,1,0,1,0,2,0,0,0,0,0,0,0,0,1,1,0,0,1,1,0,1,0,1,1,0,1,1,1,1,1,0,0,0,1,1,0,0,0,1,0,0,0,0,0,0,1,0,0,0,1,0,1,0,0,0,0,1,2,1,1,0,2,1,0,0,1,1,2,1,2,0,0,1,1,1,1,2,0,0,2,1,0,1,0,0,2,2,0,0,0,0,0,1,1,2,1,0,1…
SAMP2413,Puerto Rico (USA),Salinas,n/a,8_3_2018,17.95955556,-65.77408333,10,1,2,1,2,0,0,1,0,2,0,1,1,0,0,0,1,0,1,0,0,1,1,1,1,2,0,0,0,0,0,1,1,0,2,0,1,0,0,0,1,0,0,1,0,1,1,0,1,0,2,1,1,0,0,2,2,2,1,1,2,1,0,2,0,0,1,0,0,2,0,0,1,1,0,0,0,1,0,2,0,1,0,2,0,1,1,0,0,0,0,0,1,0,0,0,0,1,0,1,0,0,2,0,2,0,0,0,0,0,1,1,0,0,0,1,1,0,0,1,1,0,1,1,2,0,1,0,0,0,0,1,1,0,1,0,2,0,1,1,0,1,0,0,2,1,2,1,2,0,2,0,2,0,1,0,2,1,1,2,1,0,1…
SAMP2416,Puerto Rico (USA),Manati hive,n/a,4_4_2018,18.47333333,-65.476,10,0,1,0,1,0,1,0,0,1,0,1,1,0,0,1,1,1,0,0,0,1,0,2,1,1,1,0,0,0,1,1,0,0,2,0,1,1,0,0,0,0,1,1,0,0,1,0,2,1,1,0,0,0,0,1,2,0,0,2,1,0,1,1,0,0,0,1,0,1,1,0,1,1,0,1,1,0,0,1,0,2,1,1,0,2,1,1,0,0,1,0,1,0,0,0,1,2,1,1,0,0,1,0,0,0,1,0,0,1,0,0,1,0,1,0,0,0,0,1,1,0,0,1,1,0,1,0,0,2,1,2,1,0,2,0,2,1,1,0,2,0,0,0,1,1,0,0,1,0,2,0,0,1,0,0,2,0,1,2,1,1,1,…
SAMP2417,Puerto Rico (USA),Manati hive,n/a,4_4_2018,18.47333333,-65.476,10,0,1,1,1,0,0,1,1,1,0,0,1,0,1,0,2,1,0,0,1,1,1,2,0,0,0,0,0,0,0,0,1,0,0,0,0,1,0,0,0,0,2,1,0,0,0,0,2,0,1,1,0,0,1,2,1,0,0,2,0,2,0,0,1,0,0,0,0,2,0,1,2,2,1,0,2,1,1,0,0,1,0,0,0,1,0,1,1,0,1,0,2,1,0,1,0,2,0,1,0,0,2,1,0,2,0,0,0,0,2,0,0,0,0,0,0,0,1,2,0,0,0,1,1,0,0,0,0,1,0,1,0,0,1,0,2,1,1,1,2,2,0,0,2,0,0,1,0,0,2,0,2,0,0,1,2,1,2,2,2,0,1,…
SAMP2423,Puerto Rico (USA),Trujillo Alto,n/a,5_4_2018,18.33686111,-64.00886111,10,1,2,1,2,0,0,1,0,2,1,2,0,0,1,2,1,0,0,0,0,0,1,1,1,2,1,0,0,0,2,1,2,0,1,0,0,0,1,0,1,0,1,0,1,0,1,0,2,2,2,1,0,1,2,2,1,0,0,1,1,0,0,1,2,0,0,1,0,1,0,0,1,1,0,1,2,0,1,0,0,0,1,0,0,1,1,1,1,0,0,0,0,0,0,2,1,1,1,1,1,0,1,1,1,1,2,0,0,0,1,1,1,0,1,0,1,2,0,0,2,0,2,1,1,0,2,1,0,0,1,2,0,0,1,0,0,1,1,2,2,2,1,1,2,0,1,1,1,0,2,1,2,0,0,2,1,0,1,1…
SAMP2424,Puerto Rico (USA),Trujillo Alto,n/a,5_4_2018,18.33686111,-64.00886111,10,0,1,1,2,0,2,0,0,1,1,2,1,1,0,1,1,0,0,1,0,2,2,2,0,2,0,0,1,0,2,1,2,0,0,0,1,1,0,0,1,0,0,0,0,0,2,0,1,2,1,1,1,0,0,2,1,1,1,1,2,2,0,2,1,0,0,2,1,0,0,0,0,2,0,2,1,0,1,0,0,1,2,0,0,1,1,0,1,0,0,0,0,0,1,1,0,1,0,1,1,0,1,1,1,2,0,0,0,1,2,0,1,0,1,0,1,0,1,2,1,0,1,1,1,0,0,0,0,1,0,2,2,2,1,0,1,1,0,1,1,1,0,0,1,2,0,0,1,0,2,0,1,0,0,1,1,0,0,1…
SAMP2425,Puerto Rico (USA),Trujillo Alto,n/a,5_4_2018,18.33686111,-64.00886111,10,1,0,0,1,1,0,0,1,0,0,1,1,0,0,0,0,1,0,1,1,0,0,2,2,1,0,0,0,1,2,1,1,0,2,0,1,1,1,0,1,0,0,1,0,1,2,0,2,1,1,0,1,0,0,1,1,0,1,2,1,0,1,1,1,0,0,1,0,1,0,0,0,1,0,0,0,1,1,2,0,1,0,2,0,2,0,2,1,0,0,1,1,0,1,0,0,1,2,1,0,0,1,1,1,0,2,0,0,2,1,1,1,0,1,0,1,1,1,2,2,0,1,1,1,0,1,0,1,0,1,2,2,1,2,0,2,2,2,1,0,1,0,1,1,1,0,1,2,0,2,1,0,0,0,0,2,1,0,2…
SAMP2428,Puerto Rico (USA),Aguada,4/11/2n/a18,11_3_2018,18.36111111,-66.85833333,10,1,1,2,2,0,2,0,1,0,0,1,0,1,0,2,1,0,1,0,1,1,0,1,1,2,1,0,1,0,2,1,2,0,1,0,0,1,0,0,1,0,1,2,0,0,2,0,1,1,0,1,0,0,1,0,1,1,0,1,0,0,0,1,0,1,0,1,0,1,1,2,1,1,0,1,2,1,2,1,0,2,1,1,0,2,0,0,0,0,2,1,1,0,0,1,0,0,0,1,2,0,0,0,0,0,0,0,0,2,1,0,1,0,1,1,2,0,0,1,1,0,0,1,1,0,1,0,0,0,0,1,1,1,2,0,2,1,1,0,1,1,0,0,2,0,0,1,1,1,2,1,1,0,1,1,1,1,0…
SAMP2431,Puerto Rico (USA),"Ceiba, Colony#4",n/a,25_02_2018,18.26366667,-64.29066667,10,0,2,0,2,2,0,1,0,2,1,2,0,0,0,1,0,0,0,0,1,1,0,2,0,1,1,1,0,0,2,2,1,0,2,0,0,0,0,0,0,0,0,0,1,2,1,0,2,0,1,1,0,0,0,2,1,0,0,2,1,0,0,1,0,0,0,0,2,2,0,0,2,2,2,1,0,1,1,0,0,1,2,0,0,1,1,1,1,0,2,0,1,1,0,0,2,0,0,0,0,0,1,0,2,1,1,0,1,0,1,0,2,0,0,1,1,1,0,0,1,0,1,1,0,1,2,1,1,0,1,2,2,0,1,0,1,2,1,1,0,1,0,1,2,0,1,0,1,0,2,2,1,1,0,0,2…
SAMP2433,Puerto Rico (USA),"Carolina, Colony5",n/a,25_02_2018,18.30153889,-64.06082222,10,2,1,0,1,2,1,1,0,1,0,1,0,0,0,1,2,1,0,1,1,0,0,1,0,2,0,0,0,0,2,0,1,0,1,0,0,1,0,0,0,0,0,1,1,2,1,0,2,1,0,1,0,0,0,2,0,1,0,2,0,1,0,0,0,0,0,0,0,1,0,0,1,1,1,1,1,1,1,2,0,1,2,2,0,1,0,2,1,0,0,0,2,0,1,0,0,1,2,1,2,0,1,0,1,1,1,0,0,1,1,2,0,0,1,1,1,0,1,0,0,2,2,1,0,0,1,0,0,0,2,2,2,0,1,0,1,1,1,0,1,1,1,1,2,1,0,0,1,1,2,0,0,0,2,0…
SAMP2435,Puerto Rico (USA),"Fajardo, Colony6",n/a,25_02_2018,18.34775,-64.35530556,10,1,2,2,2,0,2,0,0,2,1,2,0,2,2,0,0,1,0,0,0,1,2,1,0,1,1,0,0,0,2,1,0,0,1,0,1,0,0,0,0,0,0,0,0,2,1,0,1,0,1,1,0,0,1,2,1,1,0,1,1,1,1,1,2,1,0,0,0,1,0,2,0,0,1,0,0,1,1,1,0,1,1,0,0,2,1,0,1,0,2,0,0,1,2,2,0,2,1,2,1,0,1,1,1,0,1,0,0,1,1,0,0,0,1,0,1,2,0,1,1,1,0,1,2,0,1,0,2,1,0,1,2,1,1,0,0,2,1,0,1,2,0,0,1,0,0,1,0,0,2,1,2,1,1,2,0,0…
SAMP2437,Puerto Rico (USA),"Rio Grande, Bairro Carola",n/a,25_02_2018,18.35024167,-64.23309167,10,0,2,2,2,0,2,2,2,2,0,1,0,0,0,0,0,0,1,0,1,1,1,2,0,1,1,0,0,1,2,1,0,0,2,0,0,0,0,0,0,0,2,1,1,0,2,0,2,1,2,2,1,0,0,2,2,2,0,1,1,1,0,1,0,0,0,1,0,2,0,0,0,0,0,0,1,1,1,0,0,1,0,0,0,2,0,0,1,0,1,1,2,1,0,1,1,0,1,0,1,0,1,0,0,1,1,0,0,1,1,0,0,0,1,1,0,1,0,1,1,1,1,0,1,0,1,0,0,1,0,1,2,0,1,0,0,1,0,2,2,2,2,1,2,1,0,2,2,0,1,1…
SAMP2439,Puerto Rico (USA),"Villas de Loiza, Rio Grande, Colony1",n/a,25_02_2018,18.38885833,-64.13329722,10,1,0,1,1,1,1,0,0,1,0,0,0,1,0,1,2,0,2,0,0,1,0,2,0,2,0,0,0,0,1,0,2,0,2,0,0,1,0,0,1,0,1,1,1,1,1,0,2,0,1,1,2,0,0,2,0,1,0,1,2,1,0,2,0,0,0,0,0,1,0,0,0,2,1,1,0,0,0,0,0,0,2,0,0,1,0,0,0,0,0,0,0,1,1,1,0,1,1,1,1,0,1,2,0,2,1,0,0,1,2,2,1,0,1,0,2,0,0,0,1,0,1,0,1,0,2,0,0,1,0,2,2,1,1,0,1,1,1,1,2,0,1,0,1,1,…
SAMP2441,Puerto Rico (USA),"Mediania Alta, Loiza, Rio Grande, Colony1",n/a,25_02_2018,18.42036111,-64.15818611,10,0,0,1,1,0,1,1,1,0,0,1,0,1,0,0,0,1,0,1,1,1,1,2,0,2,0,0,1,0,0,1,2,0,1,1,0,1,0,0,1,0,0,0,0,1,0,0,2,0,1,0,2,0,0,1,1,0,1,2,1,0,0,2,0,0,1,1,2,1,0,2,1,2,0,0,2,2,0,0,0,2,0,0,0,1,2,0,1,0,1,0,2,1,0,2,0,2,2,1,0,0,0,0,2,1,2,0,2,1,1,0,1,0,0,0,0,0,1,1,1,0,1,2,0,0,2,0,0,0,0,2,2,1,2,0,2,1,1,0,1,0,0,0…
SAMP2446,Puerto Rico (USA),Toa Alta,n/a,14_05_2018,18.38613889,-65.784,10,0,2,2,2,0,2,0,2,0,0,2,1,0,0,2,0,0,0,1,0,1,0,2,1,1,0,0,0,0,1,2,2,0,2,0,0,0,2,0,0,0,1,2,0,0,2,0,2,1,1,1,1,0,0,2,1,1,0,2,1,1,1,1,0,0,0,1,0,2,1,0,0,0,1,0,2,1,0,1,0,1,1,2,0,1,1,1,1,0,1,0,0,1,1,2,1,0,0,2,1,0,0,1,1,2,1,0,0,0,2,1,2,0,0,1,2,0,1,1,1,0,1,2,0,0,2,0,2,1,0,2,1,1,1,0,1,2,0,1,0,1,0,0,1,0,1,0,1,0,2,1,2,1,0,2,1,1,1,2,2,0,2,2…
SAMP2448,Puerto Rico (USA),Toa Alta,n/a,14_05_2018,18.38613889,-65.784,10,1,1,2,2,1,0,0,0,0,0,1,0,2,0,1,2,1,0,0,0,0,1,1,1,1,0,0,0,0,1,0,1,0,1,0,0,0,1,0,0,0,1,1,1,1,0,0,2,1,2,0,1,0,0,2,1,1,0,2,1,1,1,2,1,0,0,1,1,1,1,0,1,1,0,0,0,0,2,1,0,1,1,1,0,1,0,2,0,0,0,1,2,0,1,0,0,2,2,2,1,0,1,2,1,1,0,0,0,0,1,0,0,0,1,0,1,1,0,1,0,1,1,2,0,0,1,0,1,0,1,2,1,0,1,0,0,2,2,0,1,1,1,2,2,2,1,0,1,1,2,0,1,1,0,0,1,1,1,2,2,0,2,2…
SAMP2449,Puerto Rico (USA),Toa Alta,n/a,14_05_2018,18.38613889,-65.784,10,0,1,2,2,0,1,2,0,1,0,1,1,0,0,1,0,0,1,0,1,0,0,1,1,1,0,0,1,0,1,1,2,0,2,0,1,1,0,0,0,0,0,0,1,1,1,0,2,0,0,2,0,0,1,1,1,1,0,0,1,1,2,1,2,0,0,0,1,1,0,0,0,1,1,0,0,1,1,0,0,1,0,0,0,2,0,0,1,0,0,0,1,0,0,1,0,2,1,1,2,0,1,0,1,1,0,0,1,1,2,0,1,0,1,0,1,1,1,0,1,2,1,1,1,0,1,0,1,1,1,1,0,1,2,0,2,2,1,0,1,2,0,1,1,1,0,0,0,1,2,0,1,0,0,1,0,0,1,1,2,0,2,1…
SAMP2450,Puerto Rico (USA),Toa Alta,n/a,14_05_2018,18.38613889,-65.784,10,0,1,2,2,0,1,0,0,0,0,1,0,0,0,1,0,0,1,0,1,1,1,2,0,1,1,0,2,0,0,1,2,0,1,0,1,0,2,0,1,0,0,1,0,1,2,0,2,1,1,2,0,0,0,1,1,1,0,1,1,1,0,1,2,1,1,1,0,1,0,0,1,1,0,0,2,1,0,1,0,1,0,1,0,1,0,1,1,0,0,1,1,0,0,0,0,0,2,0,0,0,2,0,1,0,1,0,0,2,2,1,1,0,1,0,0,0,1,1,2,0,1,0,1,0,2,0,1,1,1,1,1,0,1,0,0,2,0,0,2,2,1,0,2,0,0,1,1,0,1,1,1,0,1,0,0,0,2,1,2,0,1,1…
SAMP2451,Puerto Rico (USA),Toa Alta,n/a,14_05_2018,18.38613889,-65.784,10,0,1,0,1,2,2,1,0,0,0,2,0,2,1,1,1,0,0,0,2,2,1,1,1,1,1,0,0,0,2,2,2,0,1,0,0,0,1,0,0,0,0,0,0,2,2,0,2,1,0,2,1,0,0,2,1,1,0,1,1,0,0,0,1,0,0,0,0,2,1,0,0,1,0,0,1,0,1,1,0,0,1,1,0,2,2,0,0,0,1,0,0,0,0,1,0,0,2,0,2,0,1,1,0,1,1,0,0,0,2,0,2,0,1,0,2,0,1,0,2,2,2,1,1,0,1,0,0,1,2,2,0,1,1,0,2,2,0,0,1,2,0,2,1,1,0,2,1,0,1,0,1,0,0,1,1,0,0,2,1,0,2,0…
SAMP2453,Puerto Rico (USA),"Anasco, Barrio Hatillo ",n/a,14_05_2018,18.30108333,-66.81661111,10,1,0,2,0,1,1,1,1,2,2,2,0,0,0,0,0,0,0,1,0,1,1,1,2,2,1,1,0,0,2,2,2,0,0,0,2,0,0,0,2,0,0,0,0,1,0,0,2,1,0,0,0,0,0,2,1,0,0,0,1,0,0,1,0,1,0,0,0,1,1,1,1,0,1,0,0,0,0,1,0,0,1,0,0,2,0,1,2,0,0,0,2,1,0,2,0,0,1,1,0,0,0,0,0,2,2,0,0,0,2,0,1,0,1,0,2,1,1,1,2,0,1,0,1,0,2,0,2,1,1,1,1,2,2,0,1,2,2,0,1,1,0,1,1,0,0,0,0,0,2,2,2…
SAMP2455,Puerto Rico (USA),Anasco,n/a,14_05_2018,18.30108333,-66.81661111,10,1,1,0,2,1,1,0,0,1,0,2,0,0,1,2,1,1,0,0,1,0,1,0,1,1,1,0,1,0,2,2,2,1,2,0,0,1,1,0,1,0,0,1,0,1,2,0,2,0,2,1,0,0,0,2,2,0,0,0,1,1,0,1,1,2,0,1,1,0,0,0,0,0,1,0,0,0,0,2,0,1,0,2,0,0,1,2,2,0,0,0,2,0,1,1,0,1,0,1,1,0,1,1,1,1,0,0,0,1,1,0,1,0,0,0,2,1,1,1,1,2,2,2,1,0,2,1,0,2,1,1,1,1,0,0,2,1,1,0,1,2,1,0,2,1,0,0,0,0,1,0,1,1,0,1,1,0,1,2,1,0,…
SAMP2456,Puerto Rico (USA),Anasco,n/a,14_05_2018,18.30108333,-66.81661111,10,2,1,1,1,1,1,0,1,2,0,1,0,0,1,2,0,1,0,0,1,0,0,1,2,0,0,2,1,0,2,1,2,0,1,0,1,0,1,0,1,0,1,0,0,1,1,0,1,0,1,1,0,0,0,1,1,0,0,1,0,0,0,1,0,0,0,2,0,0,0,0,2,1,0,0,1,0,0,1,0,1,0,1,0,1,2,0,0,0,2,0,0,1,0,1,0,0,2,2,0,0,1,0,2,2,0,0,0,1,2,0,1,0,1,1,2,0,1,1,1,1,2,1,1,0,2,0,0,0,1,1,0,1,2,1,2,2,1,0,0,1,0,1,1,2,0,0,2,0,2,2,1,0,0,1,2,0,0,2,2,0,…
SAMP2458,Puerto Rico (USA),Santa Isabel ,n/a,14_05_2018,17.97869444,-65.62413889,10,0,1,1,2,1,0,1,0,0,1,1,0,0,0,1,0,0,1,0,1,0,1,2,0,1,2,0,1,0,1,2,1,0,0,0,0,1,0,0,2,0,0,1,1,2,2,0,2,0,0,0,0,1,1,1,1,1,0,1,1,0,2,1,0,1,0,0,0,2,0,0,0,1,0,0,0,0,2,1,0,2,1,1,0,0,1,1,1,0,0,0,2,0,0,1,0,1,0,1,0,0,1,1,0,1,1,0,0,2,1,1,1,0,2,1,1,1,1,1,2,2,2,0,2,0,2,0,1,0,1,1,1,0,1,0,0,1,2,2,1,0,0,1,1,0,0,0,1,0,2,0,1,0,0,1,1,1,2…
SAMP2460,Puerto Rico (USA),Santa Isabel ,n/a,14_05_2018,17.97869444,-65.62413889,10,1,2,2,2,2,1,2,0,2,0,2,0,1,0,2,0,0,2,0,0,2,2,1,0,2,0,0,1,0,0,0,2,1,1,0,1,1,2,0,0,0,0,0,0,0,0,0,1,1,1,0,1,0,0,2,0,1,0,1,0,1,1,0,1,0,0,1,0,1,0,0,2,1,1,0,1,0,1,1,0,1,1,1,0,1,2,1,0,0,1,0,2,1,0,1,1,2,0,1,0,0,1,1,0,1,0,0,0,0,1,1,0,0,2,0,1,0,0,1,1,0,1,0,0,0,1,0,1,0,2,1,0,1,1,0,2,2,2,1,0,1,0,0,2,0,0,1,0,0,2,0,2,1,0,2,0,0,2…
SAMP2461,Puerto Rico (USA),Santa Isabel ,n/a,14_05_2018,17.97869444,-65.62413889,10,1,2,1,2,1,0,0,0,1,2,1,0,1,0,1,2,0,0,0,1,0,1,2,2,2,1,0,1,0,0,1,1,0,0,0,1,1,0,0,1,0,0,1,1,0,1,0,2,1,1,0,1,0,0,2,2,0,0,1,0,1,0,0,1,0,0,1,0,2,1,1,1,1,0,0,1,1,2,0,0,0,0,0,0,1,1,0,0,0,0,0,1,0,0,0,0,0,0,0,0,0,1,1,0,1,1,0,0,1,1,0,1,0,0,1,2,0,1,2,1,2,2,0,1,0,0,1,0,0,2,2,1,0,2,0,2,1,1,0,1,1,0,0,1,1,0,0,0,0,2,0,0,1,0,0,2,0,2…
SAMP2462,Puerto Rico (USA),"Santa Isabel , Carr. 1, Km 99.9 Int. Bo. Jauca, Sector Destino",n/a,14_05_2018,17.97869444,-65.62413889,10,1,1,1,2,1,1,0,1,0,0,1,0,1,2,1,1,0,1,0,0,1,1,1,0,1,0,1,0,0,2,1,1,0,2,0,0,0,0,0,0,0,0,2,1,1,0,0,2,0,0,1,1,0,0,1,1,1,0,0,0,0,1,0,0,0,1,1,0,1,1,0,1,0,0,0,1,0,0,0,0,1,1,0,0,1,2,1,1,0,1,0,2,0,1,1,2,2,0,1,0,0,1,0,0,0,2,0,0,0,2,0,1,0,1,0,1,1,1,2,2,0,1,0,0,0,2,0,1,0,1,2,1,…
SAMP2463,Puerto Rico (USA),Santa Isabel ,n/a,14_05_2018,17.97869444,-65.62413889,10,2,2,1,1,0,1,0,0,0,0,2,0,0,0,0,1,0,0,0,2,2,1,2,0,2,0,0,0,0,2,1,1,0,0,1,0,1,0,0,0,0,0,0,0,2,0,0,1,1,0,0,1,0,0,1,0,1,1,2,0,0,0,0,1,1,1,1,0,1,1,0,0,0,1,1,1,0,1,1,0,1,1,1,0,1,1,0,1,0,1,0,1,0,0,1,0,0,1,0,0,0,0,0,1,2,0,0,0,1,2,1,1,0,1,1,0,1,0,1,0,1,0,1,2,1,0,0,1,0,0,2,0,1,0,0,1,1,2,1,1,1,1,0,2,1,0,1,0,0,1,2,1,0,0,1,0,0,0…
SAMP2464,Puerto Rico (USA),Santa Isabel ,n/a,14_05_2018,17.97869444,-65.62413889,10,0,0,1,2,1,1,0,0,1,0,1,0,0,0,1,0,0,0,1,0,0,0,1,1,2,1,0,0,0,2,2,1,1,0,0,0,0,0,0,2,0,0,0,0,1,2,0,1,1,2,1,0,1,0,1,0,0,0,2,0,1,1,1,1,1,0,0,0,2,0,0,0,0,0,1,1,1,1,1,0,2,1,1,0,1,0,1,0,0,0,1,2,1,0,0,0,0,0,1,1,0,1,1,0,1,1,0,0,1,1,0,0,0,2,0,2,1,0,1,0,1,1,0,1,0,2,1,1,1,2,2,1,1,1,0,2,1,0,1,0,1,0,0,0,0,0,1,0,0,2,2,0,1,0,0,2,1,1…
SAMP2466,Puerto Rico (USA),Anasco,n/a,24_05_2018,18.30616667,-66.83927778,10,0,2,0,2,0,2,0,1,2,0,1,0,0,0,2,0,0,1,1,0,1,1,1,0,2,1,0,1,0,1,1,1,0,2,0,0,0,1,0,1,0,2,0,0,0,2,0,1,1,2,1,0,0,0,0,1,1,0,1,0,1,0,0,0,0,1,1,0,1,0,0,0,0,1,1,0,0,0,0,0,1,1,0,0,0,1,0,2,0,1,0,1,1,0,1,0,1,0,1,1,0,1,0,1,2,1,0,0,0,2,0,2,0,1,1,1,0,1,2,1,1,0,0,0,0,2,0,1,1,0,1,1,1,1,1,1,2,1,1,1,1,0,0,2,1,0,0,1,0,1,0,2,0,0,1,2,1,1,2,1,0,…
SAMP2468,Puerto Rico (USA),Anasco,n/a,24_05_2018,18.30616667,-66.83927778,10,0,1,1,0,0,0,2,0,1,0,1,1,0,2,1,2,0,0,0,2,0,1,1,0,2,1,0,0,0,0,2,0,0,1,0,0,2,0,0,1,0,1,0,0,0,1,0,1,1,1,0,0,0,0,1,2,1,0,1,0,1,0,0,1,0,0,0,1,2,0,1,1,1,0,0,1,1,0,0,0,1,0,0,0,0,1,1,2,0,1,2,2,0,0,0,0,0,0,1,1,0,1,0,1,0,1,0,0,1,1,0,1,0,0,0,0,2,0,1,2,0,2,0,2,0,1,1,2,0,0,1,0,1,2,0,1,1,2,1,0,0,1,0,1,1,0,1,0,0,2,2,0,1,0,0,2,0,1,2,0,0,…
SAMP2469,Puerto Rico (USA),Anasco,n/a,24_05_2018,18.30616667,-66.83927778,10,1,2,0,2,0,0,1,0,1,0,0,0,0,0,0,1,0,0,0,1,0,2,1,1,1,1,0,1,0,2,0,2,0,1,1,0,0,0,0,2,0,0,1,1,1,2,0,2,0,1,2,1,0,0,2,2,1,0,0,2,1,2,2,0,2,0,0,0,1,1,0,2,1,1,0,1,1,0,0,0,2,2,0,0,1,0,1,1,0,1,0,2,0,1,0,0,1,0,0,0,0,1,0,1,1,1,0,2,1,0,1,0,0,1,0,2,0,1,0,1,1,1,0,1,0,2,1,0,1,1,2,1,1,1,0,1,1,0,1,2,1,1,1,1,1,0,1,1,0,1,0,1,1,1,0,2,1,0,2,1,0,…
SAMP2470,Puerto Rico (USA),Anasco,n/a,24_05_2018,18.30616667,-66.83927778,10,0,0,2,2,1,2,0,0,1,0,2,0,0,0,0,0,1,0,1,0,1,0,1,1,2,0,0,1,0,0,0,2,1,0,0,0,1,1,0,1,0,1,0,0,0,1,0,2,0,2,1,2,0,0,2,2,1,0,1,1,0,0,1,0,1,0,1,0,2,0,0,1,0,1,0,0,0,1,0,0,0,1,0,0,1,1,0,1,0,2,0,1,1,0,0,1,0,0,2,0,0,1,1,0,2,1,0,0,0,2,1,2,0,0,0,1,1,0,0,2,0,1,1,1,0,2,1,1,0,0,2,0,1,0,2,0,0,1,1,0,1,1,0,2,0,1,0,1,0,1,2,1,0,0,0,0,0,2,2,0,0,…
SAMP2471,Puerto Rico (USA),Anasco,n/a,24_05_2018,18.30616667,-66.83927778,10,0,1,2,1,1,1,0,0,1,0,2,0,0,0,0,1,0,0,0,1,0,1,1,0,2,1,0,0,0,1,2,2,1,1,0,1,0,0,0,1,0,0,0,0,2,0,0,1,2,0,0,0,0,0,1,2,1,0,1,0,1,2,0,0,1,0,2,1,2,0,0,0,0,2,1,1,0,0,1,0,0,0,0,0,1,0,0,2,0,0,0,0,0,0,1,0,0,0,0,1,0,1,1,0,0,1,0,2,0,1,0,1,0,1,2,0,1,1,0,0,1,1,2,0,0,0,0,0,1,0,2,2,0,2,0,1,2,2,2,0,1,0,1,2,1,0,0,1,0,1,0,1,0,0,1,1,0,0,2,1,0,…
SAMP2473,Puerto Rico (USA),Comercio,n/a,24_05_2018,18.22741667,-65.79786111,10,1,1,2,1,0,2,0,1,1,0,2,1,0,0,0,1,0,1,0,1,1,2,2,0,2,2,0,0,0,1,2,2,0,0,0,1,0,1,0,0,0,0,0,1,0,1,0,2,1,1,1,1,0,1,2,1,2,0,2,0,2,1,1,0,0,0,0,0,1,0,0,2,0,0,0,1,0,0,1,0,0,2,1,0,2,0,1,1,0,0,0,1,1,0,1,1,0,2,0,2,0,2,0,2,1,2,0,0,1,1,1,2,0,2,1,2,1,1,1,2,1,1,1,1,0,2,0,1,0,1,2,2,1,1,0,2,1,1,0,1,1,0,2,1,1,0,0,1,0,2,0,1,0,2,1,2,0,2,1,2,…
SAMP2475,Puerto Rico (USA),Comercio,n/a,24_05_2018,18.22741667,-65.79786111,10,1,2,0,2,0,1,0,0,2,0,2,1,1,0,0,1,0,0,1,1,2,1,1,0,2,1,0,1,0,2,2,2,0,1,0,1,0,1,0,1,0,0,0,1,0,1,0,1,1,0,1,0,0,0,1,1,0,0,1,0,2,0,0,0,1,0,0,0,1,1,1,0,2,0,0,1,1,1,0,0,1,1,0,0,2,0,0,1,0,1,0,2,0,0,0,1,1,2,2,1,0,0,0,0,1,0,0,0,1,1,0,1,0,0,1,2,0,0,2,0,1,2,2,0,0,1,0,2,0,0,2,2,1,1,1,1,1,1,0,2,1,0,1,0,2,0,1,0,0,2,0,1,2,1,1,2,1,0,2,2,…
SAMP2476,Puerto Rico (USA),Comercio,n/a,24_05_2018,18.22741667,-65.79786111,10,0,1,1,2,0,0,0,0,1,1,1,0,0,0,0,0,1,1,0,1,2,1,2,0,1,1,0,1,0,2,2,2,1,1,1,0,1,0,0,2,0,0,0,1,1,1,0,2,0,2,2,0,0,1,2,1,0,1,1,1,0,2,2,0,0,0,0,1,1,0,0,0,1,1,1,0,0,0,0,0,0,0,0,0,2,0,1,1,0,1,0,1,2,1,0,1,1,2,1,1,0,0,1,1,1,0,0,0,0,0,0,2,0,0,1,1,2,0,0,1,2,2,1,0,0,2,0,1,1,2,2,1,1,1,0,1,1,0,2,2,1,1,1,1,1,0,0,1,0,1,1,1,0,1,1,0,1,0,2,2,…
SAMP2477,Puerto Rico (USA),Comercio,n/a,24_05_2018,18.22741667,-65.79786111,10,0,1,1,1,0,0,1,0,0,0,2,1,2,0,1,2,1,0,0,1,1,2,1,0,1,0,0,2,0,1,1,2,0,0,1,0,0,0,0,1,0,0,2,2,2,0,0,1,1,1,0,0,0,0,2,0,1,0,1,0,1,1,0,1,0,0,2,0,2,0,0,0,0,0,0,1,1,1,0,0,1,1,0,0,2,1,0,2,0,0,0,1,0,0,0,2,0,0,0,0,0,0,1,0,1,0,0,0,1,2,1,1,0,2,0,0,1,1,2,0,1,2,2,0,0,1,2,0,0,0,2,1,0,2,0,1,0,2,0,1,1,1,1,2,0,0,0,0,0,2,2,0,1,0,0,1,0,0,2,2,…
SAMP2480,Puerto Rico (USA),Tibes,n/a,1_11_2017,18.049,-65.377,10,0,1,1,0,1,1,1,1,0,1,2,1,0,1,1,0,1,0,0,2,0,1,1,1,1,0,0,0,0,1,1,1,1,0,0,1,2,0,0,2,0,1,0,0,0,2,0,2,0,1,2,1,0,0,2,1,1,0,1,2,0,0,2,0,0,0,1,1,2,0,0,0,0,2,1,0,0,1,2,0,0,1,2,0,1,0,1,1,0,0,0,2,0,1,1,0,1,0,1,0,0,1,2,1,1,1,0,1,1,1,0,1,0,1,1,1,1,1,2,1,2,2,2,2,0,1,0,0,0,0,1,2,0,0,0,1,2,0,2,1,1,1,0,2,2,0,1,0,0,2,0,1,1,0,1,1,0,1,2,0,0,2,1,1,1,0,2,…
SAMP2482,Puerto Rico (USA),Sector Santa Isabel ,n/a,1_8_2017,18.03211111,-65.62130556,10,1,2,2,1,0,1,1,0,0,0,1,0,0,0,1,0,1,1,0,1,1,2,2,2,2,0,0,0,0,2,1,1,1,1,0,0,1,1,0,0,0,1,0,1,1,0,0,2,0,1,0,0,0,1,0,1,0,0,2,1,0,1,0,0,2,0,1,0,1,1,0,2,0,1,0,0,0,0,2,0,1,0,2,0,1,1,0,1,0,0,0,2,1,1,1,1,0,1,1,1,0,1,1,1,1,0,0,0,0,1,0,1,0,0,2,1,1,0,2,2,0,0,1,1,0,2,0,0,0,0,1,0,0,2,0,0,1,2,1,1,0,1,0,2,1,0,0,1,0,2,2,2,0,0,2,…
SAMP2484,Puerto Rico (USA),Salinas,n/a,1_10_2007,18.00472222,-65.73852778,10,0,2,2,1,1,1,0,0,1,1,2,1,1,1,1,0,1,2,0,0,0,0,2,2,1,0,0,0,0,1,0,1,0,1,0,0,1,1,0,1,0,1,0,2,0,1,0,2,1,1,1,0,1,1,1,2,0,0,2,0,1,1,0,1,0,0,1,0,1,0,0,1,1,0,0,1,1,0,1,0,1,2,0,0,2,0,1,0,0,1,0,0,0,1,2,0,1,0,2,1,0,0,1,1,2,0,0,0,1,2,1,1,0,0,1,2,0,1,2,1,2,1,2,1,0,1,1,1,0,0,1,2,1,1,0,1,1,1,0,1,1,0,1,2,2,0,1,0,0,2,0,2,1,1,2,2,1,1,1,2,0,…
SAMP2486,Puerto Rico (USA),"Juana Diaz, Sector Ranavales",n/a,1_11_2007,18.05063889,-65.50077778,10,1,2,0,2,0,0,0,1,1,1,1,1,1,0,0,1,0,0,0,1,1,2,1,1,1,0,0,0,0,2,1,1,0,0,0,0,0,1,0,1,0,0,0,0,0,0,0,1,0,0,0,0,1,0,1,2,2,0,0,0,1,0,0,1,0,0,0,1,1,0,1,1,2,1,1,1,0,0,0,0,1,1,0,0,1,0,1,2,0,2,0,2,1,0,1,0,1,0,2,0,0,0,1,1,2,1,0,0,2,2,0,1,0,1,0,1,0,0,1,1,0,0,0,0,0,2,0,0,0,1,2,2,0,2,0,0,2,1,1,2,1,1,1,2,1,0,0,2,0,2…
SAMP2487,Puerto Rico (USA),Ponce,n/a,1_11_2007,18.01933333,-65.37611111,10,1,1,2,0,0,1,0,0,0,0,0,1,1,0,2,1,2,0,0,1,0,1,1,1,2,0,0,0,0,0,0,1,0,2,0,0,2,0,0,0,0,1,0,1,1,2,0,1,0,1,2,1,0,0,1,1,0,0,2,2,1,0,2,2,0,0,0,0,1,0,1,0,1,1,1,1,0,1,2,0,1,1,1,0,1,1,1,1,0,1,0,1,0,0,1,0,1,0,0,1,0,1,1,1,0,1,0,1,0,0,0,1,0,0,0,1,0,1,1,2,0,1,2,1,0,2,0,1,1,0,2,1,0,2,0,1,2,0,1,1,1,0,1,1,1,0,0,1,1,1,0,1,0,1,1,2,1,1,2,1,0,1,…
SAMP2488,Puerto Rico (USA),Cayey,n/a,1_8_2007,18.1105,-65.83411111,10,1,2,2,0,1,1,0,0,0,0,0,0,0,1,1,0,0,0,0,0,1,0,2,1,2,0,0,1,0,2,1,2,0,1,0,0,1,1,0,1,0,1,2,0,0,0,0,2,1,1,1,0,1,1,2,0,1,0,2,0,0,1,1,0,1,0,2,0,2,1,0,2,1,0,0,0,0,2,0,0,1,0,0,0,2,0,0,1,0,2,0,1,0,0,1,1,0,1,2,0,0,0,0,0,2,0,0,0,1,2,0,2,0,0,2,1,0,0,1,1,1,1,1,1,0,1,0,1,0,0,1,1,1,1,0,0,1,1,0,1,2,2,1,1,1,0,1,0,0,1,0,1,0,0,1,0,1,1,2,0,0,1,0,0,1…
SAMP2489,Puerto Rico (USA),Aguada #1,n/a,27_02_2009,18.37938889,-66.81552778,10,1,1,1,1,0,1,0,0,0,1,0,0,0,0,1,1,0,0,0,1,1,1,1,1,2,2,0,0,0,1,2,2,0,1,0,0,1,2,0,0,0,1,1,1,1,2,0,2,0,1,0,1,0,0,2,1,1,0,2,2,0,1,1,0,0,1,0,0,1,0,1,1,1,0,0,1,2,2,2,0,2,2,0,0,1,0,1,0,0,0,0,1,0,2,0,1,0,2,2,1,0,0,0,0,2,1,0,1,1,2,1,0,0,1,1,2,1,0,1,1,0,1,2,1,0,2,1,1,1,0,2,1,1,2,0,1,2,2,1,1,1,2,0,2,2,0,1,2,0,1,1,0,0,0,0,2,0,2,1,2…
SAMP2490,Puerto Rico (USA),Corozal,n/a,27_02_2009,18.33019444,-65.70369444,10,0,0,2,0,1,1,0,1,0,1,0,1,0,0,0,1,0,0,0,2,0,1,2,0,1,0,0,0,0,1,1,2,0,1,0,0,0,0,0,0,0,0,0,0,1,1,0,2,1,2,1,0,0,2,2,1,1,0,0,0,0,2,0,0,0,0,1,0,2,1,0,1,0,2,0,1,1,1,1,0,2,0,1,0,2,1,0,2,0,1,0,2,1,1,1,0,0,2,2,1,0,0,0,2,2,0,0,0,0,2,0,1,0,1,0,1,0,0,1,1,0,2,0,0,0,1,0,0,1,0,1,1,1,1,0,1,2,1,0,1,2,1,2,1,2,1,2,0,0,1,1,2,0,0,1,2,0,1,2,2,0…
SAMP2492,Puerto Rico (USA),Aguada,n/a,27_02_2009,18.37872222,-66.81083333,10,1,1,1,1,0,1,0,0,1,1,1,1,0,1,1,1,0,0,1,1,1,2,1,0,1,0,0,1,0,0,0,1,0,0,0,0,0,0,0,0,0,0,1,1,1,1,0,2,0,0,0,0,0,0,2,1,2,0,0,0,0,1,0,2,1,0,2,0,2,0,1,0,1,0,1,0,1,1,1,0,0,1,0,0,2,0,1,1,0,2,1,1,0,0,0,1,2,0,0,1,0,1,0,0,0,1,0,0,0,2,0,1,0,1,0,1,0,0,0,0,0,1,1,0,0,1,0,0,0,0,0,1,1,1,1,0,2,2,2,1,2,2,0,1,2,0,1,2,0,2,0,0,0,1,0,1,1,2,2,1,1,…
SAMP2494,Puerto Rico (USA),Aguada #5,n/a,6_3_2009,18.382,-66.81094444,10,0,1,2,2,0,1,0,1,0,0,1,0,1,2,1,0,1,0,0,0,1,0,0,0,2,1,0,0,0,1,2,1,0,1,0,1,0,1,0,0,0,0,1,0,1,2,0,2,0,1,2,0,0,0,1,0,0,0,2,2,1,0,2,1,1,0,0,0,2,1,0,0,2,1,0,0,1,2,0,0,1,0,0,0,2,0,2,0,0,1,0,2,0,1,1,2,1,0,0,0,0,0,1,1,0,1,0,0,1,1,1,1,0,1,1,0,1,0,0,0,1,2,1,0,0,1,2,1,0,0,2,2,1,2,0,2,2,0,2,0,0,0,0,2,2,0,1,1,1,1,1,1,0,0,1,2,1,1,2,2,0,1,2,…
SAMP2495,Puerto Rico (USA),Mayaguez,n/a,6_3_2009,18.21905556,-66.85530556,10,1,1,2,1,2,1,1,0,1,0,1,2,1,0,0,0,1,0,0,2,1,1,1,0,2,0,0,1,0,1,2,2,1,1,0,1,1,1,0,1,0,1,0,0,1,0,0,1,0,1,0,0,1,0,2,1,0,0,1,0,0,1,0,1,0,0,1,0,2,0,0,2,1,0,1,2,1,1,0,0,2,0,0,0,1,2,1,1,0,0,0,1,1,2,1,1,1,0,0,0,0,1,2,2,0,2,0,0,1,0,0,0,0,0,0,2,0,1,0,1,0,1,2,2,0,1,0,2,0,0,1,1,0,0,2,2,2,1,1,1,1,1,0,2,2,0,0,2,0,2,1,1,1,0,1,1,1,1,2,2,0,…
SAMP2496,Puerto Rico (USA),Guayama #1,n/a,6_3_2009,17.98869444,-65.91311111,10,1,0,1,0,1,0,0,1,1,0,2,0,1,0,1,0,1,2,1,1,1,2,2,1,1,0,0,0,0,0,1,2,0,0,2,0,0,0,0,0,0,0,0,0,1,1,0,2,1,1,1,0,0,1,1,1,1,0,0,1,1,0,1,2,0,0,1,0,0,0,0,2,1,0,0,0,1,1,0,0,1,1,0,0,1,1,1,1,0,0,0,0,1,0,2,0,1,1,0,1,0,1,0,1,0,1,0,0,0,1,1,2,0,2,1,1,2,0,1,0,1,2,2,1,0,0,1,0,0,1,1,0,1,0,1,0,2,1,2,0,1,1,1,2,1,0,1,0,0,2,0,2,0,1,2,1,0,1,2,2,…
SAMP2497,Puerto Rico (USA),Aguada #2,n/a,27_02_2009,18.37911111,-66.80927778,10,2,1,2,2,0,2,0,0,1,1,1,0,0,1,0,0,0,0,0,1,1,0,0,1,1,1,0,1,0,0,1,1,0,1,0,0,0,1,0,1,0,0,1,0,0,0,0,2,1,1,0,0,1,0,2,1,2,0,2,0,0,0,0,0,1,0,0,0,1,0,0,2,2,2,0,1,0,2,0,0,1,0,0,0,2,2,0,0,0,1,0,2,1,0,2,0,0,1,0,2,0,1,1,0,1,1,0,0,1,0,0,1,0,1,1,0,1,0,1,1,2,1,1,0,1,1,0,1,0,1,2,2,1,1,0,1,1,2,0,0,1,0,0,2,0,0,0,1,0,2,1,2,0,0,2,2,1,2,2,0…
SAMP2499,Puerto Rico (USA),Aguada #1,n/a,27_02_2009,18.37938889,-66.81552778,10,1,2,0,2,1,0,0,0,1,0,0,0,0,0,1,0,0,0,0,0,0,0,2,0,1,1,0,1,0,1,2,1,0,1,0,1,0,0,0,1,0,2,0,0,1,0,0,1,0,0,1,1,2,1,0,1,1,0,1,1,2,0,1,0,0,0,1,0,2,0,0,0,1,0,1,0,1,2,1,0,1,1,0,0,1,0,1,1,0,0,0,1,1,1,1,2,0,1,1,1,0,1,1,0,1,1,0,0,0,2,0,1,0,1,1,2,2,1,2,1,0,2,1,2,0,1,1,1,1,0,2,0,1,2,0,0,1,1,0,1,2,0,1,1,2,1,1,1,2,0,2,2,2,0,1,2,1,0,1,1…
SAMP2500,Puerto Rico (USA),Quebradillas,n/a,27_02_2009,18.47858333,-65.04991667,10,0,1,2,2,1,1,1,0,1,0,2,0,0,0,1,0,0,1,0,1,2,2,1,0,2,0,1,1,0,1,2,2,1,1,0,0,2,0,0,1,0,0,0,0,1,1,0,2,1,2,1,0,0,0,2,1,1,0,1,2,1,0,2,0,1,0,0,0,1,0,1,0,2,0,0,0,1,2,2,0,1,1,1,0,2,0,0,1,0,1,0,2,0,2,1,0,1,0,1,1,0,1,0,0,2,1,0,0,0,2,0,1,0,1,1,1,0,0,0,0,0,1,0,2,0,1,0,0,1,0,1,2,0,2,0,1,1,1,2,1,1,1,0,2,0,0,0,2,0,1,1,1,0,0,1,1,0,1,…
SAMP2501,Puerto Rico (USA),Moca 1a,n/a,6_3_2009,18.40052778,-66.88236111,10,2,1,2,1,0,2,0,1,1,0,2,2,0,2,1,2,1,1,0,1,1,1,1,1,1,0,0,0,0,1,1,1,0,2,0,0,2,1,0,0,0,1,0,0,1,0,0,2,1,1,0,0,0,1,2,2,1,0,1,0,1,1,0,1,0,0,1,0,2,1,1,0,1,0,0,0,1,2,0,0,2,0,0,0,1,0,1,1,0,1,0,0,0,2,0,0,1,1,0,0,0,0,1,0,1,1,0,0,2,0,0,1,0,1,1,1,2,1,1,1,1,0,1,0,0,1,0,0,0,0,2,1,1,1,0,1,2,2,0,0,1,0,0,1,0,0,0,0,0,1,2,0,1,0,0,2,0,1,2,2,0,2…
SAMP2502,Puerto Rico (USA),Corozal #3,n/a,21_02_2009,18.29302778,-65.69327778,10,1,1,2,1,1,0,0,0,0,1,1,0,0,1,1,1,0,1,0,1,1,2,1,1,1,1,0,0,0,2,2,1,0,0,0,1,1,0,0,1,0,0,0,0,1,0,0,1,2,1,0,0,0,1,0,1,1,0,1,0,0,0,0,0,0,0,1,0,1,1,0,0,0,0,0,0,1,0,0,0,1,1,0,0,1,1,0,0,0,0,0,2,0,1,0,0,1,2,2,2,0,1,1,1,2,0,0,0,0,2,0,1,0,1,0,0,1,0,1,1,1,2,0,1,0,1,0,1,1,1,2,2,0,1,0,2,2,1,1,1,0,1,2,1,1,1,1,2,0,1,0,1,1,0,0,1,1,0,2,…
SAMP2503,Puerto Rico (USA),Moca #4,n/a,6_3_2009,18.406,-66.8795,10,1,0,1,1,1,2,1,1,2,0,2,0,0,0,1,0,1,2,0,0,1,1,1,1,1,0,0,0,0,0,1,2,0,1,0,1,1,0,0,1,0,0,0,1,0,1,0,1,0,1,1,0,0,0,1,1,0,0,1,0,0,0,0,2,0,0,1,0,1,0,0,0,2,1,0,1,0,2,0,0,2,0,0,0,1,0,0,1,0,0,1,1,1,1,1,1,0,0,2,0,0,1,1,1,2,2,0,0,1,2,0,0,0,2,2,0,0,1,1,2,1,0,2,0,0,2,0,0,1,2,1,2,0,1,0,1,2,1,1,2,0,1,0,1,2,0,0,2,1,2,2,1,0,0,1,2,0,1,2,2,0,0,0,2,1,2,…
SAMP2505,Puerto Rico (USA),Guayanilla #2,n/a,1_1_2009,18.01861111,-65.21408333,10,1,1,2,1,1,0,1,0,1,0,0,0,0,0,1,1,0,1,0,1,1,0,2,0,1,0,0,0,1,1,2,2,1,1,0,0,2,1,0,2,0,0,0,0,0,1,0,1,2,1,0,1,0,0,1,2,1,0,0,0,0,0,1,1,1,0,1,1,2,0,0,2,0,0,2,1,0,1,0,0,2,0,0,0,1,0,1,0,0,0,0,2,1,1,1,0,1,0,2,0,0,0,0,1,2,1,0,0,0,2,0,1,0,0,0,1,0,1,1,0,1,2,1,1,0,2,1,0,1,0,1,1,0,1,0,1,2,2,1,1,1,2,0,1,1,0,0,0,0,2,1,1,0,1,1,1,1,1,2…
SAMP2507,Puerto Rico (USA),"Sector Juan Diaz, #2 ",n/a,1_1_2007,18.04952778,-65.49791667,10,1,0,0,1,1,1,0,2,1,2,2,0,1,1,0,0,0,0,0,1,0,1,2,1,1,2,0,0,0,1,2,2,0,2,1,0,1,0,0,0,0,1,2,1,1,2,0,2,1,2,0,0,0,0,1,0,0,0,0,1,0,2,1,1,0,0,1,0,2,0,0,2,1,2,0,0,0,2,0,0,1,0,0,0,2,0,1,1,0,1,0,2,0,1,1,1,1,1,2,0,0,0,0,0,1,0,0,0,2,1,0,1,0,2,1,1,0,0,0,0,0,2,1,2,0,1,0,1,1,1,2,0,1,1,0,0,2,1,2,0,0,1,0,1,1,0,1,1,0,1,0,2,0,1…
SAMP2508,Puerto Rico (USA),Guayama #3,n/a,1_1_2007,18.00216667,-65.89088889,10,0,1,1,0,1,1,0,0,0,0,0,1,0,0,1,0,0,1,0,1,0,0,0,1,2,1,1,0,0,0,1,2,0,1,0,0,2,0,0,2,0,1,0,1,0,1,0,2,2,1,1,0,0,0,2,1,0,0,1,1,1,0,1,0,1,0,0,0,2,0,1,1,1,1,0,2,1,1,0,0,2,2,0,0,1,0,0,1,0,1,0,0,0,0,1,1,0,1,1,1,0,1,0,0,1,0,0,0,1,1,1,1,0,1,1,0,1,0,1,0,0,2,2,1,0,2,0,1,1,0,1,2,0,1,1,1,2,1,2,1,0,1,1,0,1,0,2,2,0,1,2,1,1,0,1,1,1,1,2,0,…
SAMP2509,Puerto Rico (USA),Mayaguez #2,n/a,1_2_2007,18.17794444,-66.85633333,10,0,2,2,1,0,1,0,0,1,0,1,2,1,1,0,1,1,1,0,1,0,1,1,1,2,1,0,1,0,0,1,1,0,1,1,0,1,1,0,1,0,0,0,0,1,0,0,1,1,1,1,0,0,1,2,1,0,1,0,1,1,0,1,1,1,0,2,1,1,0,0,1,2,1,0,0,0,1,1,0,1,1,1,0,2,0,0,2,0,0,0,1,1,0,1,0,1,0,1,1,0,1,2,0,1,0,0,1,1,2,0,2,0,2,0,1,0,0,0,2,0,1,1,1,0,2,0,0,1,0,2,0,0,2,0,0,1,1,0,1,1,0,0,1,1,1,2,1,1,2,1,2,1,1,1,1,2,1,1,1…
SAMP2511,Puerto Rico (USA),"Ponce, Serralles #2",n/a,1_3_2007,18.01844444,-65.38072222,10,1,1,2,1,0,1,0,0,1,0,1,1,1,1,1,1,0,0,0,2,0,1,1,2,2,1,0,0,0,1,1,1,0,0,0,1,1,0,0,2,0,1,0,2,1,1,0,2,1,1,1,2,0,0,1,1,1,0,0,1,1,1,1,1,0,1,1,0,0,1,0,1,1,1,0,1,0,1,1,0,2,1,1,0,1,0,2,2,0,0,0,2,0,0,0,1,0,1,1,1,0,0,0,1,1,0,0,0,1,1,0,1,0,0,1,0,2,0,2,0,0,1,1,1,0,1,0,0,0,2,2,1,1,2,0,1,1,1,1,1,2,0,0,1,1,0,0,0,0,2,1,0,0,0,0…
SAMP2513,Puerto Rico (USA),"Sector Villalba, Bayamon ",n/a,1_1_2007,18.35280556,-65.82888889,10,0,1,0,1,1,1,0,1,1,0,1,0,1,1,1,1,0,0,0,0,1,1,1,1,2,0,0,0,0,0,1,1,0,2,0,1,1,0,0,0,0,0,0,1,1,2,0,2,0,1,1,0,0,1,2,1,0,0,0,1,1,0,1,1,0,0,1,1,1,1,0,1,1,1,2,0,0,1,1,0,1,0,1,0,1,0,0,1,0,1,0,2,0,0,1,0,1,0,1,0,0,0,0,1,1,1,0,0,2,1,0,1,0,0,1,0,1,1,2,1,1,0,0,1,0,2,0,1,1,2,2,0,1,2,0,1,2,0,0,0,1,1,0,2,1,2,0,0,0,2,0,2…
SAMP2517,Puerto Rico (USA),Juana Diaz #3,n/a,1_12_2007,18.05841667,-65.48905556,10,1,2,2,2,1,1,1,0,1,0,2,0,1,0,1,0,0,0,0,1,0,1,0,1,1,0,0,0,0,1,0,1,0,2,0,0,1,0,0,1,0,0,0,1,1,1,0,2,2,0,2,0,1,0,2,1,0,0,1,1,0,0,0,0,1,0,1,0,2,0,1,1,1,2,1,1,1,2,1,0,1,0,0,0,1,0,0,1,0,1,1,1,0,0,1,0,2,1,1,0,0,0,0,0,1,1,0,0,0,1,0,0,0,1,0,1,1,1,0,1,1,2,0,1,0,1,0,0,1,1,1,1,0,1,0,2,2,0,1,0,1,0,0,2,0,1,0,2,0,2,0,2,0,0,1,0,1,0,…
SAMP2518,Puerto Rico (USA),n/a,n/a,6_4_2004,NA,#VALUE!,10,1,1,1,2,0,0,1,0,0,1,0,0,0,1,0,0,1,1,0,0,1,2,1,1,1,0,1,0,0,2,0,1,0,2,0,0,0,0,0,0,0,1,2,0,1,1,0,1,0,2,1,2,0,1,2,2,1,0,1,1,1,1,2,0,0,0,1,2,0,0,0,0,0,0,1,2,1,2,2,0,0,2,1,0,2,0,0,1,0,1,0,1,2,0,0,1,2,1,0,1,0,1,0,2,0,0,0,0,0,1,1,2,0,2,0,1,1,0,2,1,1,2,1,1,0,2,1,0,2,1,1,2,0,2,1,2,1,1,0,2,0,2,2,0,0,0,1,1,2,1,0,0,1,1,0,1,1,0,2,0,0,2,0,0,0,0,1,1,2,0,1…
SAMP2520,Puerto Rico (USA),n/a,n/a,6_4_2004,NA,#VALUE!,10,2,2,2,1,0,1,1,1,0,1,1,0,0,0,0,0,0,1,0,0,2,1,0,1,0,1,1,1,0,1,2,0,0,2,0,0,0,0,0,1,0,0,0,0,1,1,0,2,2,1,0,0,1,0,2,2,0,1,2,1,1,1,2,0,0,0,0,0,1,0,0,1,1,0,2,1,2,0,0,0,0,2,0,0,1,1,2,1,0,0,0,1,1,0,0,0,1,1,0,1,0,0,1,0,0,0,0,0,0,1,1,1,0,0,0,0,1,0,1,1,1,1,1,1,0,1,0,1,2,1,2,1,0,1,0,0,1,1,0,1,0,1,1,0,0,0,1,0,0,2,1,1,0,2,0,2,0,2,1,1,0,1,0,1,2,1,2,1,1,2,1…
SAMP2521,Puerto Rico (USA),n/a,n/a,6_4_2004,NA,#VALUE!,10,1,2,1,1,1,1,1,0,0,1,2,0,0,2,0,0,0,0,0,0,1,1,1,0,0,2,1,2,0,0,2,2,1,2,0,1,0,1,0,1,0,0,0,1,0,0,0,1,2,2,0,0,0,0,0,1,0,0,1,0,1,0,0,1,0,0,1,2,0,0,0,0,0,0,2,1,1,0,0,0,1,2,0,0,1,0,2,0,0,0,2,1,0,1,0,1,0,1,0,0,0,0,2,1,0,2,0,0,0,1,0,2,0,0,1,1,0,0,0,2,1,1,1,1,0,2,1,2,1,1,2,2,0,1,0,1,2,2,0,0,2,0,0,1,0,0,2,0,1,0,2,0,1,2,0,2,0,2,1,1,0,2,1,0,2,0,2,2,0,2,1…
SAMP2523,Puerto Rico (USA),n/a,n/a,6_4_2004,NA,#VALUE!,10,0,0,1,0,1,1,1,0,0,1,2,0,1,1,0,0,1,0,1,0,2,2,1,0,1,0,0,1,0,1,2,2,1,0,0,0,1,2,0,0,0,1,2,0,0,0,0,2,2,1,0,0,0,1,1,1,1,0,2,0,2,1,1,0,0,0,0,1,1,0,1,0,0,0,0,0,1,1,0,0,1,0,0,0,1,0,1,1,0,1,1,2,1,1,0,1,0,1,0,0,0,0,0,0,0,0,0,0,0,1,0,2,0,1,1,0,0,0,2,2,1,2,0,1,0,1,0,1,1,1,2,2,0,0,0,2,2,1,0,2,0,0,1,1,0,0,2,0,0,0,2,0,0,1,0,2,0,1,0,1,0,1,0,1,1,1,1,1,0,2,2…
SAMP2524,Puerto Rico (USA),Corozal #1,n/a,19_02_2009,18.34372222,-65.67188889,10,0,1,2,2,0,2,0,0,0,0,1,0,0,2,2,0,0,2,0,1,0,0,1,0,2,0,0,1,0,1,2,2,0,1,0,0,1,1,0,2,0,1,0,2,1,2,0,1,0,1,2,0,0,1,1,2,1,0,1,0,1,0,1,1,0,0,0,0,2,0,0,1,1,0,2,2,0,1,0,0,1,1,0,0,1,0,0,1,0,1,2,1,1,0,0,0,0,1,1,1,0,0,0,1,1,1,0,0,0,2,0,1,0,1,1,2,1,0,1,1,2,2,0,2,0,2,0,0,1,1,1,2,1,1,0,2,2,0,0,1,1,1,0,1,0,0,1,1,0,1,2,1,1,0,0,1,0,1,1,…
SAMP2944,Puerto Rico (USA),Pueblo San Lorenzo,n/a,1_5_2018,18.19044444,-64.03913889,10,0,2,1,2,1,0,0,0,1,0,1,1,0,1,0,1,0,0,0,2,1,2,2,1,2,1,0,1,0,0,0,2,0,1,0,0,0,0,0,0,0,2,0,0,0,0,0,1,1,1,0,1,1,0,2,2,1,0,0,0,1,2,0,1,0,0,0,2,2,0,0,2,1,1,0,1,1,0,0,0,1,1,0,0,2,0,1,1,0,0,0,2,0,2,1,0,0,1,2,1,0,1,1,1,1,1,0,0,1,2,0,0,0,1,1,0,0,2,1,1,1,1,0,0,0,2,0,1,1,1,1,1,1,2,0,2,2,2,0,1,0,0,1,1,0,0,2,1,0,1,1,1,1,2,1,2,…
SAMP2945,Puerto Rico (USA),Barrio Cupey,n/a,1_5_2018,18.35169444,-65.94822222,10,0,1,1,0,2,0,0,0,1,0,2,0,0,1,0,0,0,0,1,1,0,1,1,0,2,1,0,1,0,1,2,1,0,0,0,0,1,0,0,1,0,0,1,0,1,1,0,2,1,0,1,1,0,0,0,1,0,0,1,0,1,0,0,1,1,0,0,1,0,0,1,0,2,1,0,0,0,0,2,0,2,2,1,0,1,0,1,1,0,1,0,1,1,0,1,1,1,0,0,0,0,1,0,1,1,1,0,0,0,1,0,2,0,1,0,0,0,0,1,1,2,2,2,1,0,2,1,0,1,0,2,1,0,2,0,1,2,1,0,1,1,0,1,1,1,1,1,1,0,1,1,1,1,1,1,2,0,0,1,…
SAMP2946,Puerto Rico (USA),Puerto Nuevo,n/a,1_4_2018,18.41652778,-65.91683333,10,0,0,2,0,1,1,0,0,1,1,2,1,1,0,1,2,0,0,0,0,1,1,2,1,2,1,0,1,0,1,1,1,0,2,1,0,1,1,0,2,0,0,1,1,2,1,0,2,1,2,1,0,0,0,1,1,0,0,1,0,1,1,0,1,1,0,0,1,2,0,0,1,0,0,0,1,1,0,0,0,2,2,0,0,0,0,0,0,0,0,1,1,1,0,1,0,1,1,0,0,0,1,1,1,1,0,0,1,0,1,0,2,0,0,0,0,2,0,0,1,1,1,1,1,0,1,0,1,1,0,1,2,0,1,0,0,2,1,0,0,1,1,2,1,0,0,0,0,0,1,0,1,0,0,1,1,2,2,2,…
SAMP2947,Puerto Rico (USA),Cayey,n/a,15_02_2018,18.11163889,-65.82830556,10,0,0,0,0,2,2,1,0,2,0,0,0,1,0,2,1,1,0,0,2,1,2,1,1,2,0,1,1,0,1,2,1,0,2,0,0,1,1,0,1,0,0,0,1,0,1,0,2,0,0,0,1,0,0,1,2,0,0,2,1,0,0,1,0,2,0,0,0,1,0,0,0,2,0,1,0,2,1,0,0,2,2,0,0,1,0,1,1,0,2,0,2,0,0,1,0,1,1,0,1,0,1,0,0,1,1,0,0,1,1,1,1,0,1,1,0,1,1,0,1,1,2,2,2,0,1,1,1,2,2,2,0,0,2,0,2,1,2,0,1,2,1,1,2,1,0,0,2,0,1,0,2,0,0,1,1,0,2,1,2,0,1…
SAMP2948,Puerto Rico (USA),Cupey,6/14/2n/a18,14_06_2018,18.39125,-65.93880556,10,0,2,1,0,1,0,0,2,1,0,1,1,0,0,0,1,1,1,0,1,0,2,2,1,1,0,1,1,0,1,0,2,0,1,0,0,0,1,0,1,0,1,0,0,0,1,0,1,1,1,2,2,1,1,2,1,0,0,2,2,1,0,2,1,1,0,1,1,1,0,0,0,1,1,0,1,2,0,1,0,2,1,1,0,1,0,2,1,0,1,0,1,0,1,0,0,0,1,0,0,0,0,0,1,0,1,0,0,1,0,0,2,0,1,0,2,1,2,0,0,1,2,1,0,0,1,1,1,0,0,2,1,1,1,0,0,2,0,1,2,0,0,0,0,0,0,2,1,0,1,1,0,1,0,0,1,1,1,0,…
SAMP2949,Puerto Rico (USA),"Jayuya, A-37, Res. Matel #1 Km. 2.2",n/a,1_6_2018,18.22725,-65.40586111,10,0,2,1,0,1,0,0,1,1,0,1,1,0,0,0,1,1,0,0,0,0,1,1,1,2,0,0,1,0,1,0,1,0,1,0,0,1,1,0,0,0,0,1,1,1,2,0,2,1,0,1,0,0,0,1,1,0,0,1,2,0,2,2,1,0,0,1,2,1,0,0,0,0,1,0,0,1,1,0,0,2,2,0,0,1,1,1,0,0,1,0,1,0,0,0,1,1,1,1,0,0,1,0,1,1,0,0,0,0,2,0,2,0,1,0,1,0,1,1,0,1,1,1,1,0,0,0,0,0,2,1,1,1,1,0,0,2,1,1,1,2,1,1,1,1,0,1,1,…
SAMP2950,Puerto Rico (USA),"Jayuya, A-37, Res. Matel #1 Km. 2.2",n/a,1_6_2018,18.22725,-65.40586111,10,1,2,0,1,0,2,1,0,1,0,1,0,2,0,1,1,0,1,1,1,1,0,1,2,2,1,0,0,0,1,1,1,0,0,0,0,1,0,0,0,0,0,1,0,1,1,0,2,0,1,1,0,0,0,2,2,1,0,0,2,0,1,2,1,1,0,1,0,1,0,0,1,1,2,0,2,1,0,0,0,1,1,0,0,1,0,0,1,0,1,0,1,0,1,1,1,1,1,1,0,0,2,1,1,2,1,0,0,0,2,2,2,0,0,0,0,1,1,1,1,1,1,2,1,0,2,1,1,2,0,2,0,0,2,0,2,2,1,0,1,1,0,0,1,1,1,0,2,…
SAMP2951,Puerto Rico (USA),"Jayuya, A-37, Res. Matel #1 Km. 2.2",n/a,1_6_2018,18.22725,-65.40586111,10,1,1,0,0,0,0,0,1,1,0,1,1,0,0,0,0,1,0,0,0,0,1,2,0,2,0,1,1,0,1,1,2,0,0,0,1,0,1,0,1,0,0,0,0,0,2,0,2,1,1,2,0,0,0,2,2,1,0,0,2,0,0,2,1,2,0,1,1,1,0,1,1,0,1,0,0,0,1,1,0,1,2,1,0,1,1,0,2,0,2,0,1,0,0,1,1,0,0,2,0,0,1,1,0,2,1,0,0,1,2,1,0,0,2,2,1,0,1,0,2,1,0,2,1,0,2,0,0,1,1,2,1,1,2,0,0,1,0,0,0,1,1,0,1,0,0,0,1,…
SAMP2952,Puerto Rico (USA),"Jayuya, A-37, Res. Matel #1 Km. 2.2",n/a,1_6_2018,18.22725,-65.40586111,10,1,1,1,1,0,2,1,0,1,0,1,1,0,0,1,0,0,1,1,0,1,0,0,1,1,0,0,0,0,0,1,2,0,1,0,0,0,0,0,2,0,1,1,1,1,2,0,2,0,1,2,1,1,1,1,1,0,0,1,1,0,0,1,1,1,0,1,0,0,1,1,0,1,0,1,0,1,0,1,0,2,0,1,0,1,0,0,1,0,0,0,2,0,0,1,0,0,0,2,0,0,1,0,1,2,2,0,0,0,2,0,0,0,0,1,0,1,0,1,0,1,0,0,1,0,1,0,0,0,0,1,0,0,1,0,1,1,0,0,1,0,0,0,1,1,1,0,0,…
SAMP2953,Puerto Rico (USA),"Jayuya, A-37, Res. Matel #1 Km. 2.2",n/a,1_6_2018,18.22725,-65.40586111,10,1,2,1,1,0,2,1,0,1,0,1,0,1,0,1,0,0,1,1,0,0,0,0,0,1,0,0,0,0,0,1,2,0,2,0,0,0,0,0,1,0,1,1,1,1,2,0,2,1,2,2,1,0,0,1,1,1,0,1,1,0,0,1,1,1,0,1,0,1,0,1,0,1,0,1,0,1,0,1,0,1,1,1,0,1,0,0,1,0,0,0,2,0,0,1,1,0,0,1,0,0,1,0,1,1,2,0,2,0,1,0,0,0,1,1,0,1,0,1,0,1,0,1,0,0,1,0,0,0,0,1,0,1,1,0,1,1,0,0,1,0,0,0,2,2,0,0,0,…
SAMP2954,Puerto Rico (USA),"Jayuya, A-37, Res. Matel #1 Km. 2.2",n/a,1_6_2018,18.22725,-65.40586111,10,0,0,1,1,0,1,0,1,1,1,1,0,0,2,0,0,0,0,0,0,2,1,1,0,2,0,0,0,0,2,0,2,1,1,0,1,0,0,0,1,0,0,0,0,1,1,0,0,0,1,1,1,1,0,1,0,1,0,0,1,1,1,1,0,1,0,0,0,1,0,0,0,1,1,1,0,0,1,2,0,0,1,2,0,1,0,0,2,0,1,0,2,1,1,0,0,1,0,2,1,0,1,0,0,2,0,0,1,1,2,0,2,0,0,1,0,0,0,2,1,1,1,1,1,0,2,0,0,0,1,2,1,1,1,0,1,1,1,1,2,2,1,0,1,1,0,0,0,…
SAMP2955,Puerto Rico (USA),"Jayuya, A-37, Res. Matel #1 Km. 2.2",n/a,1_6_2018,18.22725,-65.40586111,10,0,1,1,1,1,0,0,0,1,0,1,0,0,0,1,0,0,0,0,0,0,0,1,2,1,1,0,0,0,0,1,2,0,0,0,0,2,2,0,2,0,0,0,0,1,2,0,1,1,1,0,0,0,0,1,2,2,0,2,2,1,0,2,1,1,0,0,1,1,0,1,2,1,1,0,0,0,1,1,0,1,1,1,0,1,0,0,1,0,0,0,1,1,1,0,0,0,0,1,1,0,0,0,1,0,0,0,2,0,2,1,1,0,1,0,0,1,2,1,2,2,2,2,0,0,2,0,0,1,1,2,1,0,0,0,0,1,2,0,2,1,0,2,2,0,0,2,1,…
SAMP2956,Puerto Rico (USA),"Bo. Duey Bajo, Km 48.5, San German",n/a,3_5_2018,18.11927778,-66.91858333,10,0,1,2,0,1,0,0,1,1,0,1,0,0,0,0,0,1,0,0,0,1,0,1,2,1,0,0,2,0,0,0,2,0,0,0,1,1,0,0,1,0,0,0,0,1,1,0,1,1,0,1,0,0,0,1,1,1,0,1,1,0,0,1,1,0,0,1,0,1,0,0,1,1,0,1,0,1,1,0,0,2,1,0,0,1,0,0,2,0,1,0,1,1,0,0,0,0,1,1,2,0,0,1,1,1,0,0,0,0,1,0,1,0,1,1,0,1,2,2,2,2,1,1,0,0,2,0,0,2,1,2,1,1,2,0,1,1,1,0,0,2,0,0,0,0,0,0,…
SAMP2957,Puerto Rico (USA),"Bo. Duey Bajo, Km 48.5, San German",n/a,3_5_2018,18.11927778,-66.91858333,10,1,1,2,0,0,1,0,0,0,0,2,0,0,1,0,0,1,1,1,2,1,0,0,0,1,0,0,0,0,0,0,2,1,1,0,0,0,1,0,1,0,0,0,1,2,0,0,2,0,1,0,0,0,0,2,0,1,0,1,0,0,0,0,0,0,0,1,0,0,0,1,1,1,0,0,1,0,0,0,0,1,0,0,0,1,1,0,2,0,1,0,2,2,0,1,0,0,1,2,0,0,0,0,0,2,0,0,0,1,2,1,1,0,1,1,1,1,0,1,1,0,1,1,1,0,2,0,1,1,1,1,2,0,2,0,1,1,2,1,0,0,1,0,1,1,0,0,…
SAMP2959,Puerto Rico (USA),"Bo. Duey Bajo, Km 48.5, San German",n/a,3_5_2018,18.11927778,-66.91858333,10,0,1,0,0,1,1,0,0,1,0,1,0,1,0,1,0,1,0,0,0,0,0,2,1,1,1,0,1,0,0,1,2,1,1,0,0,2,0,0,1,0,0,0,0,1,0,0,2,0,0,0,1,0,0,1,2,0,0,1,1,1,1,1,1,1,0,0,0,0,0,0,1,0,1,0,2,1,1,0,0,1,0,0,0,1,1,0,2,0,1,0,0,0,0,1,1,0,0,1,1,0,0,2,0,2,1,0,0,0,2,1,0,0,1,2,2,1,1,2,2,2,0,1,0,0,2,0,1,0,0,2,1,0,1,0,0,2,2,0,0,2,0,1,1,0,1,0,…
SAMP2960,Puerto Rico (USA),"Bo. Duey Bajo, Km 48.5, San German",n/a,3_5_2018,18.11927778,-66.91858333,10,1,1,1,1,1,1,1,0,1,0,1,0,1,0,0,0,2,0,0,2,0,2,0,1,2,0,0,0,0,1,2,1,0,1,1,0,1,0,0,1,0,0,0,1,1,1,0,1,1,1,1,0,0,0,1,2,0,0,1,0,0,0,0,1,1,0,1,0,0,0,1,1,1,0,0,1,0,0,0,0,0,0,0,0,1,0,0,1,0,0,0,1,1,0,0,1,0,1,1,1,0,1,1,0,1,0,0,0,0,1,1,1,0,1,1,0,0,0,1,2,1,2,2,1,0,2,1,1,1,0,1,0,0,2,0,1,1,1,2,0,0,2,0,1,2,0,0,…
SAMP2961,Puerto Rico (USA),"Bo. Duey Bajo, Km 48.5, San German",n/a,3_5_2018,18.11927778,-66.91858333,10,0,0,1,2,1,1,0,0,1,0,1,1,0,0,0,1,0,0,0,0,0,1,1,1,2,0,0,0,0,0,1,2,0,0,0,0,1,0,0,1,0,0,1,0,1,1,0,1,2,1,1,2,0,0,1,1,1,2,2,2,1,1,2,0,2,0,1,1,1,0,0,2,2,1,0,0,1,0,1,0,2,1,0,0,1,2,0,1,0,1,0,2,0,0,0,1,1,0,1,2,0,0,0,0,1,1,0,0,1,2,1,0,0,1,0,1,2,1,1,2,1,1,0,1,0,2,0,1,0,1,2,1,1,2,0,1,1,1,1,1,1,1,1,1,1,0,0,…
SAMP3093,Puerto Rico (USA),Corozal,n/a,2009,18.33019444,-65.70369444,10,0,0,1,0,1,0,1,1,1,2,1,0,0,0,1,1,0,0,0,0,1,1,2,1,1,0,0,0,0,1,1,2,0,1,1,0,2,0,0,0,0,0,0,0,1,1,0,2,1,0,1,0,0,0,2,1,2,0,2,2,1,2,2,0,1,0,1,1,0,1,0,0,0,2,0,0,1,0,1,0,1,2,1,0,1,0,1,1,0,1,0,2,0,1,0,0,1,0,1,0,0,0,0,2,1,1,0,0,2,2,0,1,0,0,0,1,1,1,1,1,0,2,1,0,0,2,1,0,0,1,2,0,0,2,0,2,2,0,1,0,0,1,0,2,1,0,0,0,0,2,0,0,1,1,0,2,1,1,2,1,0,1,2,1…
SAMP3194,Puerto Rico (USA),Corozal #1,n/a,2_9_2021,18.34372222,-65.67188889,10,0,1,1,0,1,0,0,0,1,1,1,0,0,1,1,1,0,0,0,1,1,1,0,0,0,0,0,1,2,1,1,2,0,1,0,0,1,1,0,2,0,0,1,1,1,0,0,1,1,1,0,0,2,0,0,1,0,0,2,0,1,2,0,1,0,0,0,0,1,0,0,0,1,0,0,1,0,0,0,0,1,2,0,0,1,0,0,1,0,1,0,1,1,0,0,1,0,1,2,0,0,0,2,1,2,1,0,0,1,2,1,0,0,0,1,1,1,0,2,2,0,1,2,0,0,2,0,1,0,0,2,1,1,1,2,1,2,2,0,0,0,1,1,0,0,1,1,1,0,1,1,1,1,1,0,1,0,1,2,0,…
SAMP3276,Puerto Rico (USA),Rio Piedras,n/a,14_06_2018,18.37844444,-65.93055556,10,0,0,0,1,0,2,0,0,1,1,2,0,0,1,1,2,1,1,0,0,0,2,1,1,2,1,0,0,0,1,2,1,0,1,0,1,0,1,0,1,0,0,1,1,0,2,0,2,0,0,0,0,0,1,2,0,1,0,0,1,0,0,1,0,0,0,0,0,1,0,0,0,1,0,0,1,1,1,1,0,1,0,1,0,1,0,1,1,0,2,1,2,0,2,1,0,0,0,0,0,0,1,1,2,2,0,0,2,2,1,0,0,0,0,1,0,1,1,1,1,1,1,1,1,0,2,1,1,1,1,2,2,2,1,0,1,1,1,0,0,1,1,0,1,1,0,0,2,0,2,2,1,1,1,1,1,0,2,1…
SAMP3277,Puerto Rico (USA),Juana Dias,n/a,14_06_2018,18.02811111,-65.47719444,10,0,0,0,1,1,0,1,0,0,0,1,0,1,0,2,0,2,0,0,0,0,2,1,1,0,1,0,0,2,0,2,0,0,0,0,1,0,0,0,0,0,1,0,2,1,1,0,1,1,1,1,2,0,1,2,2,0,0,2,2,1,1,1,1,2,0,1,0,2,0,0,1,1,0,0,0,0,1,0,0,2,0,0,0,1,0,0,1,0,0,0,2,1,0,1,0,0,1,1,1,0,2,1,0,1,0,0,0,0,1,0,1,0,1,1,1,0,0,0,1,0,1,2,0,0,1,0,1,0,0,2,1,0,1,0,2,1,1,1,1,2,1,1,1,1,0,0,1,1,2,1,1,1,0,1,2,0,2,2,…
SAMP3278,Puerto Rico (USA),"Santa Isabel, Portal del Valle",n/a,18_06_2018,18.00947222,-65.61736111,10,0,2,2,1,0,1,0,1,0,0,1,0,1,0,2,0,0,0,0,0,0,1,2,2,1,1,1,1,0,0,1,1,0,2,0,0,1,0,0,0,0,1,0,1,1,0,0,2,2,2,0,0,0,0,1,2,1,0,1,1,1,0,1,0,0,0,1,0,1,0,0,2,1,1,0,0,1,0,1,0,2,1,1,0,1,1,0,0,0,0,0,1,0,0,0,0,1,0,1,2,0,0,2,1,0,0,0,2,0,1,1,1,0,0,1,2,0,0,1,1,1,2,0,1,0,2,1,1,0,1,2,1,0,2,0,0,1,2,0,1,2,1,0,1,1,1,0,0,…
SAMP3279,Puerto Rico (USA),"Pozo Hondo, Guayama",n/a,18_06_2018,18.00902778,-65.61725,10,0,2,1,2,0,1,0,1,1,0,2,0,1,0,1,0,0,1,0,1,1,1,2,0,1,1,0,1,0,0,2,1,0,0,0,1,1,0,0,1,0,0,0,1,0,1,0,2,1,0,1,1,0,0,2,2,1,1,0,0,1,1,1,2,1,0,1,0,2,0,0,2,1,0,0,1,2,1,2,0,2,1,1,0,1,1,1,1,0,2,0,1,0,1,1,1,0,0,0,0,0,0,0,0,0,1,0,1,1,0,0,2,0,1,1,1,0,0,2,1,1,2,0,0,0,1,1,0,1,1,2,1,0,1,0,1,2,1,1,1,1,0,0,1,0,0,1,1,0,2,1,1,0,0,1,…
SAMP3280,Puerto Rico (USA),"Cayey, Comunidad San Tomas",n/a,18_06_2018,18.10711111,-65.82644444,10,0,1,1,1,0,2,0,0,1,0,2,1,0,0,1,1,0,0,0,1,2,2,2,0,2,0,0,1,0,2,0,1,0,2,0,1,1,1,0,1,0,0,1,1,2,2,0,1,1,0,2,0,0,2,2,2,2,0,2,1,1,2,2,1,0,0,1,0,2,0,0,1,1,1,1,2,1,0,0,0,2,2,0,0,1,1,0,2,0,1,0,2,0,1,0,1,0,0,0,1,0,1,1,2,0,0,0,0,0,0,0,2,0,0,0,0,0,0,1,2,2,2,1,1,0,2,1,0,1,0,0,2,1,1,0,1,1,0,1,1,1,1,0,1,1,0,0,1,0,2,…
SAMP3281,Puerto Rico (USA),"Reparto Montellano, Cayey",n/a,18_06_2018,18.11063889,-65.85505556,10,0,2,2,2,1,1,0,0,0,1,2,0,0,0,1,0,0,0,1,0,2,1,1,0,1,0,0,0,2,0,0,0,0,2,0,0,1,0,0,1,0,0,0,2,0,1,0,1,1,2,1,0,0,0,1,0,1,0,0,1,0,0,1,1,0,0,1,0,1,1,0,0,2,1,2,1,1,0,1,0,2,1,1,0,1,1,1,2,0,1,0,2,0,1,1,2,1,1,1,0,0,0,1,0,1,0,0,0,0,1,0,0,0,1,1,1,1,2,2,2,0,1,2,1,0,2,0,1,0,1,2,1,0,2,0,2,2,1,2,0,0,1,0,1,1,0,1,2,1,2,0…
SAMP3282,Puerto Rico (USA),"Expreso Luis A. Ferre, Cayey",n/a,18_06_2018,18.13880556,-65.88666667,10,0,1,1,0,0,2,0,0,0,0,2,1,0,0,2,2,0,0,1,1,1,1,2,1,0,1,0,1,0,2,1,2,0,1,0,0,2,1,0,1,0,0,1,1,1,1,0,2,1,1,0,1,0,0,0,2,1,0,2,0,2,1,0,1,1,1,1,0,1,0,0,0,2,0,0,1,0,2,2,0,2,0,1,0,1,0,2,1,0,0,0,2,1,2,1,0,2,1,0,1,0,1,2,1,0,0,0,0,1,0,1,0,0,1,1,0,0,0,0,1,1,2,1,0,0,0,0,0,0,1,2,1,0,2,0,1,1,2,0,2,1,1,0,2,1,0,0,1,0,…
SAMP3283,Puerto Rico (USA),"Gurabo, Universidad del Turabo",n/a,18_06_2018,18.2435,-65.99244444,10,0,1,0,1,0,1,0,0,0,0,1,1,0,0,2,0,0,1,0,2,0,0,1,1,1,0,0,1,0,2,0,2,0,0,0,0,1,0,0,1,0,2,1,1,2,1,0,2,2,2,0,2,0,0,2,0,1,0,2,0,1,0,0,0,0,0,2,0,2,0,0,1,0,1,0,0,0,1,1,0,1,2,1,0,1,1,1,0,0,2,0,2,0,1,1,0,2,0,1,1,0,1,0,1,2,0,0,1,0,2,0,0,0,1,0,2,1,1,0,1,1,2,1,0,0,2,0,1,2,2,2,2,1,2,0,0,1,2,1,1,0,0,2,1,2,0,1,2,0,1,…
SAMP3284,Puerto Rico (USA),"San Juan, Av. Paran·",n/a,18_06_2018,18.3835,-65.93991667,10,1,2,0,0,1,2,0,0,0,0,1,0,0,0,2,0,0,1,0,2,2,1,1,0,2,0,0,2,0,1,2,1,1,1,0,1,0,1,0,1,0,2,1,1,1,2,0,1,2,0,2,1,0,1,2,1,1,0,1,2,1,0,2,1,0,0,0,0,2,0,1,1,0,0,0,0,0,2,0,0,1,1,0,0,1,0,1,1,0,2,0,1,0,1,0,0,1,0,1,2,0,0,0,1,1,2,0,0,0,2,0,1,0,1,1,1,0,1,1,1,0,1,0,0,0,2,0,2,0,1,2,1,1,2,0,1,2,0,1,1,2,1,2,1,0,0,2,1,0,2,1,0,1,0,0,…
SAMP3286,Puerto Rico (USA),Aguadilla,n/a,15_06_2018,18.48138889,-66.85111111,10,1,1,0,0,0,1,0,0,0,0,1,0,0,1,1,2,1,0,0,1,0,0,1,1,2,0,0,1,0,1,1,2,0,1,1,0,0,0,0,1,0,0,2,2,2,1,0,1,1,1,1,0,0,0,2,1,0,0,0,1,1,0,1,0,0,0,2,1,1,0,1,0,1,0,1,1,1,0,1,0,1,1,1,0,1,0,1,1,0,0,0,2,1,1,1,0,2,0,1,0,0,1,0,1,0,0,0,0,1,1,0,0,0,2,0,1,0,0,0,2,1,0,2,1,0,2,0,0,1,0,2,2,2,2,0,2,1,2,0,2,1,0,1,2,1,0,1,1,0,2,0,1,1,0,1,2,1,1,2,0…
SAMP3287,Puerto Rico (USA),Aguadilla,n/a,15_06_2018,18.44305556,-66.85833333,10,0,0,1,0,1,1,0,0,0,0,1,0,0,1,1,1,1,1,0,0,1,1,2,0,2,1,0,0,0,1,1,0,0,2,0,0,1,0,0,1,0,0,2,0,1,2,0,2,1,1,2,0,0,1,1,1,0,0,0,1,1,1,1,0,0,0,1,1,1,1,0,0,2,0,2,2,0,1,1,0,1,0,0,0,1,1,0,0,0,1,0,2,0,2,0,0,0,0,2,0,0,0,0,2,2,0,0,0,0,2,0,1,0,1,1,1,1,2,0,0,2,2,1,1,0,1,1,0,1,0,2,0,0,0,0,1,1,0,0,0,2,1,0,1,0,1,1,1,1,2,1,2,0,0,1,2,1,1,2,2…
SAMP3288,Puerto Rico (USA),"Aguadilla Carrettera 107, Km 1.4",n/a,15_06_2018,18.45416667,-66.84611111,10,0,1,2,1,0,1,0,0,1,0,1,0,0,0,0,0,0,0,2,1,0,1,1,2,1,1,1,0,0,2,1,1,0,0,0,0,1,1,0,0,0,1,2,0,1,1,0,2,1,1,0,1,0,0,1,0,1,0,1,1,0,2,1,2,0,0,0,0,1,1,0,0,1,0,2,0,1,2,1,0,2,0,1,0,1,0,0,0,0,0,0,1,0,0,1,0,1,1,1,1,0,2,0,0,1,1,0,0,0,2,1,1,0,0,1,1,0,2,1,1,1,2,0,2,0,1,2,1,1,1,2,0,0,2,0,0,2,2,0,0,1,1,0,0,0,0,0,…
SAMP3289,Puerto Rico (USA),Aguadilla,n/a,15_06_2018,18.47,-66.87666667,10,1,1,1,1,1,1,0,0,0,1,2,0,1,2,1,1,0,2,0,2,1,1,1,0,2,0,0,0,0,0,2,2,0,1,0,0,1,0,0,2,0,0,2,1,1,1,0,2,0,1,1,0,0,0,2,1,1,1,1,1,0,2,1,1,0,0,0,0,2,0,0,1,0,1,1,1,0,1,0,0,1,1,0,0,1,1,1,1,0,0,0,2,1,1,2,1,1,0,1,1,0,2,2,0,0,1,0,0,0,1,0,1,0,1,1,0,0,1,0,1,2,2,0,2,0,1,1,0,2,1,2,2,0,1,0,2,0,1,0,1,0,1,0,2,0,0,0,1,0,1,1,1,1,1,1,2,0,1,2,2,0,0,0…
SAMP3290,Puerto Rico (USA),"Mayaguez, 261-279 Calle San Ignacio",n/a,15_06_2018,18.19916667,-66.86805556,10,1,0,1,1,2,1,0,0,1,1,2,0,0,1,1,0,0,1,1,0,0,1,1,1,2,1,0,1,0,2,2,1,0,1,0,0,0,0,0,0,0,0,1,0,1,0,0,2,0,1,0,0,0,2,1,1,1,0,1,0,1,0,0,1,0,0,0,1,2,0,0,0,1,0,0,0,0,1,1,0,1,1,1,0,1,0,0,1,0,0,0,1,0,0,1,1,0,1,1,0,0,0,0,1,1,0,0,0,0,2,0,1,0,1,2,2,0,1,1,1,1,0,1,1,0,1,0,1,1,2,2,0,0,1,0,0,1,2,0,1,1,1,1,2,0,0…
SAMP3291,Puerto Rico (USA),"Mayaguez, Carr. 105",n/a,15_06_2018,18.19888889,-66.9,10,0,1,0,2,1,1,0,0,2,2,1,0,0,0,1,0,0,1,0,2,1,1,2,1,1,1,0,1,0,1,0,2,1,2,1,0,1,0,0,0,0,0,1,0,1,1,0,2,1,1,1,1,0,0,2,2,2,0,2,0,0,2,0,2,1,0,1,0,2,0,0,1,1,1,0,1,2,0,1,0,2,1,1,0,1,1,1,1,0,1,1,1,0,1,0,1,1,2,1,1,0,0,1,0,0,2,0,0,0,1,0,1,0,2,0,1,0,0,0,1,0,2,2,0,0,1,1,2,1,1,2,1,1,2,0,0,1,1,1,1,1,1,0,2,1,0,2,1,0,2,0,0,1,0,0,0,2,…
SAMP3292,Puerto Rico (USA),"Mayaguez, Carr. 105",n/a,15_06_2018,18.18694444,-66.92083333,10,0,0,1,2,2,1,1,0,1,0,2,0,0,0,0,1,0,0,0,1,2,1,2,2,2,1,0,0,0,1,1,2,0,0,0,1,0,1,0,0,0,0,1,2,0,1,0,2,0,1,0,0,0,0,1,2,0,0,2,0,0,0,1,0,0,0,1,0,1,0,0,1,1,0,0,1,0,1,1,0,2,0,1,0,1,2,2,0,0,1,1,2,1,2,1,1,1,1,1,1,0,1,0,0,1,1,0,0,1,1,0,0,0,1,0,1,0,0,0,1,1,1,0,0,0,1,1,0,1,0,2,0,1,1,0,1,2,1,0,1,0,1,0,2,1,0,0,0,1,2,2,1,0,0…
SAMP3293,Puerto Rico (USA),Aguadilla,n/a,15_06_2018,18.43111111,-66.84472222,10,0,1,1,1,1,2,0,0,0,0,1,0,1,0,0,0,0,0,1,0,1,1,2,2,1,0,0,0,0,0,2,2,0,1,1,0,1,0,0,1,0,1,0,0,0,1,0,2,1,1,0,1,0,1,1,2,0,1,0,1,0,1,1,1,0,0,1,0,1,0,1,1,1,0,0,1,2,2,1,0,2,2,1,0,1,0,2,2,0,1,0,2,0,0,1,0,2,0,0,0,0,1,1,1,1,1,0,0,1,1,0,2,0,1,0,1,0,1,1,0,0,2,1,2,0,2,1,1,0,2,2,0,0,0,0,0,2,1,1,0,2,0,1,2,0,1,0,1,0,2,0,2,0,0,1,1,1,1,2,2…
SAMP3294,Puerto Rico (USA),"Mayaguez, Carr. 105",n/a,16_06_2018,18.18694444,-66.94388889,10,0,0,1,0,0,0,0,0,0,0,2,0,0,0,0,0,0,0,0,0,1,1,2,1,1,2,0,1,0,2,2,2,0,1,0,0,2,2,0,0,0,0,2,1,1,1,0,2,1,1,0,0,0,0,1,1,1,1,0,0,1,0,0,1,0,0,1,0,1,1,1,0,1,1,0,1,0,0,1,0,2,2,0,0,1,1,0,1,0,1,0,2,1,0,0,0,1,2,2,2,0,0,0,0,2,1,0,0,2,2,0,1,0,1,1,0,1,0,2,0,1,2,1,1,0,2,0,2,2,0,1,1,0,1,0,2,1,2,1,1,2,0,0,2,2,0,0,2,1,1,1,0,1,1…
SAMP3295,Puerto Rico (USA),"Mayaguez, Carr. 105",n/a,16_06_2018,18.18194444,-66.95861111,10,0,1,1,2,1,0,1,0,1,0,1,0,0,0,1,2,0,0,0,1,0,0,1,0,2,1,0,2,0,1,2,2,0,0,0,0,0,1,0,1,0,0,1,1,1,0,0,1,1,1,0,0,0,0,2,1,0,1,1,1,1,0,1,0,1,1,2,0,0,0,0,1,0,0,0,1,1,0,0,0,2,2,0,0,1,2,0,1,0,2,0,1,0,0,1,1,0,0,1,0,0,2,1,1,1,0,0,0,1,2,0,0,0,0,1,1,0,0,0,0,2,2,1,1,0,0,2,1,0,0,2,1,1,2,0,0,0,2,1,0,1,2,1,2,0,0,1,1,0,2,1,0,1,0…
SAMP3296,Puerto Rico (USA),"Mayaguez, Carr. 357",n/a,16_06_2018,18.18916667,-66.98138889,10,0,0,2,2,1,0,0,0,0,0,1,2,1,1,0,2,0,1,0,2,1,1,1,1,2,0,2,0,0,1,1,2,1,1,0,0,1,1,0,0,0,0,2,1,1,2,0,1,0,1,1,0,1,0,2,1,1,0,1,2,1,2,1,0,0,0,2,0,1,0,0,0,1,0,0,1,1,2,0,0,1,1,0,0,1,2,0,2,0,0,1,0,1,0,0,1,1,0,0,1,0,1,0,0,1,0,0,0,1,1,0,0,0,1,0,1,0,1,1,2,1,2,0,2,0,2,0,1,0,2,2,0,0,1,0,0,2,1,1,0,2,2,0,1,1,0,0,1,0,2,0,0,1,0…
SAMP3297,Puerto Rico (USA),"Moca, Carr. 357",n/a,16_06_2018,18.18833333,-65.00194444,10,1,1,1,0,0,0,1,0,1,0,1,0,1,0,1,0,1,0,0,1,0,1,2,1,1,0,0,0,0,1,2,1,0,1,1,2,0,1,0,0,0,0,0,1,1,0,0,1,1,2,0,0,0,0,2,1,1,1,0,0,0,1,0,0,0,1,1,0,2,0,0,1,1,1,0,1,0,1,1,0,1,1,1,0,1,1,0,0,0,1,0,0,0,1,1,0,2,2,1,0,0,1,1,0,2,2,0,0,0,2,0,0,0,1,0,2,0,0,2,0,1,1,2,1,0,1,0,0,0,2,2,0,0,0,0,1,2,2,1,1,0,1,2,1,2,0,1,1,0,1,0,1,1,2,1,1…
SAMP3298,Puerto Rico (USA),"Moca, Carr. 105",n/a,16_06_2018,18.18111111,-65.01388889,10,0,1,0,2,1,2,1,0,0,0,2,1,0,0,0,0,1,1,0,0,0,0,1,1,2,1,0,0,0,2,2,2,0,0,0,0,0,1,0,0,0,2,0,1,0,0,0,1,1,0,0,0,0,0,2,1,2,0,2,0,0,0,0,0,1,0,2,0,0,0,0,1,1,1,1,2,0,1,0,0,1,1,0,0,1,0,2,1,0,1,0,2,2,1,2,0,1,1,1,1,0,0,0,2,1,0,0,0,2,1,0,1,0,1,1,2,1,1,2,1,2,1,1,1,0,1,0,1,1,1,1,1,0,1,0,1,2,2,1,2,1,1,1,2,1,0,0,2,0,0,1,2,1,1,2,1…
SAMP3299,Puerto Rico (USA),"Moca, Carr. 120",n/a,16_06_2018,18.16277778,-65.00527778,10,0,2,1,1,2,1,1,0,0,0,1,0,1,0,0,0,0,0,0,0,0,2,2,0,2,0,0,2,0,1,1,2,0,0,1,0,1,0,0,2,0,0,0,1,2,1,0,1,1,2,0,1,0,0,1,1,1,0,0,1,1,2,1,0,1,0,1,0,2,0,0,0,1,0,1,0,0,0,0,0,1,1,0,0,1,0,0,0,0,0,0,1,0,0,1,0,0,2,2,1,0,2,1,1,2,1,0,0,2,2,1,0,0,1,1,1,1,1,2,1,1,1,0,0,0,2,0,0,1,1,2,1,1,2,0,1,1,2,0,1,2,1,2,1,2,0,0,2,1,2,2,1,1,0,1,1…
SAMP3301,Puerto Rico (USA),"Sabana Grande, Carr. Pr-120",n/a,16_06_2018,18.145,-65.03916667,10,1,2,1,2,1,0,1,1,2,1,2,1,0,1,2,1,0,0,1,0,0,1,1,1,2,1,0,0,0,1,1,2,0,1,1,1,1,1,0,1,0,1,1,1,0,0,0,1,2,1,1,0,0,0,2,1,1,0,1,1,0,1,1,1,1,0,0,1,1,0,0,1,2,2,0,1,2,2,1,0,2,1,0,0,1,0,2,1,0,0,1,2,1,1,0,1,1,0,1,0,0,0,0,1,2,1,0,0,1,2,1,1,0,1,0,2,0,0,0,1,0,1,0,0,0,2,0,2,0,0,2,0,2,2,0,1,2,1,0,0,1,0,0,1,1,0,0,0,0,2,1,0,…
SAMP3302,Puerto Rico (USA),"Sabana Grande, Carr. Pr-120",n/a,16_06_2018,18.12777778,-65.0475,10,0,1,1,2,1,0,0,0,0,0,1,1,0,0,1,0,0,1,0,0,0,1,1,0,1,0,0,0,2,1,0,0,1,2,0,0,0,0,0,2,0,0,0,1,2,1,0,2,0,1,1,2,0,1,1,1,2,0,0,2,1,1,1,1,1,0,1,0,1,0,0,2,1,2,1,1,2,1,0,0,1,1,0,0,1,0,1,0,0,1,0,2,0,0,1,0,0,0,1,1,0,1,1,0,1,2,0,2,1,1,0,0,0,0,2,1,1,1,2,1,2,0,1,0,0,1,0,0,0,0,2,1,1,1,0,0,0,1,2,2,2,0,0,0,2,1,0,0,0,2,2,2…
SAMP3303,Puerto Rico (USA),"Sabana Grande, Carr. Pr-120",n/a,16_06_2018,18.11277778,-65.04666667,10,1,1,2,1,0,1,1,0,2,0,1,0,0,0,1,2,1,0,1,0,0,1,2,0,1,0,0,0,0,1,1,1,0,1,1,0,1,1,1,0,0,0,0,1,0,1,0,1,0,1,0,0,0,1,2,0,1,0,0,1,0,2,1,2,0,0,0,1,1,1,1,2,1,0,0,1,1,1,2,0,1,1,0,0,1,1,2,1,0,1,0,2,1,0,1,1,0,1,1,1,0,1,1,1,1,1,0,1,0,1,1,0,0,1,0,2,0,1,2,0,0,1,2,1,0,2,1,1,0,0,2,1,1,0,1,1,2,2,0,1,0,1,1,1,0,0,0,0,0,2…
SAMP3304,Puerto Rico (USA),"Sabana Grande, Carr. Pr-120",n/a,16_06_2018,18.08666667,-65.03611111,10,0,2,1,1,0,0,0,0,1,0,2,0,2,0,1,0,0,0,0,2,0,0,2,0,0,0,0,0,0,1,1,1,1,1,0,0,1,1,0,1,0,0,1,1,1,2,0,1,0,1,1,1,0,0,0,0,1,0,0,1,0,0,1,1,0,0,0,0,0,0,2,1,1,1,1,0,1,0,0,0,1,1,0,0,1,1,1,1,0,1,2,2,0,0,0,0,1,0,1,1,0,1,0,0,1,2,0,0,1,0,0,1,0,0,0,0,1,0,1,1,1,1,1,1,0,1,0,1,0,0,0,1,2,1,1,1,0,0,2,1,0,2,1,1,1,0,0,2,0,2…
SAMP3305,Puerto Rico (USA),"Sabana Grande, Caminos Dos Pueblo",n/a,16_06_2018,18.08194444,-65.01786111,10,0,2,0,1,1,1,0,0,2,0,2,0,0,0,2,0,0,1,0,1,1,0,1,0,0,0,0,0,0,2,1,2,1,1,0,0,1,0,0,2,0,0,1,2,2,2,0,2,0,1,1,1,0,0,1,1,0,0,1,1,1,0,2,2,0,0,1,0,1,0,0,1,1,0,0,2,0,0,1,0,2,2,1,0,1,0,1,0,0,1,1,1,0,0,1,0,0,2,1,1,0,0,0,1,1,1,0,1,2,2,0,0,0,1,2,1,1,0,2,2,1,1,1,1,0,2,1,0,0,0,1,2,0,1,0,0,1,1,0,1,1,0,0,1,0,0,1…
SAMP3306,Puerto Rico (USA),"Cabo Rojo, Boulevard Guanajibo",n/a,16_06_2018,18.1675,-66.81944444,10,1,1,2,2,0,1,0,1,1,0,1,0,1,0,1,0,0,0,0,0,0,2,0,0,2,0,0,1,0,0,1,2,0,1,1,0,0,1,0,2,0,0,0,0,1,0,0,0,1,2,0,0,0,1,2,2,0,0,2,0,0,0,0,1,1,0,1,0,1,1,1,1,0,0,1,1,0,0,2,0,0,2,2,0,1,1,0,1,0,1,0,1,1,0,1,1,0,1,1,0,0,1,0,2,1,2,0,0,0,1,0,0,0,0,2,0,1,1,2,1,0,1,1,1,0,0,0,1,1,0,2,1,1,1,0,2,2,1,1,1,1,1,0,2,1,0,1,0,0,2,…
SAMP3307,Puerto Rico (USA),"Cabo Rojo, Calle Cadiz",n/a,16_06_2018,18.14194444,-66.82277778,10,1,2,1,2,0,1,1,1,0,0,1,0,1,1,1,0,1,1,0,0,0,1,1,0,1,1,0,0,0,1,1,2,0,0,0,0,0,1,0,0,0,0,1,1,1,1,0,2,0,1,1,0,0,0,1,1,2,0,1,1,1,1,1,0,1,0,1,0,2,0,2,0,1,2,2,1,1,1,0,0,2,1,0,0,1,0,0,1,0,0,0,2,1,1,1,0,2,1,1,1,0,1,1,0,1,0,0,0,1,1,0,0,0,0,0,0,1,1,1,0,2,1,1,0,0,1,1,0,0,1,1,1,1,2,0,1,1,1,0,0,0,2,1,0,1,0,0,2,0,1,0,1,…
SAMP3308,Puerto Rico (USA),"Cabo Rojo, Carr. 102",n/a,16_06_2018,18.12055556,-66.81611111,10,1,2,1,2,2,1,1,0,2,2,2,0,0,0,0,0,1,1,0,1,1,1,1,2,2,1,0,1,0,1,0,1,0,0,0,1,1,1,0,2,0,2,1,1,0,1,0,2,0,1,1,0,0,1,1,2,1,0,2,1,1,1,1,0,0,0,1,1,1,1,0,2,0,1,1,0,0,2,0,0,2,2,0,0,1,0,1,1,0,1,1,0,1,1,1,1,1,0,0,1,0,0,0,1,1,1,0,0,1,1,0,0,0,1,1,0,0,0,0,1,0,1,0,0,0,1,1,0,1,0,2,0,1,1,0,1,2,1,0,0,2,1,0,2,0,0,2,1,0,0,1,1,1,…
SAMP3309,Puerto Rico (USA),"Aguadilla, Carr. 4443",n/a,17_06_2018,18.40166667,-66.855,10,0,0,1,1,0,0,0,0,1,0,1,1,0,1,1,1,0,0,0,2,0,1,1,2,2,1,0,1,0,2,1,1,0,1,0,0,1,1,0,1,0,1,0,0,2,1,0,1,1,1,0,0,1,0,2,2,0,0,1,1,0,1,1,0,0,0,1,1,0,0,0,1,1,0,0,0,1,0,0,0,1,0,0,0,1,0,1,2,0,2,0,2,1,0,1,2,0,1,1,2,0,1,1,1,1,0,0,0,1,1,2,0,0,0,2,1,0,1,0,0,0,0,1,0,0,1,0,1,0,1,1,1,1,2,0,1,0,2,0,0,1,0,0,2,2,0,1,1,0,2,0,1,1,1,1,…
SAMP3310,Puerto Rico (USA),"Moca, Carr. 111",n/a,17_06_2018,18.39694444,-66.88472222,10,1,1,1,2,2,0,0,2,0,0,1,0,1,0,0,0,0,0,0,2,1,1,1,1,2,0,0,1,0,1,1,2,1,2,0,0,0,2,0,2,0,2,0,1,0,1,0,1,0,2,1,0,0,1,2,1,0,0,0,1,1,0,2,0,0,0,1,0,2,1,1,1,1,0,1,2,0,1,2,0,1,0,1,0,1,2,1,1,0,1,0,1,1,2,2,0,2,2,1,0,0,1,2,0,1,0,0,0,2,2,0,0,0,0,0,1,1,0,1,0,0,0,1,1,0,1,0,0,1,1,1,0,0,0,0,0,2,1,1,2,1,0,1,0,0,0,0,1,0,2,0,2,0,1,2,2…
SAMP3311,Puerto Rico (USA),"Moca, Carr. 111",n/a,17_06_2018,18.38277778,-66.90666667,10,0,1,1,0,1,2,2,0,1,0,2,0,0,1,0,1,1,0,0,0,0,1,2,1,1,0,0,0,0,1,2,2,0,1,0,0,0,1,0,1,0,1,0,0,1,2,0,2,0,1,1,1,0,0,2,1,0,0,1,0,1,1,0,0,0,1,2,0,2,1,0,1,1,0,1,1,1,1,0,0,2,1,0,0,1,1,0,2,0,0,0,1,2,0,1,0,1,0,1,1,0,1,1,1,1,1,0,2,0,2,1,0,0,1,0,1,0,1,1,1,1,2,1,1,0,2,0,1,1,1,2,1,1,1,0,2,0,1,0,1,2,1,1,2,0,0,0,1,0,1,0,1,1,0,1,2…
SAMP3312,Puerto Rico (USA),"Moca, Carr. 111",n/a,17_06_2018,18.37138889,-66.93055556,10,0,2,1,1,1,1,0,0,1,0,1,0,2,0,1,1,0,1,0,2,1,2,1,1,1,0,0,0,0,1,1,2,0,0,0,0,0,0,0,2,0,0,0,1,1,1,0,2,0,0,1,1,0,1,2,1,1,0,1,2,1,1,2,0,1,0,0,1,2,0,1,0,0,0,0,0,0,0,0,0,1,0,0,0,1,0,1,0,0,1,1,2,0,1,1,1,0,0,0,2,0,2,0,2,1,1,0,0,1,1,1,2,0,1,1,2,0,1,2,1,0,1,1,2,0,2,0,2,1,1,2,1,0,2,0,1,2,1,1,0,1,2,1,2,0,0,0,2,0,1,2,1,1,0,1,2…
SAMP3313,Puerto Rico (USA),"Moca, Carr. 111",n/a,17_06_2018,18.36,-66.95638889,10,2,1,1,2,0,1,0,0,1,0,2,0,0,0,2,1,0,1,0,1,0,1,2,0,2,2,0,0,0,2,2,2,0,1,0,0,1,0,0,0,0,0,0,1,1,1,0,0,0,1,0,1,0,0,1,0,0,0,0,0,1,1,0,0,0,0,1,0,1,1,0,1,0,1,0,0,1,2,1,0,1,2,0,0,1,0,0,1,0,1,0,1,0,0,1,0,1,1,0,0,0,1,1,0,0,0,0,1,1,1,0,1,0,0,0,2,0,0,1,1,2,2,0,1,0,0,0,1,1,1,2,1,1,0,0,1,1,2,0,1,1,1,1,2,1,0,0,1,1,1,0,0,0,1,0,0,0,0,1…
SAMP3314,Puerto Rico (USA),"San Sebastian, Carr. 111",n/a,17_06_2018,18.3525,-66.98194444,10,0,1,2,2,1,0,1,1,1,0,2,1,0,0,1,1,0,0,0,0,1,1,1,0,1,0,0,0,1,0,2,1,0,1,0,1,1,0,0,0,0,0,1,1,0,2,0,1,0,0,2,0,1,0,1,1,1,0,1,2,0,1,2,0,1,0,1,1,1,0,0,1,1,1,2,2,0,0,0,0,1,0,0,0,1,0,1,0,0,0,0,1,0,1,1,0,1,0,0,0,0,1,1,0,0,0,0,0,2,2,0,0,0,1,0,2,0,0,2,0,2,0,0,0,0,0,0,1,1,0,2,2,0,0,0,0,1,0,1,0,1,1,1,2,2,0,0,1,1,1,0,1,1,…
SAMP3315,Puerto Rico (USA),"San Sebastian, Carr. 111",n/a,17_06_2018,18.34166667,-65.01,10,0,2,2,2,1,0,1,0,1,2,2,1,0,0,1,1,0,0,0,1,0,1,1,1,0,1,0,0,2,0,2,1,0,0,0,1,0,0,0,0,0,1,0,0,1,2,0,2,0,1,2,0,0,0,2,1,1,2,1,2,1,1,1,1,1,0,1,0,0,0,0,1,1,0,0,1,0,1,1,0,2,0,1,0,1,1,1,1,0,1,0,1,0,1,0,0,2,0,0,1,0,0,0,1,1,1,0,0,1,2,0,2,0,0,1,1,1,1,1,0,0,1,1,2,0,2,1,1,0,1,2,2,1,1,0,0,0,0,0,1,1,0,0,1,1,0,0,1,1,2,1,1,0,1,…
SAMP3316,Puerto Rico (USA),"San Sebastian, Av. Emerito Estrada Rivera",n/a,17_06_2018,18.33777778,-65.03666667,10,1,2,2,2,1,1,0,0,2,2,1,0,0,0,0,0,0,0,1,0,1,0,1,0,1,0,0,0,2,0,0,2,0,1,0,0,0,2,0,2,0,2,1,0,0,0,0,1,1,1,1,0,0,0,1,2,2,0,1,0,1,0,0,0,1,0,2,0,1,0,0,1,0,1,0,0,0,1,0,0,1,0,0,0,1,1,0,0,0,1,0,2,2,0,1,0,2,1,1,1,0,1,0,0,1,1,0,0,1,1,0,1,0,2,0,1,0,1,0,2,1,1,1,0,0,1,0,1,1,0,2,1,0,2,0,2,1,1,0,2,1,1,0…
SAMP3317,Puerto Rico (USA),"San Sebastian, Av. Emerito Estrada Rivera",n/a,17_06_2018,18.32305556,-65.05777778,10,2,0,1,0,2,0,0,0,1,1,2,0,0,0,2,1,0,0,1,1,1,1,2,1,1,0,0,0,0,1,1,2,1,2,0,0,2,1,0,1,0,0,0,0,1,2,0,0,0,1,1,0,0,1,1,2,2,0,2,1,0,0,2,0,0,0,1,0,1,0,0,1,1,0,1,1,0,0,1,0,1,2,1,0,1,1,0,1,0,2,0,0,1,0,1,1,1,1,2,0,0,0,0,0,2,0,0,0,0,2,0,0,0,1,1,0,0,1,0,0,0,0,0,2,0,0,0,0,0,2,1,1,0,2,0,0,2,1,0,0,1,1,1…
SAMP3318,Puerto Rico (USA),San Sebastian,n/a,17_06_2018,18.31055556,-65.08222222,10,0,1,1,1,0,0,0,1,2,0,1,0,0,1,1,1,0,0,0,1,1,2,2,2,2,0,0,0,0,2,1,1,0,2,0,1,0,0,0,2,0,0,0,0,0,1,0,1,0,0,1,0,0,0,1,0,0,0,0,0,2,2,0,0,0,0,0,0,2,0,1,2,0,0,0,0,1,1,1,0,2,0,1,0,1,0,0,0,0,2,0,2,0,2,1,0,2,0,2,0,0,0,1,2,2,2,0,2,2,0,0,1,0,0,0,1,2,0,1,0,0,2,0,2,0,0,0,0,0,0,2,1,0,2,0,0,1,1,0,1,0,0,2,0,2,0,0,0,0,1,2,1,0,1,1,1,0,0…
SAMP3319,Puerto Rico (USA),"Lares, Av. Los Patriotas",n/a,17_06_2018,18.29916667,-65.10194444,10,0,2,0,1,1,1,0,0,1,0,1,1,0,0,0,0,0,0,0,2,2,2,0,0,2,1,0,0,0,2,2,1,0,1,0,0,1,0,0,1,0,0,1,1,0,1,0,2,1,2,0,0,0,0,2,2,0,1,1,1,0,0,2,0,1,0,0,0,1,1,1,1,2,0,0,0,2,1,0,0,2,0,0,0,1,1,1,1,0,0,0,1,1,0,0,0,1,1,0,1,0,1,0,1,0,1,0,1,1,1,1,2,0,1,0,2,1,2,0,0,0,2,0,0,0,1,0,0,1,1,1,2,1,2,0,2,0,1,1,0,0,0,0,2,1,0,0,0,1,2,1,…
SAMP3320,Puerto Rico (USA),"Lares, Carr. 129",n/a,17_06_2018,18.29888889,-65.12916667,10,1,2,0,2,1,1,0,0,2,0,1,0,0,0,1,0,0,0,0,1,1,0,0,0,0,1,0,1,0,1,1,1,0,2,0,0,0,1,0,0,0,0,0,0,2,1,0,2,1,1,1,1,0,0,1,0,1,0,1,1,2,1,1,1,1,0,1,0,1,1,0,2,1,0,0,0,1,0,0,0,1,0,0,0,1,0,0,1,0,1,0,1,0,1,1,0,1,1,1,1,0,0,0,1,1,1,0,0,0,1,0,1,0,0,0,1,0,1,0,1,2,1,0,0,0,1,0,1,1,1,1,2,2,1,0,1,2,1,1,0,2,1,0,2,1,0,0,1,0,2,1,1,1,0,1,…
SAMP3321,Puerto Rico (USA),"Lares, Carr. 129",n/a,17_06_2018,18.32361111,-65.13222222,10,1,1,2,1,0,2,1,0,0,0,1,0,0,1,1,0,0,1,0,1,2,1,1,2,1,0,0,0,0,0,0,1,0,0,1,0,1,0,0,1,0,1,2,0,0,1,0,1,0,0,1,0,0,0,2,1,1,1,0,1,1,0,0,1,0,0,0,0,2,0,1,0,1,0,0,1,2,0,1,0,2,1,1,0,1,1,0,0,0,1,0,2,0,1,0,2,0,0,0,1,0,1,0,0,0,0,0,0,0,1,0,1,0,1,1,0,2,1,0,1,1,2,0,2,1,1,2,0,2,1,1,2,0,2,0,1,1,1,1,0,1,0,1,1,2,0,0,2,0,2,1,1,1,0,1,…
SAMP3322,Puerto Rico (USA),"Lares, Carr. 129",n/a,17_06_2018,18.33611111,-65.1575,10,1,2,1,1,0,0,0,0,2,0,1,0,0,0,2,0,0,0,0,0,0,1,2,1,2,0,1,0,0,1,0,2,0,0,0,0,0,1,0,1,0,1,1,2,0,1,0,1,1,2,2,1,0,1,2,1,1,0,1,0,0,2,1,1,1,0,1,0,0,1,1,2,0,0,2,1,0,1,0,0,0,2,0,0,1,1,1,0,0,1,0,0,2,1,1,1,0,0,0,1,0,0,1,1,0,2,0,0,0,0,1,1,0,2,2,1,2,2,1,2,0,0,2,1,0,2,0,1,0,1,1,1,2,0,0,0,2,0,1,2,1,0,0,2,1,1,1,0,0,2,2,1,1,0,1,2,0,…
SAMP3323,Puerto Rico (USA),"Camuy, Carr. 129",n/a,17_06_2018,18.35055556,-65.17944444,10,0,2,2,2,0,2,2,1,2,0,1,0,0,1,0,1,0,0,0,1,2,1,1,2,2,0,0,1,0,2,2,2,0,1,0,0,1,1,0,2,0,0,0,0,0,2,0,0,1,0,1,0,0,0,2,2,2,0,1,2,1,0,2,1,1,1,0,1,1,2,0,2,1,1,0,0,1,1,1,0,0,1,1,0,1,0,1,1,0,0,0,0,1,0,0,1,0,1,0,2,0,1,1,1,0,0,0,0,0,1,0,1,0,1,2,0,1,1,1,1,2,1,0,0,0,2,0,1,2,1,2,2,2,2,0,0,1,0,0,0,1,0,0,1,0,0,0,2,0,2,2,0,0,1,0,…
SAMP3324,Puerto Rico (USA),"Hatillo, Carr. 129",n/a,17_06_2018,18.36722222,-65.19694444,10,1,1,2,0,1,1,0,1,2,2,2,0,0,0,0,1,0,0,1,2,2,0,2,0,2,1,0,0,0,0,2,2,0,0,2,0,1,0,0,1,0,1,1,1,0,0,0,1,0,1,0,1,1,1,1,1,1,0,2,0,2,1,0,1,0,0,2,0,2,1,0,1,1,1,0,2,0,0,0,0,1,1,0,0,1,0,0,2,0,1,0,2,2,0,0,1,0,2,1,1,0,1,0,1,1,0,0,0,0,1,0,1,0,1,0,1,0,2,0,1,1,2,0,0,0,1,0,0,0,0,2,0,1,1,0,2,1,2,0,0,1,2,0,1,1,0,0,2,0,2,1,0,0,1,…
SAMP3325,Puerto Rico (USA),"Hatillo, Carr. 129",n/a,17_06_2018,18.39277778,-65.20916667,10,0,2,1,1,0,1,0,1,1,0,1,0,1,0,1,1,0,0,0,2,0,2,2,0,2,1,0,0,0,0,1,2,0,1,0,0,0,1,0,1,0,1,1,1,1,1,0,1,1,2,0,0,0,0,1,2,1,0,0,2,0,2,2,0,1,0,0,0,2,1,0,0,0,0,1,2,2,2,1,0,1,1,1,0,1,1,1,1,0,0,0,1,0,1,1,1,1,0,0,0,0,0,1,0,1,1,0,0,0,1,1,1,0,1,0,1,1,0,1,1,0,0,0,1,0,2,0,0,0,1,2,1,1,2,0,2,0,1,1,1,1,0,1,2,1,1,0,1,0,2,1,1,1,1,…
SAMP3326,Puerto Rico (USA),"Hatillo, Carr. 129",n/a,17_06_2018,18.41444444,-65.22861111,10,0,1,2,2,2,1,0,0,1,1,1,1,0,1,1,0,0,0,2,1,1,0,2,0,2,0,0,1,0,0,2,1,0,0,1,1,0,0,0,1,0,0,0,0,0,2,0,2,1,0,1,1,0,1,1,2,2,1,2,1,1,0,1,1,1,0,1,0,2,0,0,1,2,1,0,1,1,2,0,0,2,0,0,0,1,0,0,1,0,1,0,1,0,0,1,1,0,0,1,1,0,1,1,0,1,0,0,0,0,2,0,1,0,0,1,0,0,0,0,2,1,2,1,2,0,2,0,1,1,0,2,1,0,1,0,1,2,1,1,1,1,0,0,2,1,0,0,1,0,2,2,1,1,1,…
SAMP3327,Puerto Rico (USA),"Arecibo, Carr. 129",n/a,17_06_2018,18.44277778,-65.24388889,10,0,1,1,2,1,1,0,0,2,0,1,0,2,1,1,0,0,1,0,1,1,0,2,1,1,0,1,0,0,2,1,2,0,1,0,1,0,0,0,0,0,1,1,1,0,1,0,1,0,0,0,0,0,0,0,2,0,1,2,1,2,1,1,0,1,0,0,1,1,0,0,1,0,0,2,0,2,2,1,0,1,2,1,0,1,1,0,0,0,1,0,1,0,0,1,0,0,1,1,1,0,2,1,1,1,2,0,0,2,1,1,0,0,1,1,2,0,0,1,0,1,2,0,1,0,0,0,1,0,0,2,1,0,2,0,2,1,1,1,1,1,1,1,2,0,0,1,1,1,0,2,1,0,1,…
SAMP3328,Puerto Rico (USA),"Mayaguez, College Gardens",n/a,18_06_2018,18.22361111,-66.86361111,10,1,2,2,1,2,1,2,1,0,0,1,1,0,0,1,1,0,1,0,1,0,2,2,0,1,2,0,1,0,1,2,1,0,1,0,0,1,0,0,1,0,0,0,1,1,0,0,1,1,2,0,0,0,0,1,2,1,1,0,2,0,0,1,0,0,0,1,1,2,1,1,0,0,0,0,1,0,1,0,0,1,0,0,0,1,2,0,1,0,2,0,1,0,1,1,1,0,2,0,2,0,0,0,0,1,0,0,0,1,2,0,1,0,1,0,1,0,1,1,2,0,0,0,0,0,1,0,1,0,0,2,1,1,1,0,0,1,2,1,1,1,0,1,1,0,1,0,2,0,2,2…
SAMP3329,Puerto Rico (USA),"Mayaguez, Home Depot",n/a,18_06_2018,18.24111111,-66.83583333,10,1,2,1,0,2,2,0,0,1,0,2,0,1,1,1,0,0,0,1,2,1,0,1,2,2,0,0,2,0,1,1,1,0,1,0,0,1,1,0,2,0,0,1,1,1,2,0,2,1,0,1,0,0,1,1,1,0,0,1,1,0,1,1,0,1,0,0,0,0,0,0,1,1,0,1,0,0,2,0,0,0,0,0,0,1,0,1,1,0,2,0,1,0,0,1,1,2,1,1,1,0,2,1,1,0,1,0,0,0,1,0,0,0,0,0,0,0,0,0,1,0,1,1,2,0,1,0,1,0,0,2,2,0,0,0,0,2,1,1,1,2,2,2,1,1,0,2,0,1,0,0,1,1,…
SAMP3330,Puerto Rico (USA),"Mayaguez, Calle D·vilas",n/a,18_06_2018,18.21611111,-66.85138889,10,0,2,0,2,0,1,0,1,2,0,1,0,1,1,1,1,0,0,0,1,0,2,0,1,2,0,0,0,0,2,1,2,0,0,0,0,0,0,0,1,0,0,0,1,0,1,0,1,0,2,1,2,0,0,1,0,0,0,0,2,0,0,2,1,0,1,1,0,2,0,0,1,0,1,0,1,0,0,1,0,0,1,1,0,1,0,1,1,0,0,0,1,0,0,2,0,0,2,2,0,0,1,1,1,1,1,0,1,1,1,0,1,0,1,1,1,1,1,1,2,1,2,0,1,0,2,1,0,1,0,1,1,0,0,0,1,1,1,1,0,2,0,0,1,1,0,0,0,0,2,2,2…
SAMP3331,Puerto Rico (USA),"Mayaguez, Carr. 351",n/a,18_06_2018,18.2125,-66.88277778,10,0,1,0,1,2,1,0,0,0,2,1,0,1,0,0,1,1,0,0,0,1,1,1,0,1,0,0,0,0,0,1,2,0,0,1,0,1,0,0,2,0,1,0,1,1,0,0,0,2,0,0,0,0,0,1,1,0,1,1,1,0,1,1,0,0,0,2,0,1,0,0,0,1,1,2,0,1,0,2,0,0,0,2,0,1,0,1,1,0,1,0,1,1,1,1,1,2,1,2,1,0,0,1,0,2,0,0,0,1,1,1,0,0,0,0,2,0,1,1,2,0,1,1,0,0,2,0,1,0,1,1,1,0,2,0,1,1,2,0,0,2,1,0,2,1,0,1,1,0,2,0,1,1,0,1,2…
SAMP3332,Puerto Rico (USA),"Mayaguez, Carr. 342",n/a,18_06_2018,18.23888889,-66.86694444,10,1,2,1,0,0,1,1,2,1,1,1,1,0,0,0,1,0,0,2,1,0,1,1,1,1,0,0,1,0,0,1,1,0,0,0,0,0,1,0,0,0,0,0,0,0,1,0,2,1,0,1,0,0,0,1,0,1,0,1,1,0,1,1,0,0,0,1,0,1,0,0,0,0,0,1,0,0,1,0,0,2,2,0,0,1,1,0,1,0,1,1,1,0,0,0,0,1,0,0,1,0,0,1,0,0,2,0,0,0,1,0,2,0,1,1,1,1,1,1,2,2,2,0,0,1,2,0,0,1,1,2,2,2,0,0,2,0,1,1,1,2,1,0,1,2,0,2,1,0,2,1,1,1,0…
SAMP3333,Puerto Rico (USA),"Mayaguez, Calle Los Robles",n/a,18_06_2018,18.26638889,-66.83388889,10,1,1,1,1,2,0,1,0,0,2,1,0,0,0,1,1,1,0,0,0,1,0,2,2,1,0,0,0,0,2,1,1,0,1,0,0,1,0,0,1,0,0,0,1,0,2,0,2,0,1,2,1,0,0,0,0,0,0,2,2,1,0,2,1,0,0,2,1,1,0,0,1,1,1,1,0,1,1,0,0,0,0,0,0,1,0,1,1,0,0,0,1,1,0,2,1,1,0,1,1,0,2,0,1,2,2,0,0,1,2,1,1,0,1,0,1,1,0,1,1,2,2,1,2,1,2,0,0,0,1,2,0,0,1,0,1,0,0,1,0,2,0,0,1,1,0,0,1,0,1,…
SAMP3334,Puerto Rico (USA),"San German, Carr. 3362",n/a,18_06_2018,18.08222222,-66.99222222,10,1,2,2,2,1,1,1,0,0,0,1,0,0,0,0,1,0,0,0,1,1,0,0,1,2,1,0,0,0,1,1,2,0,0,1,0,1,0,0,2,0,1,0,0,1,0,0,1,0,1,0,1,0,0,1,2,0,0,1,2,0,1,2,0,0,0,0,0,1,0,0,1,0,1,0,1,0,0,1,0,1,2,0,0,1,0,1,0,0,0,0,2,2,1,0,0,0,0,1,0,0,0,0,0,2,1,0,0,1,2,1,1,0,1,1,2,0,1,0,1,1,1,0,2,0,1,1,0,1,0,1,1,1,2,0,2,1,1,1,1,1,1,0,2,0,0,0,1,0,1,1,1,…
SAMP3399,Puerto Rico (USA),"Ponce, Carr. 123, Km 17.3, Corral Viejo, Hacienda Buena Vista",n/a,22_06_2018,18.08466667,-65.34547222,10,0,2,2,0,1,2,0,0,0,1,2,0,0,1,1,1,1,0,0,1,0,1,1,0,2,0,0,0,0,1,0,0,0,0,0,0,1,0,0,0,0,1,0,1,1,2,0,2,0,1,1,1,0,0,2,1,2,0,0,1,0,1,1,0,0,0,1,1,2,1,0,1,0,0,0,0,0,1,1,0,1,1,1,0,2,0,1,0,0,1,0,2,0,1,1,0,2,2,0,1,0,0,1,1,1,2,0,0,1,2,0,0,0,0,0,1,1,0,2,1,0,1,1,2,0,2,0,1,0,1,1,2,0…
SAMP3452,Puerto Rico (USA),Carr. PR-2,n/a,21_06_2018,18.48805556,-65.055,10,0,0,2,2,1,0,0,1,2,0,2,0,1,0,0,0,0,1,0,1,0,1,2,2,1,0,1,1,0,2,1,2,0,1,0,0,1,0,0,1,0,1,1,0,0,2,0,2,1,2,1,0,0,0,2,2,0,0,2,1,0,2,2,0,1,0,1,0,1,1,0,0,0,2,1,0,1,0,1,0,2,0,1,0,1,1,1,1,0,1,0,2,0,0,1,0,0,0,0,2,0,0,1,1,0,0,0,0,1,0,0,2,0,1,0,0,0,0,0,0,1,1,0,1,0,1,0,1,0,1,1,2,2,1,0,1,1,0,0,0,1,0,1,0,1,1,1,2,1,2,2,2,0,0,1,1,1,0,1,1,0,1…
SAMP3453,Puerto Rico (USA),Carr. PR-2,n/a,21_06_2018,18.45861111,-65.09444444,10,0,2,1,1,1,2,2,0,2,1,2,1,0,1,0,0,0,0,0,2,0,1,1,0,2,0,0,0,0,1,2,2,0,1,0,0,1,1,0,0,0,2,1,1,1,0,0,2,1,2,1,0,0,0,1,1,1,0,1,2,0,1,2,0,1,0,1,1,1,1,0,1,2,0,1,1,0,2,0,0,2,1,0,0,1,1,0,1,0,1,1,1,0,0,0,1,0,2,1,1,0,0,0,1,1,1,0,0,0,1,2,0,0,1,1,1,0,1,2,1,1,2,0,1,0,2,1,0,2,0,2,1,0,2,0,1,2,0,2,1,2,0,0,2,2,0,2,1,1,2,0,0,1,0,0,2,0,1,2,…
SAMP3454,Puerto Rico (USA),Carr. PR-2,n/a,21_06_2018,18.46972222,-65.12083333,10,1,1,1,2,1,1,0,2,0,0,1,0,0,2,1,0,0,0,0,0,0,1,0,0,2,0,0,0,0,2,0,2,0,0,0,0,0,0,1,2,0,0,2,1,0,2,0,2,0,1,0,1,0,0,1,1,0,0,1,1,0,0,1,0,2,0,1,0,1,0,0,0,0,0,0,2,1,0,0,0,2,2,0,0,1,0,1,2,0,0,0,1,1,0,1,0,1,0,1,1,0,1,1,1,2,0,0,0,1,2,0,1,0,1,1,1,0,0,1,1,0,1,1,0,0,1,1,1,0,0,2,1,0,2,0,0,2,2,1,0,2,0,1,1,0,1,0,1,0,2,1,2,1,0,1,1,0,0,2,…
SAMP3455,Puerto Rico (USA),Carr. PR-2,n/a,21_06_2018,18.47361111,-65.14722222,10,0,2,1,1,1,1,0,0,2,1,2,0,0,0,1,0,0,0,0,1,1,2,0,0,2,0,0,0,0,1,1,1,0,2,0,0,1,0,0,1,0,0,0,1,0,2,0,2,0,2,1,1,0,0,0,1,0,0,0,1,1,0,1,0,1,0,1,0,1,0,0,1,2,1,0,1,1,1,2,0,1,2,2,0,2,1,2,0,0,0,0,2,0,1,1,2,1,0,2,1,0,1,1,0,1,0,0,0,0,2,0,0,0,1,0,0,1,0,1,1,2,0,1,1,0,1,0,0,0,1,2,2,0,1,0,1,1,1,0,1,2,0,1,2,1,1,0,0,0,2,0,2,1,0,1,1,1,0,1,…
SAMP3456,Puerto Rico (USA),Calle Turgueasa,n/a,22_06_2018,18.18444444,-66.84472222,10,2,2,1,2,1,1,0,1,1,1,2,0,1,1,1,0,0,1,0,0,1,1,2,2,0,1,0,1,0,2,2,1,0,0,0,0,0,0,0,1,0,0,1,0,0,1,0,1,1,0,0,0,1,0,1,0,0,0,1,2,0,1,2,0,1,0,1,0,1,0,0,1,0,0,1,1,0,2,0,0,1,1,1,0,2,0,0,1,0,0,0,1,0,0,0,1,1,0,0,0,0,1,2,0,0,0,0,0,0,0,0,1,0,0,1,0,1,2,2,1,1,1,0,1,0,1,0,0,0,2,2,1,1,1,0,0,2,2,0,1,0,0,1,1,0,0,0,0,0,2,1,0,0,0,1,2,0…
SAMP3457,Puerto Rico (USA),Carr. PR-328,n/a,22_06_2018,18.04388889,-65.03388889,10,1,1,1,1,1,1,0,2,0,0,2,0,0,1,1,1,0,0,0,0,1,0,0,1,1,0,0,0,0,0,0,1,0,1,1,1,1,0,0,1,0,0,1,1,1,0,0,2,0,1,2,0,0,0,1,1,1,0,2,1,1,1,1,1,0,0,1,1,1,0,0,0,1,0,0,0,1,1,0,0,0,2,0,0,1,1,1,1,0,1,0,2,0,1,1,0,1,0,0,1,0,0,1,1,0,1,0,0,0,1,0,2,0,0,0,1,0,0,1,2,0,1,1,2,0,1,0,0,1,0,0,2,0,2,0,0,1,0,1,1,1,0,0,0,1,0,1,1,0,1,2,1,2,0,1,2,1,1,…
SAMP3458,Puerto Rico (USA),"Carolina, Carr. 887, Km 7",n/a,25_05_2018,18.39480556,-64.17711111,10,0,1,1,1,2,1,1,1,2,0,2,0,0,1,2,1,1,1,1,1,0,1,2,0,2,0,0,0,0,0,1,1,1,2,0,0,1,0,0,1,0,0,0,0,0,1,0,1,0,0,1,0,0,0,2,2,2,0,2,0,1,0,1,0,1,0,0,0,1,0,0,0,0,0,2,0,2,1,0,0,1,2,0,0,1,1,0,1,0,0,0,1,1,1,2,0,1,0,2,0,0,0,1,1,1,1,0,0,0,2,0,1,0,1,0,1,0,1,2,2,1,0,1,2,0,2,0,1,0,2,2,2,0,1,0,1,0,1,0,1,2,0,1,1,0,0,0,1,0,1,1…
SAMP3459,Puerto Rico (USA),"Carolina, Carr. 3, Km 10",n/a,25_05_2018,18.38261111,-64.03336111,10,0,2,1,2,2,1,0,0,0,1,1,0,0,1,1,0,0,0,0,0,1,1,0,1,0,1,0,0,1,2,2,2,0,1,0,1,2,0,0,0,0,0,1,0,1,1,0,2,0,2,0,1,0,0,1,1,0,1,1,0,0,0,1,0,0,0,0,1,1,1,1,1,2,0,1,0,0,1,1,0,2,1,1,0,0,1,1,0,0,1,0,0,1,0,2,0,0,1,1,0,0,0,2,0,1,0,0,0,1,2,0,0,0,1,2,0,0,1,2,1,0,1,0,1,1,2,1,1,0,1,1,2,1,0,0,1,1,2,0,0,2,0,0,0,0,0,1,2,0,1,1,…
SAMP3460,Puerto Rico (USA),"Carolina, Carr. 857, Km 0.5",n/a,25_05_2018,18.37277778,-64.06875,10,0,1,2,1,1,2,0,0,1,1,2,0,0,0,0,0,1,1,0,2,1,1,2,1,2,0,1,1,0,2,1,2,0,1,0,0,1,0,0,0,0,0,0,1,1,1,0,1,1,1,0,1,1,0,1,1,0,0,2,1,1,0,1,1,1,0,1,1,0,0,1,0,0,0,0,2,2,2,1,0,1,2,1,0,1,1,1,1,0,2,0,1,0,1,0,1,0,0,1,0,0,1,0,0,1,1,0,0,0,2,0,1,0,0,1,0,0,1,2,0,2,2,2,1,0,0,0,1,0,1,1,1,2,1,0,1,1,2,2,1,0,0,1,2,2,0,0,0,1,2,1,…
SAMP3462,Puerto Rico (USA),"Canovas, Carr. 185, Km 0.9",n/a,25_06_2018,18.36972222,-64.09938889,10,2,1,2,2,0,1,0,1,0,1,1,0,0,1,0,0,0,1,0,0,0,0,1,1,2,0,0,0,0,1,1,1,0,0,0,1,1,1,0,0,0,0,0,1,0,1,0,2,1,0,0,0,0,1,2,1,1,0,2,0,2,2,0,1,1,0,1,0,2,0,1,1,0,0,0,0,1,0,1,0,1,2,0,0,1,1,1,1,0,0,0,2,0,0,2,0,1,1,1,1,0,0,1,1,1,1,0,0,1,2,0,1,0,1,1,1,2,1,0,2,0,1,1,2,0,1,0,1,0,2,2,2,2,1,0,1,0,2,1,1,1,0,1,1,0,0,1,1,0,0,…
SAMP3463,Puerto Rico (USA),"Rio Grande, Av. Delio Rojo",n/a,25_06_2018,18.37661111,-64.13247222,10,1,1,1,0,0,0,0,0,1,0,0,0,0,0,2,0,1,0,0,1,0,0,2,2,1,1,0,0,0,1,2,1,0,1,0,0,1,0,0,1,0,0,0,2,1,1,0,2,1,0,1,1,0,1,1,1,0,0,1,0,1,1,1,1,0,0,1,0,1,1,0,0,2,1,1,0,0,1,1,0,2,0,1,0,1,0,0,0,0,1,0,2,0,1,0,0,0,0,2,1,0,2,1,0,2,2,0,2,1,2,1,0,0,0,1,1,0,0,2,1,1,2,2,1,0,1,1,0,1,0,2,2,1,2,2,1,1,1,0,1,2,1,0,1,0,0,1,0,0,1,…
SAMP3464,Puerto Rico (USA),"Bayamon, Carr. 831, Km 86",n/a,22_06_2018,18.34358333,-65.83897222,10,1,1,1,2,1,0,0,0,1,0,1,0,0,0,1,1,0,0,0,1,1,1,2,1,2,0,0,0,0,1,0,2,0,2,0,1,0,0,0,1,0,1,0,0,1,2,0,1,1,2,2,1,1,0,1,2,0,0,2,1,1,1,1,0,1,0,1,0,1,0,0,0,1,1,0,1,1,1,0,0,0,1,0,0,1,1,2,1,0,1,1,1,1,0,0,0,2,1,2,2,0,1,1,0,2,1,0,0,0,2,0,1,0,0,0,2,1,1,2,0,0,1,2,0,0,1,0,0,0,2,2,1,1,2,0,1,0,0,1,0,1,1,0,2,1,0,1,0,1,2,0…
SAMP406,Spain,CÛrdoba,Villa Nueva del Duque,9_4_2017,38.42977778,-4.992527778,11,0,2,2,2,1,1,0,0,0,2,2,1,0,1,0,2,1,0,0,0,2,0,2,0,0,2,0,0,0,0,2,2,1,2,0,0,0,2,0,2,0,0,0,0,0,0,0,2,2,2,0,1,0,0,1,2,2,0,2,0,0,0,0,0,1,0,2,2,1,0,0,1,2,0,2,0,2,0,0,0,0,2,0,0,1,0,0,2,0,0,2,2,1,0,0,0,0,0,0,0,0,0,0,2,1,0,0,1,1,2,0,2,0,0,0,2,2,0,2,0,2,1,1,2,0,2,1,2,0,0,2,1,0,0,2,2,0,2,0,0,2,0,0,0,0,0,2,1,0,0,2,0,1,0,0,2,0,2,0,…
SAMP407,Spain,CÛrdoba,Villa Nueva del Duque,9_4_2017,38.42977778,-4.992527778,11,0,1,2,2,1,0,0,0,0,2,1,1,0,2,0,2,1,0,0,0,2,0,2,1,2,2,0,1,0,0,2,2,2,2,0,0,0,2,0,0,0,0,0,0,0,0,0,2,2,2,0,0,0,0,1,1,2,0,1,0,0,0,0,0,1,0,2,2,1,0,0,1,1,0,2,0,2,0,0,0,0,2,0,0,2,0,0,2,0,0,2,2,0,0,0,0,0,0,1,0,0,0,0,2,0,0,0,1,1,2,0,2,0,0,0,2,1,0,2,0,2,0,2,2,0,2,0,2,2,0,2,1,0,0,2,2,1,2,0,0,2,0,0,0,0,0,2,1,0,0,2,0,2,0,0,2,0,2,0,…
SAMP412,Spain,CÛrdoba,Villares,9_4_2017,37.95222222,-3.180694444,11,0,1,2,2,1,0,0,0,0,1,0,1,0,1,0,1,2,0,0,0,2,0,2,1,2,2,0,1,0,0,1,2,0,2,0,0,0,2,0,0,0,0,0,0,0,0,0,2,2,2,0,0,0,0,1,2,2,0,1,0,0,0,0,0,0,0,2,2,1,0,0,1,2,0,2,0,2,0,0,0,0,2,0,0,2,0,0,2,0,0,2,1,1,0,0,0,0,0,1,0,0,0,0,2,1,0,0,0,1,2,1,2,0,0,0,2,1,0,2,0,1,0,2,2,0,1,0,2,2,0,2,1,0,0,1,2,1,2,0,0,2,0,1,0,0,0,2,1,1,0,2,0,0,0,0,2,0,2,0,2,0,2,0,0,2,0…
SAMP414,Spain,CÛrdoba,Villa Nueva del Duque,9_4_2017,38.42977778,-4.992527778,11,0,2,2,2,1,0,0,0,0,2,1,1,0,1,0,1,2,0,0,0,2,0,2,1,2,2,0,1,0,0,1,2,0,2,0,1,0,2,0,1,0,0,0,0,0,0,0,2,2,2,0,0,0,0,2,2,2,0,1,0,0,0,0,0,0,0,2,2,2,0,0,1,2,0,2,0,2,0,0,0,0,2,0,0,2,0,0,2,0,0,2,1,1,0,0,0,0,0,1,0,0,0,0,2,1,0,0,0,1,2,1,2,0,0,0,2,2,0,2,0,2,1,2,2,0,2,0,2,2,0,2,2,0,0,2,2,1,2,0,0,2,0,1,0,0,0,2,1,1,0,2,0,0,0,0,2,0,2,0,…
SAMP431,Portugal,Beira Baixa,Penamacor,11_4_2017,40.16344444,-6.837961111,11,0,1,2,2,2,0,0,0,0,2,1,1,0,0,0,2,1,0,0,0,2,0,2,0,2,2,0,0,0,0,2,2,1,2,0,1,0,2,0,0,0,0,0,0,0,0,0,2,2,2,0,1,0,0,2,1,2,0,0,0,0,0,0,0,1,0,2,2,0,0,0,0,2,0,2,0,2,0,0,0,0,2,0,0,2,0,0,2,0,0,2,2,1,0,0,0,0,0,1,0,0,0,0,2,0,0,0,0,0,2,0,2,0,0,0,2,2,0,2,0,2,1,1,2,0,1,0,2,1,0,2,1,0,0,2,2,0,2,0,0,2,0,0,0,0,0,2,1,0,0,2,0,0,1,0,2,0,2,0,2,0,…
SAMP432,Portugal,Beira Baixa,Penamacor,11_4_2017,40.16344444,-6.837961111,11,0,1,2,2,0,2,0,0,0,2,1,1,0,2,0,1,1,0,0,0,2,0,2,1,2,2,0,0,0,0,2,2,1,2,0,1,0,2,0,0,0,0,0,0,0,0,0,2,2,2,0,1,0,0,2,1,2,0,0,0,0,0,0,0,1,0,2,2,0,0,0,0,2,0,2,0,2,0,0,0,0,2,0,0,2,0,0,2,0,0,2,2,2,0,0,0,0,0,0,0,0,0,0,2,0,0,0,0,0,2,0,2,0,0,0,2,2,0,1,0,2,1,0,2,0,1,0,2,1,0,1,1,0,0,2,2,2,2,0,0,2,0,0,0,0,0,2,2,0,0,2,0,0,0,0,2,0,2,1,2,0,…
SAMP433,Portugal,Beira Baixa,Penamacor,11_4_2017,40.16344444,-6.837961111,11,0,1,2,2,1,1,0,0,0,2,1,1,0,1,0,2,2,0,0,0,2,0,2,0,2,2,0,1,0,0,2,2,0,2,0,2,0,2,0,0,0,0,0,0,0,0,0,2,2,2,0,0,0,0,2,0,2,0,0,0,0,0,0,0,1,0,2,2,1,0,0,0,2,0,2,0,2,0,0,0,0,2,0,0,2,0,0,1,0,0,2,1,1,0,0,0,0,0,1,0,0,0,0,2,1,0,0,2,0,2,0,2,0,0,0,2,2,0,0,0,2,0,1,2,0,2,0,2,1,0,2,1,0,0,2,2,0,2,0,0,2,0,0,0,0,0,2,2,0,0,2,0,0,0,0,2,0,2,0,2,0,…
SAMP434,Portugal,Beira Baixa,Penamacor,11_4_2017,40.16344444,-6.837961111,11,0,2,2,1,2,2,0,0,0,2,1,1,0,0,0,2,0,0,0,0,2,0,2,0,2,2,0,0,0,0,2,2,0,2,0,1,0,2,0,0,0,0,0,0,0,0,0,2,2,2,0,1,0,0,2,1,2,0,0,0,0,0,0,0,0,0,2,2,1,0,0,0,2,0,2,0,2,0,0,0,0,2,0,0,2,0,0,2,0,0,2,2,1,0,0,0,0,0,0,0,0,0,0,2,0,0,0,0,0,2,0,2,0,0,0,2,1,0,2,0,2,0,1,2,0,2,0,2,2,0,2,2,0,0,2,2,0,2,0,0,2,0,0,0,0,0,2,0,0,0,2,0,0,1,0,2,0,2,0,2,0,…
SAMP436,Portugal,Beira Baixa ,Cova do Gato,11_9_2017,39.82520278,-6.538227778,11,0,1,2,1,2,2,0,0,0,2,0,2,0,1,0,2,1,0,0,0,2,0,2,0,2,2,0,0,0,0,2,2,2,2,0,0,0,2,0,0,0,0,0,0,0,0,0,2,2,2,0,1,0,0,2,2,2,0,1,0,0,0,0,0,0,0,2,1,0,0,0,1,2,0,2,0,2,0,0,0,0,2,0,0,2,0,0,2,0,0,2,2,1,0,0,0,0,0,1,0,0,0,0,2,1,0,0,0,0,2,1,2,0,0,0,2,2,0,2,0,2,1,0,2,0,2,1,2,1,0,2,1,0,0,2,2,2,2,0,0,2,0,0,0,0,0,2,1,0,0,2,0,0,1,0,2,1,2,1,…
SAMP437,Portugal,Beira Baixa ,Cova do Gato,11_9_2017,39.82520278,-6.538227778,11,0,1,2,1,2,1,0,0,0,2,1,2,0,0,0,2,1,0,0,0,2,0,2,1,2,2,0,1,0,0,2,2,2,2,0,1,0,2,0,1,0,0,0,0,0,0,0,2,2,2,0,1,0,0,1,2,2,0,1,0,0,0,0,0,0,0,2,1,0,0,0,1,2,0,2,0,2,0,0,0,0,2,0,0,2,0,0,2,0,0,2,2,1,0,0,0,0,0,1,0,0,0,0,2,1,0,0,0,0,2,1,2,0,0,0,2,2,0,2,0,2,1,1,2,0,1,1,2,0,0,2,1,0,0,2,2,1,2,0,0,2,0,0,0,0,0,2,2,0,0,2,0,0,2,0,2,1,2,1,…
SAMP438,Portugal,Beira Baixa ,Cova do Gato,11_9_2017,39.82520278,-6.538227778,11,0,1,2,2,2,1,0,0,0,2,1,2,0,1,0,2,1,0,0,0,2,0,2,1,2,2,0,0,0,0,2,2,2,2,0,0,0,2,0,0,0,0,0,0,0,0,0,2,2,2,0,1,0,0,1,2,2,0,0,0,0,0,0,0,0,0,2,1,0,0,0,1,2,0,2,0,2,0,0,0,0,2,0,0,2,0,0,2,0,0,2,2,1,0,0,0,0,0,2,0,0,0,0,2,1,0,0,0,0,2,1,2,0,0,0,2,2,0,2,0,2,1,0,2,0,1,1,2,0,0,2,1,0,0,2,2,2,2,0,0,2,0,0,0,0,0,2,1,0,0,2,0,0,1,0,2,1,2,1,…
SAMP439,Portugal,Beira Baixa ,Cova do Gato,11_9_2017,39.82520278,7.461772222,11,0,1,2,1,1,1,0,0,0,2,2,2,0,0,0,1,2,0,0,0,2,0,2,1,2,2,0,1,0,0,2,2,2,2,0,1,0,2,0,1,0,0,0,0,0,0,0,2,2,2,0,0,0,0,1,2,2,0,2,0,0,0,0,0,0,0,2,2,2,0,0,0,2,0,2,0,2,0,0,0,0,2,0,0,2,0,0,2,0,0,2,2,1,0,0,0,0,0,1,0,0,0,0,2,0,0,0,0,0,2,0,2,0,0,0,2,2,0,2,0,2,0,2,2,0,1,0,2,1,0,2,2,0,0,2,2,0,2,0,0,2,0,0,0,0,0,2,1,0,0,2,0,0,1,0,2,0,2,0,2…
SAMP1372,Panama,"Chiriqui, Gualaca",n/a,17_09_2017,8.521194444,-81.80605556,,1,0,0,0,0,0,0,0,0,0,0,0,0,0,0,0,0,0,0,1,0,2,0,0,0,0,0,0,2,0,1,0,0,0,0,0,0,0,1,0,0,0,0,2,0,0,0,2,0,0,0,0,0,0,2,2,0,1,0,1,1,1,1,2,0,1,0,0,2,0,0,0,0,0,0,2,0,2,2,0,1,0,0,0,0,2,2,2,0,0,1,2,0,0,0,1,0,0,1,0,0,0,1,0,0,1,0,0,0,0,0,2,0,1,2,0,0,0,0,0,0,0,0,0,0,0,0,0,0,1,1,0,0,1,0,0,1,2,0,0,1,1,1,2,0,0,0,2,0,2,0,0,0,1,0,0,0,2,2,0,2,…
SAMP1705,France,Montfavet,Provence-Alpes-CÙte d'Azur,22_07_2017,43.915,4.875777778,,2,1,0,0,0,0,0,0,0,0,0,1,0,0,0,0,0,0,0,2,0,2,1,0,0,0,0,0,0,1,1,1,0,0,0,0,2,0,0,0,0,1,0,2,0,2,0,2,1,0,0,0,1,0,0,2,0,0,0,2,2,2,2,0,0,0,0,0,1,2,0,0,0,0,0,2,0,2,2,0,1,1,2,0,0,1,2,0,0,0,0,2,0,2,0,1,0,0,0,2,0,0,2,0,0,0,0,0,0,0,0,1,0,2,2,0,0,0,0,0,0,0,1,1,0,0,0,0,0,0,1,0,0,1,0,0,1,1,0,0,0,2,1,2,0,0,0,1,0,2,0,0,0,0,0,0,0,2…
SAMP1706,France,Montfavet,Provence-Alpes-CÙte d'Azur,22_07_2017,43.915,4.875777778,,2,2,0,0,0,0,0,0,0,0,1,0,1,0,0,0,0,0,0,2,0,1,1,0,0,0,0,0,1,1,2,2,0,0,0,0,2,0,0,0,0,0,0,2,1,2,0,1,0,0,1,0,0,0,0,2,0,1,0,1,2,2,2,1,0,1,0,0,2,2,0,0,0,0,0,2,0,2,2,0,1,0,1,0,0,2,2,0,0,0,0,2,0,1,0,1,0,0,0,2,0,0,2,0,0,0,0,0,0,0,0,2,0,2,2,0,0,0,1,0,1,0,0,0,0,0,0,0,0,0,2,0,0,2,0,0,1,0,0,0,0,2,0,2,0,0,0,2,0,2,0,0,0,0,0,0,0,1…
SAMP1707,France,Montfavet,Provence-Alpes-CÙte d'Azur,22_07_2017,43.915,4.875777778,,2,1,0,0,0,0,0,0,0,0,0,0,1,0,0,0,0,0,0,2,0,1,1,0,1,0,0,0,0,0,2,2,0,1,0,0,2,0,0,0,0,0,1,2,0,2,0,2,0,0,0,0,1,0,1,2,0,0,0,2,1,2,2,1,0,0,0,0,2,2,0,0,0,0,0,2,0,2,2,0,2,1,1,0,0,2,2,0,0,0,0,2,0,1,0,2,0,0,0,1,0,0,1,0,0,0,0,0,0,0,0,2,0,2,2,0,0,0,1,0,1,0,0,2,0,0,0,1,0,0,2,0,0,1,0,1,1,1,0,0,0,2,2,2,0,0,0,1,1,1,0,0,0,0,0,0,0,2…
SAMP1708,France,INRA-Paca (Avignon) Italia3,Montfavet,22_07_2017,43.915,4.875777778,,1,1,1,0,1,1,1,0,0,1,1,0,1,1,0,0,0,0,0,1,1,1,2,1,2,1,0,1,0,1,2,1,0,1,0,2,2,0,0,0,0,1,1,2,0,1,0,1,0,0,1,0,0,0,0,2,1,1,1,0,2,2,2,0,0,1,1,1,1,1,0,0,0,0,1,1,1,1,2,0,1,1,0,0,1,2,1,1,0,0,0,2,1,1,0,0,0,0,0,2,0,0,2,0,0,0,0,1,0,0,0,2,0,2,2,1,0,0,1,0,1,1,1,1,0,0,0,1,1,1,2,0,0,1,0,1,1,0,0,0,0,2,0,1,0,0,1,1,0,1,1,0,0,0,0,0,0,…
SAMP1709,France,INRA-Paca (Avignon) Italia3,Montfavet,22_07_2017,43.915,4.875777778,,1,1,1,0,1,1,1,0,0,1,1,0,1,1,0,0,1,0,1,1,1,1,2,1,2,1,0,1,0,1,2,1,0,1,0,1,2,0,0,0,0,2,1,2,0,1,0,1,0,0,1,0,0,0,0,2,1,1,1,0,2,2,2,0,0,0,1,1,1,1,0,0,1,0,1,1,1,1,2,0,1,1,0,0,1,2,2,1,0,0,0,2,1,1,0,0,0,0,0,2,0,0,1,0,0,0,0,1,0,0,0,1,0,2,1,0,0,0,2,0,1,1,1,1,0,0,0,1,1,1,2,0,0,1,0,1,1,0,0,0,1,2,0,1,0,0,1,0,0,1,2,0,0,0,0,0,0,…
SAMP1710,France,"Avignon, Race: Carnica 1 (hybrid F1)",Montfavet,22_07_2017,43.915,4.875777778,,2,1,0,1,0,0,0,0,0,0,0,0,0,0,0,0,0,1,1,2,0,2,1,1,1,1,0,0,0,0,2,1,0,0,0,1,2,0,0,0,0,1,0,1,0,0,0,1,0,2,1,0,1,0,1,1,0,1,0,1,1,1,1,1,0,0,0,1,1,0,0,0,0,0,0,0,1,2,1,0,2,1,1,0,1,2,2,1,0,0,1,2,2,2,0,2,0,0,0,1,0,0,1,0,0,0,0,0,0,0,0,1,0,1,0,1,0,0,0,0,0,0,0,2,0,0,0,0,0,0,2,0,0,2,0,1,1,0,0,1,0,1,0,1,0,0,0,2,0,1,1,0…
SAMP1711,France,"Avignon, Race: Carnica 1 (hybrid F1)",Montfavet,22_07_2017,43.915,4.875777778,,2,1,1,1,0,0,0,0,0,0,0,0,0,0,0,0,0,1,1,2,0,2,1,1,1,1,0,0,0,0,2,1,0,0,0,1,2,0,0,0,0,1,0,1,0,1,0,1,0,1,0,0,1,0,1,1,1,0,0,1,1,1,2,2,0,0,0,1,1,0,0,0,0,0,0,0,2,2,1,0,2,1,1,0,2,2,2,1,0,0,1,2,2,2,0,2,0,0,0,0,0,0,1,0,0,0,0,0,0,0,0,1,0,1,0,1,0,0,0,0,0,0,0,1,0,0,0,0,0,0,1,0,0,1,0,1,1,2,0,1,0,2,1,1,0,0,1,2,0,2,0,0…
SAMP1712,France,"Avignon, Race: Carnica 2 (hybrid F1)",Montfavet,22_07_2017,43.915,4.875777778,,2,1,0,0,0,0,1,0,0,0,0,0,2,0,0,0,0,1,0,1,0,1,2,0,0,0,0,0,1,1,2,1,0,0,0,0,2,0,0,0,0,0,1,1,0,1,0,2,0,0,2,0,0,0,1,2,1,1,0,2,1,2,2,0,0,0,0,1,1,2,0,0,0,0,0,0,0,0,0,0,1,2,1,0,1,1,1,0,0,0,2,2,0,0,0,1,0,0,1,1,0,0,1,0,0,0,0,0,0,1,0,1,0,2,1,2,0,0,0,0,1,0,0,0,0,0,0,0,0,0,1,0,0,0,0,0,1,0,0,1,1,2,1,1,0,0,0,2,1,0,0,0…
SAMP1713,France,"Avignon, Race: Carnica 2 (hybrid F1)",Montfavet,22_07_2017,43.915,4.875777778,,1,1,1,0,0,0,1,0,0,1,0,0,2,1,0,0,0,0,0,2,1,2,2,0,0,0,0,0,0,1,2,2,0,1,0,0,2,0,0,0,0,1,1,1,1,0,0,2,1,0,0,0,1,1,2,1,1,1,0,0,1,1,0,0,0,0,0,2,1,2,0,1,0,0,1,0,0,1,1,0,1,2,1,0,1,1,1,1,0,0,1,2,0,0,0,1,0,0,0,1,0,0,1,0,0,0,0,0,0,0,0,1,0,1,1,2,0,0,0,0,1,1,1,1,0,1,0,1,1,0,1,0,0,0,0,1,2,2,0,0,0,2,1,1,0,0,0,0,0,0,1,0…
SAMP1716,France,"INRA-Paca (Avignon), Race: mellifera 2",Montfavet,22_07_2017,43.915,4.875777778,,1,2,1,1,0,1,0,0,0,2,0,2,0,1,0,1,0,0,0,0,1,1,2,0,2,0,0,1,0,0,1,2,0,1,0,0,0,0,0,1,0,1,0,1,0,1,0,2,2,1,0,0,0,1,2,2,1,0,1,0,1,1,1,1,0,0,1,2,0,0,0,1,1,0,1,0,1,1,1,0,1,2,1,0,2,2,1,2,0,0,2,2,1,0,0,1,0,0,1,0,0,0,1,1,0,0,0,0,0,0,0,2,0,1,0,2,0,0,2,0,2,1,0,1,0,2,0,2,1,0,0,1,0,1,1,1,1,2,0,0,1,0,2,1,0,0,1,2,0,1,2…
SAMP1717,France,"INRA-Paca (Avignon), Race: mellifera 2",Montfavet,22_07_2017,43.915,4.875777778,,0,2,0,1,0,0,0,0,0,2,1,1,0,1,0,0,1,0,0,0,0,2,2,1,2,1,0,1,0,1,1,2,0,2,0,1,0,1,0,0,0,1,0,0,0,1,0,1,2,1,0,1,0,1,2,2,1,0,1,0,0,1,1,1,0,0,1,1,2,0,0,1,2,0,2,0,2,1,2,0,2,2,1,0,2,1,0,1,0,0,1,2,1,0,0,1,0,0,0,0,0,0,0,0,1,0,0,0,0,2,0,1,0,1,1,1,0,0,2,0,1,1,2,2,0,0,0,1,0,1,1,1,0,1,0,0,1,2,0,0,1,1,0,1,0,0,2,1,0,0,0…
SAMP1718,France,"INRA-Paca (Avignon), Race: mellifera 3",Montfavet,22_07_2017,43.915,4.875777778,,0,1,0,0,0,0,0,0,0,0,1,0,2,0,0,0,0,2,2,0,0,2,2,0,0,0,0,0,2,0,0,0,0,2,0,0,0,0,0,0,0,0,0,0,0,0,0,0,0,0,0,0,2,0,2,2,0,0,0,0,0,0,0,1,0,2,0,0,0,1,0,0,0,0,0,1,0,0,0,0,0,1,2,0,0,0,0,2,0,0,2,2,0,0,0,0,0,0,2,0,0,0,0,0,0,1,0,1,0,1,0,1,0,0,0,2,0,0,0,0,0,0,0,0,0,0,0,0,0,2,1,0,0,0,0,0,0,2,0,1,2,0,1,2,0,0,0,0,2,0,0…
SAMP1719,France,"INRA-Paca (Avignon), Race: mellifera 3",Montfavet,22_07_2017,43.915,4.875777778,,0,1,0,0,0,0,0,0,0,0,1,0,2,0,0,0,0,2,2,0,0,2,2,0,0,0,0,0,2,0,0,0,0,2,0,0,0,0,0,0,0,0,0,0,0,0,0,0,0,0,0,0,2,0,2,2,0,0,0,0,0,0,0,1,0,2,0,0,0,1,0,0,0,0,0,1,0,0,0,0,0,1,2,0,0,0,0,2,0,0,2,2,0,0,0,0,0,0,2,0,0,0,0,0,0,1,0,1,0,1,0,2,0,0,0,2,0,0,0,0,0,0,0,0,0,0,0,0,0,2,0,0,0,0,0,0,0,2,0,1,2,0,2,2,0,0,0,0,2,0,0…
SAMP1720,France,"INRA-Paca (Avignon), Race: mellifera 5",Montfavet,22_07_2017,43.915,4.875777778,,0,1,1,2,0,0,0,0,0,2,1,1,2,1,0,0,1,1,1,0,1,1,2,0,1,1,1,1,1,0,1,2,1,2,0,1,0,1,0,1,0,0,0,0,0,0,0,1,2,1,0,1,1,1,2,2,1,1,0,0,0,0,0,0,0,2,2,0,1,1,0,0,1,0,0,0,1,0,0,0,0,2,2,0,1,0,0,2,0,0,2,2,1,0,0,0,0,0,2,0,0,0,0,1,1,0,0,0,0,1,0,1,0,0,0,2,0,0,0,0,1,1,1,1,0,0,0,1,0,0,2,0,0,0,0,1,0,2,0,1,2,0,1,2,0,0,2,0,1,0,1…
SAMP1734,France,"INRA-Paca (Avignon), Race: mellifera (mixed)",Avignon,22_07_2017,43.91541389,4.878416667,,0,0,0,1,0,0,0,1,0,2,1,1,0,0,0,0,0,1,0,1,2,0,1,1,1,1,0,1,0,1,2,2,1,2,0,1,1,2,0,1,0,1,0,1,0,0,0,2,1,2,1,1,0,0,1,2,1,0,1,0,1,1,0,0,1,0,1,1,1,0,0,1,1,0,2,0,1,1,0,0,0,2,0,0,1,1,0,1,0,0,2,2,1,0,0,0,0,0,0,0,0,0,0,1,1,0,0,0,0,1,1,2,0,1,1,1,1,0,1,0,2,1,1,1,0,0,0,2,1,0,1,1,0,0,2,1,0,1,0,0,2,0,1,1,0,0,…
SAMP1735,France,"INRA-Paca (Avignon), Race: mellifera (mixed)",Avignon,22_07_2017,43.91541389,4.878416667,,0,2,1,1,2,2,0,0,0,1,1,1,1,2,0,1,0,0,0,0,2,0,2,2,1,2,1,0,1,0,2,2,1,2,0,2,1,2,0,0,0,0,0,0,0,0,0,2,1,1,0,1,0,1,2,2,2,1,1,0,1,0,0,0,0,0,1,0,1,0,0,1,1,0,2,0,2,0,1,0,0,2,1,0,0,0,0,2,0,0,2,2,0,0,0,0,0,0,1,1,0,0,0,0,1,0,0,0,0,2,0,2,0,0,0,1,1,0,2,0,2,0,1,1,0,1,0,2,1,0,2,1,0,0,0,2,0,2,0,0,1,1,0,0,0,0,…
SAMP1740,France,Avignon (blue/Pink/purple observ. Colony),Avignon,25_07_2017,43.91541389,4.878416667,,1,0,1,1,1,1,0,1,0,1,0,0,0,0,0,1,0,0,0,2,0,2,1,0,0,1,0,0,1,0,2,2,0,2,0,1,1,1,0,0,0,0,1,1,0,0,0,1,1,1,1,0,1,0,2,2,0,1,0,1,2,1,1,2,0,1,0,0,1,1,0,0,0,0,1,1,0,1,1,0,1,1,0,0,0,1,1,2,0,0,1,2,0,1,0,0,0,0,1,0,0,0,2,0,0,0,0,0,0,1,1,1,0,1,0,1,0,0,1,0,1,0,1,0,0,0,0,0,0,1,0,1,0,1,0,1,1,1,0,0,1,1,0,2,0,0,1,1,1…
SAMP1741,France,Avignon (blue/Pink/purple observ. Colony),Avignon,25_07_2017,43.91541389,4.878416667,,1,0,1,1,0,1,0,1,0,0,1,0,1,0,0,0,0,0,0,2,0,1,1,0,0,1,0,0,1,0,2,2,0,2,0,1,1,1,0,1,0,0,1,2,0,0,0,2,1,1,1,0,1,0,2,2,0,1,0,1,1,1,2,1,0,1,0,0,2,0,0,0,0,0,1,1,0,1,2,0,1,1,1,0,0,1,1,2,0,0,1,2,0,1,0,0,0,0,1,0,0,0,1,0,0,0,0,0,0,1,0,1,0,1,0,0,0,0,2,0,2,0,1,0,0,0,0,0,0,0,1,0,0,1,0,1,1,0,0,0,0,1,1,2,0,0,1,1,0…
SAMP1742,France,Avignon (Observatory Colony) Yellow,Avignon,25_07_2017,43.91541389,4.878416667,,1,0,0,0,1,1,0,0,0,1,0,0,0,0,0,0,1,0,0,2,1,1,1,0,0,0,0,0,0,1,1,2,1,2,0,2,0,0,0,1,0,2,1,2,0,1,0,2,1,1,1,0,0,0,2,2,0,1,0,0,1,2,0,1,0,0,1,0,1,2,0,1,0,0,1,1,1,0,2,0,1,1,1,0,1,0,1,1,0,0,0,1,0,0,0,0,0,0,0,1,0,0,1,0,0,0,0,0,0,1,1,0,0,1,1,0,0,0,1,0,1,0,1,1,0,0,0,0,0,0,2,0,0,1,0,2,1,1,0,0,0,2,0,1,0,0,2,2,0,0,1,0…
SAMP1743,France,Avignon (Observatory Colony) Yellow,Avignon,25_07_2017,43.91541389,4.878416667,,2,0,0,1,1,1,0,0,0,1,0,0,0,0,0,1,1,0,0,1,0,1,2,0,0,0,0,0,0,0,2,2,1,1,0,1,1,0,0,1,0,1,1,1,1,2,0,1,1,1,2,0,0,0,2,2,0,1,0,2,1,1,1,1,0,1,1,0,1,1,0,0,0,0,2,2,1,1,2,0,2,1,1,0,0,0,1,1,0,0,0,2,0,1,0,1,0,0,0,1,0,0,1,1,0,0,0,0,0,2,0,0,0,0,1,0,0,0,2,0,1,0,1,1,0,0,0,0,0,0,1,1,0,1,0,1,1,0,0,0,0,2,0,1,0,0,1,2,0,1,1,0…
SAMP1746,France,"INRA-Paca (Avignon), Race: mellifera (mixed)",Avignon,25_07_2017,43.91541389,4.878416667,,0,1,1,1,0,0,0,0,0,0,0,0,1,0,0,0,0,1,2,0,0,2,2,0,1,0,0,0,1,0,0,0,0,2,0,0,0,0,0,0,0,0,0,0,0,0,0,0,0,0,0,1,0,0,2,2,0,0,1,0,1,0,0,1,0,1,1,0,0,0,0,1,1,0,0,0,0,0,0,0,0,2,2,0,1,0,0,2,0,0,2,2,1,0,0,0,0,0,2,0,0,0,1,0,0,1,0,0,0,2,0,1,0,0,0,2,0,0,0,0,0,1,0,1,0,0,0,1,0,1,0,0,0,0,0,1,0,2,0,1,2,0,0,2,0,0,…
SAMP1747,France,"INRA-Paca (Avignon), Race: mellifera (mixed)",Avignon,25_07_2017,43.91541389,4.878416667,,0,1,0,1,0,0,0,0,0,1,0,0,1,0,0,0,0,1,1,0,1,2,2,0,1,0,1,0,1,0,0,1,0,2,0,0,0,1,0,0,0,0,0,0,0,0,0,0,1,0,0,1,0,0,2,2,0,0,1,0,1,0,0,1,0,2,1,0,1,0,0,0,1,0,1,0,1,0,0,0,0,2,1,0,1,0,0,2,0,0,2,2,1,0,0,0,0,0,2,0,0,0,0,0,0,2,0,0,0,2,0,1,0,0,0,2,0,0,1,0,0,0,0,0,0,0,0,1,0,1,0,0,0,0,0,1,0,2,0,1,2,0,1,2,0,0,…
